# Supplementary material for: Transcriptomic and physiological analyses reveal different grape varieties response to high temperature stress
Source: Front Plant Sci. 2024 Mar 8;15:1313832. doi: 10.3389/fpls.2024.1313832 (PMC10957553; doi:10.3389/fpls.2024.1313832)
Supplement: Supplementary file 1 [file DataSheet_1.zip]

Archive with 20 entries (19 files):
- supplementary materials/
- supplementary materials/Figure S1.png
- supplementary materials/Figure S2.png
- supplementary materials/Figure S3.png
- supplementary materials/Figure S4.png
- supplementary materials/Figure S5.png
- supplementary materials/Figure S6.png
- supplementary materials/Figure S7.jpg
- supplementary materials/Frgure S8.jpg
- supplementary materials/Table S1.xlsx
- supplementary materials/Table S10.xlsx
- supplementary materials/Table S11.xlsx
- supplementary materials/Table S2.xlsx
- supplementary materials/Table S3.xlsx
- supplementary materials/Table S4.xlsx
- supplementary materials/Table S5.xlsx
- supplementary materials/Table S6.xlsx
- supplementary materials/Table S7.xlsx
- supplementary materials/Table S8.xlsx
- supplementary materials/Table S9.xlsx
