# Supplementary material for: Transcriptomic and physiological analyses reveal different grape varieties response to high temperature stress
Source: Front Plant Sci. 2024 Mar 8;15:1313832. doi: 10.3389/fpls.2024.1313832 (PMC10957553; doi:10.3389/fpls.2024.1313832)
Supplement: Supplementary file 1 [file DataSheet_1.zip › supplementary materials/Table S1.xlsx]

## Sheet: Sheet1
		Table S1 Data collation, filtering and comparison results of Raw Date
		Cultivar	Sample	Reads No.	Bases (bp)	Q20 %	Q30 %		Clean Reads No.	Clean Data (bp)	Clean Reads %	Clean Data %	Total_Mapped	Multiple_Mapped	Uniquely_Mapped
		Xinyu	CK_1	44914082	6737112300	97.7	93.68		41748968	6262345200	92.95	92.95	39532098 (94.69%)	920060 (2.33%)	38612038 (97.67%)
			CK_2	44878562	6731784300	97.63	93.46		41725534	6258830100	92.97	92.97	39222627 (94.00%)	885687 (2.26%)	38336940 (97.74%)
			CK_3	49068478	7360271700	97.66	93.55		45510820	6826623000	92.74	92.74	42856101 (94.17%)	963522 (2.25%)	41892579 (97.75%)
			T_1	45988074	6898211100	97.68	93.6		42746698	6412004700	92.95	92.95	40408366 (94.53%)	966495 (2.39%)	39441871 (97.61%)
			T_2	43071560	6460734000	97.72	93.7		40185406	6027810900	93.29	93.29	37943524 (94.42%)	862299 (2.27%)	37081225 (97.73%)
			T_3	48439792	7265968800	97.6	93.43		45090688	6763603200	93.08	93.08	42691223 (94.68%)	990211 (2.32%)	41701012 (97.68%)
		Miguang	CK_1	43974520	6596178000	97.72	93.68		40987016	6148052400	93.2	93.2	38556154 (94.07%)	966675 (2.51%)	37589479 (97.49%)
			CK_2	42425346	6363801900	97.61	93.46		39561336	5934200400	93.24	93.24	36996094 (93.52%)	911165 (2.46%)	36084929 (97.54%)
			CK_3	44684934	6702740100	97.74	93.85		41542294	6231344100	92.96	92.96	39047900 (94.00%)	1002274 (2.57%)	38045626 (97.43%)
			T_1	48354270	7253140500	97.66	93.6		45142498	6771374700	93.35	93.35	42013127 (93.07%)	1052451 (2.51%)	40960676 (97.49%)
			T_2	50450772	7567615800	97.52	93.24		46963048	7044457200	93.08	93.08	44189425 (94.09%)	1061782 (2.40%)	43127643 (97.60%)
			T_3	47485642	7122846300	97.68	93.64		44292014	6643802100	93.27	93.27	41726393 (94.21%)	1010002 (2.42%)	40716391 (97.58%)
		Summer Black	CK_1	54040702	8106105300	97.67	93.63		50469324	7570398600	93.39	93.39	47247676 (93.62%)	1178191 (2.49%)	46069485 (97.51%)
			CK_2	52033312	7804996800	97.73	93.8		48512492	7276873800	93.23	93.23	45365996 (93.51%)	1135433 (2.50%)	44230563 (97.50%)
			CK_3	44066972	6610045800	97.67	93.66		40999018	6149852700	93.03	93.03	38402964 (93.67%)	986275 (2.57%)	37416689 (97.43%)
			T_1	48566766	7285014900	97.65	93.55		45311254	6796688100	93.29	93.29	42493448 (93.78%)	1031040 (2.43%)	41462408 (97.57%)
			T_2	45672850	6850927500	97.66	93.6		42439668	6365950200	92.92	92.92	39767749 (93.70%)	946616 (2.38%)	38821133 (97.62%)
			T_3	46022014	6903302100	97.56	93.37		42856604	6428490600	93.12	93.12	39880228 (93.06%)	991417 (2.49%)	38888811 (97.51%)
		Beihong	CK_1	51454526	7718178900	97.7	93.68		47898768	7184815200	93.08	93.08	44424277 (92.75%)	1005564 (2.26%)	43418713 (97.74%)
			CK_2	44955488	6743323200	97.65	93.61		41900810	6285121500	93.2	93.2	39148563 (93.43%)	949409 (2.43%)	38199154 (97.57%)
			CK_3	50926446	7638966900	97.65	93.57		47428034	7114205100	93.13	93.13	44089425 (92.96%)	1026407 (2.33%)	43063018 (97.67%)
			T_1	43798140	6569721000	97.58	93.45		40817452	6122617800	93.19	93.19	38087891 (93.31%)	855837 (2.25%)	37232054 (97.75%)
			T_2	43897280	6584592000	97.55	93.37		40919616	6137942400	93.21	93.21	37965368 (92.78%)	893140 (2.35%)	37072228 (97.65%)
			T_3	46909612	7036441800	97.63	93.55		43739282	6560892300	93.24	93.24	40605415 (92.84%)	909217 (2.24%)	39696198 (97.76%)
		Flame seedless	CK_1	43536874	6530531100	97.82	94.12		40543178	6081476700	93.12	93.12	37987509 (93.70%)	871091 (2.29%)	37116418 (97.71%)
			CK_2	44668692	6700303800	97.72	93.95		41701212	6255181800	93.35	93.35	39227559 (94.07%)	953782 (2.43%)	38273777 (97.57%)
			CK_3	43919090	6587863500	97.92	94.35		40970842	6145626300	93.28	93.28	38807220 (94.72%)	915441 (2.36%)	37891779 (97.64%)
			T_1	47374402	7106160300	97.85	94.23		44168356	6625253400	93.23	93.23	41371860 (93.67%)	974977 (2.36%)	40396883 (97.64%)
			T_2	42451528	6367729200	97.87	94.23		39590474	5938571100	93.26	93.26	37526114 (94.79%)	867601 (2.31%)	36658513 (97.69%)
			T_3	42984414	6447662100	97.91	94.22		40265064	6039759600	93.67	93.67	38194991 (94.86%)	897567 (2.35%)	37297424 (97.65%)
	Note:
		Reads No.: The total number of Reads;
		Bases(bp): the total number of bases;
		Q20(%): The percentage of bases whose base recognition accuracy is over 99%;
		Q30(%): The percentage of bases whose base recognition accuracy is over 99.9%;
		Clean Reads No: The number of high-quality sequence reads;
		Clean Data (bp): the number of high-quality sequence bases;
		Clean Reads %: The percentage of high-quality sequence reads to sequencing reads;
		Clean Data %: The percentage of high-quality sequence bases to sequenced bases;
		Total Mapped %: The total number of sequences of the reference genome on the comparison, the percentage is Total Mapped / Clean Reads;
		Multiple Mapped %: The total number of sequences compared to multiple positions, the percentage is Multiple Mapped / Total Mapped;
		Uniquely Mapped %: The total number of sequences compared to only one position, the percentage is Uniquely Mapped / Total Mapped;
