# Supplementary material for: Transcriptomic and physiological analyses reveal different grape varieties response to high temperature stress
Source: Front Plant Sci. 2024 Mar 8;15:1313832. doi: 10.3389/fpls.2024.1313832 (PMC10957553; doi:10.3389/fpls.2024.1313832)
Supplement: Supplementary file 1 [file DataSheet_1.zip › supplementary materials/Table S10.xlsx]

## Sheet: DEGs
		Table S10 The gene members in gene correlation network
		fromNode	toNode	weight			node	degree
		VIT_06s0004g00240	VIT_06s0061g00270	0.198311			VIT_06s0004g00240	30
		VIT_06s0004g00240	VIT_11s0016g00650	0.145427			VIT_06s0061g00270	28
		VIT_06s0004g00240	VIT_17s0000g03310	0.183023			VIT_11s0016g00650	21
		VIT_06s0004g00240	VIT_11s0037g01130	0.140761			VIT_17s0000g03310	16
		VIT_06s0004g00240	VIT_01s0010g00680	0.176131			VIT_11s0037g01130	5
		VIT_06s0004g00240	VIT_06s0080g00400	0.129332			VIT_01s0010g00680	16
		VIT_06s0004g00240	VIT_04s0008g05000	0.101218			VIT_15s0021g00830	2
		VIT_06s0004g00240	VIT_05s0051g00340	0.197542			VIT_14s0068g00040	2
		VIT_06s0004g00240	VIT_13s0067g00900	0.107474			VIT_06s0080g00400	17
		VIT_06s0004g00240	VIT_13s0019g03000	0.12903			VIT_10s0003g03510	8
		VIT_06s0004g00240	VIT_12s0057g00670	0.193394			VIT_18s0001g10040	1
		VIT_06s0004g00240	VIT_00s0260g00070	0.105724			VIT_03s0038g04270	5
		VIT_06s0004g00240	VIT_00s0264g00050	0.179868			VIT_05s0020g04250	1
		VIT_06s0004g00240	VIT_01s0010g02290	0.203267			VIT_04s0008g05000	15
		VIT_06s0004g00240	VIT_15s0048g01410	0.130785			VIT_00s0958g00020	2
		VIT_06s0004g00240	VIT_04s0008g01580	0.159115			VIT_03s0017g01760	1
		VIT_06s0004g00240	VIT_03s0063g02110	0.179684			VIT_13s0064g00890	3
		VIT_06s0004g00240	VIT_00s0441g00020	0.176975			VIT_05s0051g00340	29
		VIT_06s0004g00240	VIT_18s0122g00480	0.117658			VIT_03s0063g01150	1
		VIT_06s0004g00240	VIT_08s0058g00900	0.13501			VIT_00s0317g00050	8
		VIT_06s0004g00240	VIT_05s0020g02340	0.118696			VIT_04s0008g06630	1
		VIT_06s0004g00240	VIT_08s0058g00910	0.175193			VIT_14s0108g01500	2
		VIT_06s0004g00240	VIT_17s0000g04850	0.118784			VIT_04s0008g01490	5
		VIT_06s0004g00240	VIT_01s0011g04990	0.198956			VIT_12s0035g01910	8
		VIT_06s0004g00240	VIT_18s0076g00330	0.121714			VIT_13s0067g00900	1
		VIT_06s0004g00240	VIT_04s0008g01590	0.188423			VIT_13s0019g03000	9
		VIT_06s0004g00240	VIT_16s0098g01060	0.195732			VIT_04s0008g05220	1
		VIT_06s0004g00240	VIT_03s0097g00530	0.186897			VIT_18s0122g00120	2
		VIT_06s0004g00240	VIT_18s0001g00290	0.155224			VIT_12s0057g00670	33
		VIT_06s0004g00240	VIT_19s0014g03500	0.122126			VIT_00s1274g00010	1
		VIT_06s0061g00270	VIT_11s0016g00650	0.134839			VIT_00s0260g00070	5
		VIT_06s0061g00270	VIT_17s0000g03310	0.179586			VIT_04s0008g01110	1
		VIT_06s0061g00270	VIT_11s0037g01130	0.136761			VIT_00s0264g00050	19
		VIT_06s0061g00270	VIT_01s0010g00680	0.16709			VIT_01s0010g02290	20
		VIT_06s0061g00270	VIT_15s0021g00830	0.10005			VIT_17s0000g01130	1
		VIT_06s0061g00270	VIT_06s0080g00400	0.128849			VIT_00s0189g00050	5
		VIT_06s0061g00270	VIT_05s0051g00340	0.211393			VIT_13s0064g01470	1
		VIT_06s0061g00270	VIT_13s0019g03000	0.120493			VIT_18s0001g04340	1
		VIT_06s0061g00270	VIT_12s0057g00670	0.203177			VIT_04s0008g01520	1
		VIT_06s0061g00270	VIT_00s0264g00050	0.163749			VIT_11s0037g00420	2
		VIT_06s0061g00270	VIT_01s0010g02290	0.169001			VIT_18s0041g01230	1
		VIT_06s0061g00270	VIT_15s0048g01410	0.119732			VIT_03s0091g00270	1
		VIT_06s0061g00270	VIT_04s0008g01580	0.115877			VIT_15s0048g01410	6
		VIT_06s0061g00270	VIT_03s0063g02110	0.1642			VIT_02s0033g01120	2
		VIT_06s0061g00270	VIT_00s0441g00020	0.17616			VIT_04s0008g01580	17
		VIT_06s0061g00270	VIT_18s0122g00480	0.148372			VIT_19s0014g03710	1
		VIT_06s0061g00270	VIT_08s0058g00900	0.116239			VIT_03s0063g02110	13
		VIT_06s0061g00270	VIT_05s0020g02340	0.130364			VIT_00s0441g00020	12
		VIT_06s0061g00270	VIT_08s0058g00910	0.150096			VIT_10s0116g01880	1
		VIT_06s0061g00270	VIT_17s0000g04850	0.115971			VIT_18s0122g00480	7
		VIT_06s0061g00270	VIT_01s0011g04990	0.195472			VIT_08s0058g00900	13
		VIT_06s0061g00270	VIT_18s0076g00330	0.110363			VIT_10s0003g01480	1
		VIT_06s0061g00270	VIT_04s0008g01590	0.170624			VIT_05s0020g02340	5
		VIT_06s0061g00270	VIT_16s0098g01060	0.170487			VIT_04s0043g00130	2
		VIT_06s0061g00270	VIT_03s0097g00530	0.196382			VIT_00s0532g00050	1
		VIT_06s0061g00270	VIT_18s0001g00290	0.119576			VIT_08s0058g00910	19
		VIT_06s0061g00270	VIT_19s0014g03500	0.126954			VIT_11s0037g01020	7
		VIT_11s0016g00650	VIT_17s0000g03310	0.110897			VIT_11s0037g00510	21
		VIT_11s0016g00650	VIT_01s0010g00680	0.10157			VIT_17s0000g04850	6
		VIT_11s0016g00650	VIT_15s0021g00830	0.108299			VIT_05s0077g01990	1
		VIT_11s0016g00650	VIT_06s0080g00400	0.105184			VIT_17s0000g07810	2
		VIT_11s0016g00650	VIT_05s0051g00340	0.152741			VIT_19s0090g01770	1
		VIT_11s0016g00650	VIT_13s0019g03000	0.105166			VIT_01s0011g04990	29
		VIT_11s0016g00650	VIT_12s0057g00670	0.154675			VIT_18s0076g00330	5
		VIT_11s0016g00650	VIT_00s0264g00050	0.124384			VIT_04s0008g01590	25
		VIT_11s0016g00650	VIT_01s0010g02290	0.124802			VIT_14s0081g00420	3
		VIT_11s0016g00650	VIT_03s0063g02110	0.108373			VIT_17s0000g03780	1
		VIT_11s0016g00650	VIT_00s0441g00020	0.140971			VIT_16s0098g01060	15
		VIT_11s0016g00650	VIT_18s0122g00480	0.137063			VIT_03s0097g00530	17
		VIT_11s0016g00650	VIT_08s0058g00910	0.107725			VIT_18s0001g00290	9
		VIT_11s0016g00650	VIT_17s0000g04850	0.102841			VIT_19s0014g03500	14
		VIT_11s0016g00650	VIT_01s0011g04990	0.150851
		VIT_11s0016g00650	VIT_04s0008g01590	0.130678
		VIT_11s0016g00650	VIT_16s0098g01060	0.106876
		VIT_11s0016g00650	VIT_03s0097g00530	0.142701
		VIT_11s0016g00650	VIT_19s0014g03500	0.116956
		VIT_17s0000g03310	VIT_01s0010g00680	0.143051
		VIT_17s0000g03310	VIT_06s0080g00400	0.115104
		VIT_17s0000g03310	VIT_05s0051g00340	0.185785
		VIT_17s0000g03310	VIT_12s0057g00670	0.180051
		VIT_17s0000g03310	VIT_01s0010g02290	0.105094
		VIT_17s0000g03310	VIT_15s0048g01410	0.101208
		VIT_17s0000g03310	VIT_03s0063g02110	0.124295
		VIT_17s0000g03310	VIT_08s0058g00910	0.101081
		VIT_17s0000g03310	VIT_01s0011g04990	0.183209
		VIT_17s0000g03310	VIT_04s0008g01590	0.101086
		VIT_17s0000g03310	VIT_16s0098g01060	0.140272
		VIT_17s0000g03310	VIT_03s0097g00530	0.122519
		VIT_17s0000g03310	VIT_18s0001g00290	0.121447
		VIT_11s0037g01130	VIT_05s0051g00340	0.125197
		VIT_11s0037g01130	VIT_12s0057g00670	0.119947
		VIT_11s0037g01130	VIT_01s0011g04990	0.127388
		VIT_01s0010g00680	VIT_06s0080g00400	0.111835
		VIT_01s0010g00680	VIT_05s0051g00340	0.181883
		VIT_01s0010g00680	VIT_12s0057g00670	0.17389
		VIT_01s0010g00680	VIT_00s0264g00050	0.100401
		VIT_01s0010g00680	VIT_01s0010g02290	0.112011
		VIT_01s0010g00680	VIT_03s0063g02110	0.126774
		VIT_01s0010g00680	VIT_08s0058g00910	0.10919
		VIT_01s0010g00680	VIT_01s0011g04990	0.172723
		VIT_01s0010g00680	VIT_04s0008g01590	0.105558
		VIT_01s0010g00680	VIT_16s0098g01060	0.154257
		VIT_01s0010g00680	VIT_03s0097g00530	0.11707
		VIT_01s0010g00680	VIT_18s0001g00290	0.121202
		VIT_14s0068g00040	VIT_18s0001g10040	0.113063
		VIT_14s0068g00040	VIT_14s0081g00420	0.117884
		VIT_06s0080g00400	VIT_05s0051g00340	0.137226
		VIT_06s0080g00400	VIT_12s0057g00670	0.131891
		VIT_06s0080g00400	VIT_00s0264g00050	0.109521
		VIT_06s0080g00400	VIT_01s0010g02290	0.10222
		VIT_06s0080g00400	VIT_03s0063g02110	0.122944
		VIT_06s0080g00400	VIT_00s0441g00020	0.108474
		VIT_06s0080g00400	VIT_18s0122g00480	0.10495
		VIT_06s0080g00400	VIT_08s0058g00910	0.119411
		VIT_06s0080g00400	VIT_01s0011g04990	0.126109
		VIT_06s0080g00400	VIT_04s0008g01590	0.122437
		VIT_06s0080g00400	VIT_16s0098g01060	0.103784
		VIT_06s0080g00400	VIT_03s0097g00530	0.127003
		VIT_10s0003g03510	VIT_00s0317g00050	0.151374
		VIT_10s0003g03510	VIT_14s0108g01500	0.100843
		VIT_10s0003g03510	VIT_04s0008g01490	0.17639
		VIT_10s0003g03510	VIT_12s0035g01910	0.101481
		VIT_10s0003g03510	VIT_00s0189g00050	0.138987
		VIT_10s0003g03510	VIT_11s0037g00420	0.111372
		VIT_10s0003g03510	VIT_11s0037g01020	0.144331
		VIT_10s0003g03510	VIT_11s0037g00510	0.125858
		VIT_03s0038g04270	VIT_04s0008g05000	0.103454
		VIT_03s0038g04270	VIT_12s0035g01910	0.117872
		VIT_03s0038g04270	VIT_04s0008g01580	0.100195
		VIT_03s0038g04270	VIT_04s0043g00130	0.10065
		VIT_03s0038g04270	VIT_11s0037g00510	0.122699
		VIT_05s0020g04250	VIT_11s0037g00510	0.102722
		VIT_04s0008g05000	VIT_05s0051g00340	0.127289
		VIT_04s0008g05000	VIT_00s0317g00050	0.103968
		VIT_04s0008g05000	VIT_12s0035g01910	0.148996
		VIT_04s0008g05000	VIT_12s0057g00670	0.136975
		VIT_04s0008g05000	VIT_00s0264g00050	0.128941
		VIT_04s0008g05000	VIT_01s0010g02290	0.103136
		VIT_04s0008g05000	VIT_04s0008g01580	0.148738
		VIT_04s0008g05000	VIT_08s0058g00900	0.141329
		VIT_04s0008g05000	VIT_08s0058g00910	0.142274
		VIT_04s0008g05000	VIT_11s0037g01020	0.102724
		VIT_04s0008g05000	VIT_11s0037g00510	0.106953
		VIT_04s0008g05000	VIT_01s0011g04990	0.100024
		VIT_04s0008g05000	VIT_04s0008g01590	0.170188
		VIT_00s0958g00020	VIT_00s0317g00050	0.102633
		VIT_00s0958g00020	VIT_11s0037g00510	0.107753
		VIT_03s0017g01760	VIT_11s0037g00510	0.106798
		VIT_13s0064g00890	VIT_04s0008g05220	0.105768
		VIT_13s0064g00890	VIT_18s0122g00120	0.142245
		VIT_13s0064g00890	VIT_02s0033g01120	0.116912
		VIT_05s0051g00340	VIT_13s0019g03000	0.1314
		VIT_05s0051g00340	VIT_12s0057g00670	0.21218
		VIT_05s0051g00340	VIT_00s0260g00070	0.117333
		VIT_05s0051g00340	VIT_00s0264g00050	0.207681
		VIT_05s0051g00340	VIT_01s0010g02290	0.238657
		VIT_05s0051g00340	VIT_15s0048g01410	0.119464
		VIT_05s0051g00340	VIT_04s0008g01580	0.195059
		VIT_05s0051g00340	VIT_03s0063g02110	0.19846
		VIT_05s0051g00340	VIT_00s0441g00020	0.194819
		VIT_05s0051g00340	VIT_18s0122g00480	0.118544
		VIT_05s0051g00340	VIT_08s0058g00900	0.158235
		VIT_05s0051g00340	VIT_05s0020g02340	0.124636
		VIT_05s0051g00340	VIT_08s0058g00910	0.20156
		VIT_05s0051g00340	VIT_17s0000g04850	0.112561
		VIT_05s0051g00340	VIT_01s0011g04990	0.218275
		VIT_05s0051g00340	VIT_18s0076g00330	0.114255
		VIT_05s0051g00340	VIT_04s0008g01590	0.213664
		VIT_05s0051g00340	VIT_16s0098g01060	0.22768
		VIT_05s0051g00340	VIT_03s0097g00530	0.199793
		VIT_05s0051g00340	VIT_18s0001g00290	0.156546
		VIT_05s0051g00340	VIT_19s0014g03500	0.135053
		VIT_03s0063g01150	VIT_18s0001g04340	0.110994
		VIT_00s0317g00050	VIT_04s0008g01490	0.123185
		VIT_00s0317g00050	VIT_00s0189g00050	0.116684
		VIT_00s0317g00050	VIT_04s0008g01580	0.105472
		VIT_00s0317g00050	VIT_11s0037g01020	0.123953
		VIT_00s0317g00050	VIT_11s0037g00510	0.14115
		VIT_04s0008g06630	VIT_11s0037g00510	0.109328
		VIT_14s0108g01500	VIT_11s0037g00510	0.110971
		VIT_04s0008g01490	VIT_00s0189g00050	0.116795
		VIT_04s0008g01490	VIT_11s0037g01020	0.100382
		VIT_04s0008g01490	VIT_11s0037g00510	0.138683
		VIT_12s0035g01910	VIT_04s0008g01580	0.14444
		VIT_12s0035g01910	VIT_08s0058g00900	0.108947
		VIT_12s0035g01910	VIT_11s0037g01020	0.105546
		VIT_12s0035g01910	VIT_11s0037g00510	0.13815
		VIT_12s0035g01910	VIT_04s0008g01590	0.129081
		VIT_13s0019g03000	VIT_12s0057g00670	0.14163
		VIT_13s0019g03000	VIT_01s0010g02290	0.110226
		VIT_13s0019g03000	VIT_04s0008g01580	0.10937
		VIT_13s0019g03000	VIT_01s0011g04990	0.133429
		VIT_13s0019g03000	VIT_04s0008g01590	0.111737
		VIT_18s0122g00120	VIT_02s0033g01120	0.107251
		VIT_12s0057g00670	VIT_00s0260g00070	0.11452
		VIT_12s0057g00670	VIT_00s0264g00050	0.209462
		VIT_12s0057g00670	VIT_01s0010g02290	0.248207
		VIT_12s0057g00670	VIT_17s0000g01130	0.10096
		VIT_12s0057g00670	VIT_13s0064g01470	0.104572
		VIT_12s0057g00670	VIT_15s0048g01410	0.123953
		VIT_12s0057g00670	VIT_04s0008g01580	0.200761
		VIT_12s0057g00670	VIT_03s0063g02110	0.208805
		VIT_12s0057g00670	VIT_00s0441g00020	0.201809
		VIT_12s0057g00670	VIT_18s0122g00480	0.127481
		VIT_12s0057g00670	VIT_08s0058g00900	0.173401
		VIT_12s0057g00670	VIT_10s0003g01480	0.100175
		VIT_12s0057g00670	VIT_05s0020g02340	0.11559
		VIT_12s0057g00670	VIT_08s0058g00910	0.209056
		VIT_12s0057g00670	VIT_17s0000g04850	0.120635
		VIT_12s0057g00670	VIT_17s0000g07810	0.102495
		VIT_12s0057g00670	VIT_01s0011g04990	0.216675
		VIT_12s0057g00670	VIT_18s0076g00330	0.123283
		VIT_12s0057g00670	VIT_04s0008g01590	0.220403
		VIT_12s0057g00670	VIT_16s0098g01060	0.219419
		VIT_12s0057g00670	VIT_03s0097g00530	0.20523
		VIT_12s0057g00670	VIT_18s0001g00290	0.163152
		VIT_12s0057g00670	VIT_19s0014g03500	0.151305
		VIT_00s1274g00010	VIT_11s0037g00510	0.10088
		VIT_00s0260g00070	VIT_00s0264g00050	0.108601
		VIT_00s0260g00070	VIT_04s0008g01590	0.117731
		VIT_04s0008g01110	VIT_11s0037g00510	0.134027
		VIT_00s0264g00050	VIT_01s0010g02290	0.169865
		VIT_00s0264g00050	VIT_04s0008g01580	0.181605
		VIT_00s0264g00050	VIT_00s0441g00020	0.115142
		VIT_00s0264g00050	VIT_08s0058g00900	0.108367
		VIT_00s0264g00050	VIT_08s0058g00910	0.127289
		VIT_00s0264g00050	VIT_01s0011g04990	0.191953
		VIT_00s0264g00050	VIT_04s0008g01590	0.174064
		VIT_00s0264g00050	VIT_16s0098g01060	0.14099
		VIT_00s0264g00050	VIT_03s0097g00530	0.119471
		VIT_00s0264g00050	VIT_19s0014g03500	0.108965
		VIT_01s0010g02290	VIT_04s0008g01580	0.156989
		VIT_01s0010g02290	VIT_00s0441g00020	0.11045
		VIT_01s0010g02290	VIT_08s0058g00900	0.136949
		VIT_01s0010g02290	VIT_08s0058g00910	0.14013
		VIT_01s0010g02290	VIT_01s0011g04990	0.213877
		VIT_01s0010g02290	VIT_04s0008g01590	0.214498
		VIT_01s0010g02290	VIT_16s0098g01060	0.129567
		VIT_01s0010g02290	VIT_03s0097g00530	0.135755
		VIT_01s0010g02290	VIT_19s0014g03500	0.144085
		VIT_00s0189g00050	VIT_11s0037g01020	0.108659
		VIT_00s0189g00050	VIT_11s0037g00510	0.12792
		VIT_04s0008g01520	VIT_11s0037g00510	0.125392
		VIT_11s0037g00420	VIT_11s0037g00510	0.127625
		VIT_18s0041g01230	VIT_03s0091g00270	0.101443
		VIT_15s0048g01410	VIT_01s0011g04990	0.123555
		VIT_04s0008g01580	VIT_08s0058g00900	0.148559
		VIT_04s0008g01580	VIT_08s0058g00910	0.151166
		VIT_04s0008g01580	VIT_01s0011g04990	0.158949
		VIT_04s0008g01580	VIT_04s0008g01590	0.221001
		VIT_04s0008g01580	VIT_16s0098g01060	0.105157
		VIT_04s0008g01580	VIT_19s0014g03500	0.122092
		VIT_19s0014g03710	VIT_11s0037g00510	0.120387
		VIT_03s0063g02110	VIT_08s0058g00910	0.113885
		VIT_03s0063g02110	VIT_01s0011g04990	0.186616
		VIT_03s0063g02110	VIT_04s0008g01590	0.131009
		VIT_03s0063g02110	VIT_03s0097g00530	0.14978
		VIT_03s0063g02110	VIT_19s0014g03500	0.101345
		VIT_00s0441g00020	VIT_01s0011g04990	0.196937
		VIT_00s0441g00020	VIT_04s0008g01590	0.13501
		VIT_00s0441g00020	VIT_03s0097g00530	0.122955
		VIT_00s0441g00020	VIT_19s0014g03500	0.10347
		VIT_10s0116g01880	VIT_04s0008g01590	0.103801
		VIT_18s0122g00480	VIT_01s0011g04990	0.140511
		VIT_08s0058g00900	VIT_08s0058g00910	0.135425
		VIT_08s0058g00900	VIT_01s0011g04990	0.146887
		VIT_08s0058g00900	VIT_04s0008g01590	0.158379
		VIT_08s0058g00900	VIT_19s0014g03500	0.128919
		VIT_05s0020g02340	VIT_01s0011g04990	0.125922
		VIT_04s0043g00130	VIT_11s0037g00510	0.10754
		VIT_00s0532g00050	VIT_11s0037g00510	0.126323
		VIT_08s0058g00910	VIT_01s0011g04990	0.182644
		VIT_08s0058g00910	VIT_04s0008g01590	0.177484
		VIT_08s0058g00910	VIT_16s0098g01060	0.118504
		VIT_08s0058g00910	VIT_03s0097g00530	0.121215
		VIT_08s0058g00910	VIT_19s0014g03500	0.122605
		VIT_11s0037g01020	VIT_11s0037g00510	0.142803
		VIT_11s0037g00510	VIT_19s0090g01770	0.116582
		VIT_17s0000g04850	VIT_01s0011g04990	0.118536
		VIT_05s0077g01990	VIT_14s0081g00420	0.134315
		VIT_17s0000g07810	VIT_01s0011g04990	0.101603
		VIT_01s0011g04990	VIT_18s0076g00330	0.118382
		VIT_01s0011g04990	VIT_04s0008g01590	0.200104
		VIT_01s0011g04990	VIT_16s0098g01060	0.201916
		VIT_01s0011g04990	VIT_03s0097g00530	0.206413
		VIT_01s0011g04990	VIT_18s0001g00290	0.138363
		VIT_01s0011g04990	VIT_19s0014g03500	0.14328
		VIT_04s0008g01590	VIT_16s0098g01060	0.168412
		VIT_04s0008g01590	VIT_03s0097g00530	0.123114
		VIT_04s0008g01590	VIT_18s0001g00290	0.104011
		VIT_04s0008g01590	VIT_19s0014g03500	0.130113
		VIT_14s0081g00420	VIT_17s0000g03780	0.107469
		VIT_16s0098g01060	VIT_03s0097g00530	0.12183
		VIT_03s0097g00530	VIT_18s0001g00290	0.124573
