# Supplementary material for: Transcriptomic and physiological analyses reveal different grape varieties response to high temperature stress
Source: Front Plant Sci. 2024 Mar 8;15:1313832. doi: 10.3389/fpls.2024.1313832 (PMC10957553; doi:10.3389/fpls.2024.1313832)
Supplement: Supplementary file 1 [file DataSheet_1.zip › supplementary materials/Table S11.xlsx]

## Sheet: DEGs
		Table S11 Summary of genes depicted in protein processing in endogenous reticulum with LogFC (control to treatment).
			Description	CK_BH_vs_T_BH	CK_FL_vs_T_FL	CK_MG_vs_T_MG	CK_XH_vs_T_XH	CK_XY_vs_T_XY	T_BH_vs_T_FL	T_MG_vs_T_BH	T_MG_vs_T_FL	T_MG_vs_T_XH	T_XH_vs_T_BH	T_XH_vs_T_FL	T_XY_vs_T_BH	T_XY_vs_T_FL	T_XY_vs_T_MG	T_XY_vs_T_XH
		VIT_00s0992g00020	15.4 kDa class V heat shock protein						-4.83171		-4.43909			-5.26173	5.13545		4.73733	5.56306
		VIT_13s0019g02740	18.2 kDa class I heat shock protein	1.86837					-1.69298	2.12256			2.15723		1.24981
		VIT_13s0019g02930	18.1 kDa class I heat shock protein	2.08715	1.22737	1.33314	1.67943	1.08232							1.04467
		VIT_13s0019g02770	18.2 kDa class I heat shock protein												1.23926	1.72703	1.03955
		VIT_04s0008g01490	small heat shock protein 17.3 kDa	2.60779	2.01265	1.79277	3.08596	2.82121		1.01505						-1.09164	-1.33985
		VIT_04s0008g01500	17.3 kDa class II heat shock protein	3.7476	2.19282		1.49209	2.1788	1.35563		1.30968			1.34586	-1.83282		-1.793	-1.8258
		VIT_04s0008g01530	17.3 kDa class II heat shock protein	1.86364	1.91198	2.49676	1.97404	2.33915							-1.18629		-1.12945
		VIT_01s0010g02290	25.3 kDa heat shock protein, chloroplastic-like	1.4547		1.66749	1.69481	3.59971							-1.55254	-2.33084	-1.89179	-1.41086
		VIT_04s0008g01580	17.3 kDa class II heat shock protein	2.69602	1.85755	2.79474	2.70698	2.88316	-1.09056	1.5994			1.03333			-2.03834	-2.53802	-1.97201
		VIT_13s0019g02850	18.2 kDa class I heat shock protein	2.5632	1.15038	1.82122		1.8974					1.80911	1.6312			-1.08458	-2.01192
		VIT_13s0019g00860	15.7 kDa heat shock protein, peroxisomal-like	1.41482	1.21855			1.55178	-1.09964						-1.28434	-2.39384	-2.27534	-2.10443
		VIT_02s0154g00490	small heat shock protein, chloroplastic	2.96622	2.71639	2.24142	5.06256	5.15379	-1.42391					-1.28245	-1.72357	-3.15854	-2.71095	-1.86437
		VIT_18s0089g01270	22.0 kDa class IV heat shock protein	3.63785	1.69185	3.28226	3.81186	2.08533							-1.30003	-1.47033	-1.72321	-1.71723
		VIT_13s0019g03160	18.1 kDa class I heat shock protein			1.59373	1.95063	1.9658
		VIT_13s0019g03000	18.1 kDa class I heat shock protein	2.26032	1.49384	1.31369	1.44692	1.22583								-1.53788	-1.02384
		VIT_16s0022g00510	23.6 kDa heat shock protein, mitochondrial	1.59166	1.28831	1.63977	1.79637	2.79598								-1.11319
		VIT_04s0008g01550	17.3 kDa class II heat shock protein	1.69608	1.73809	2.39055	2.24428	2.5305	-1.1495		-1.17478			-1.29769		-1.06955
		VIT_02s0154g00480	23.6 kDa heat shock protein, mitochondrial	3.08278	1.8564	3.00152	3.85715	2.70551	-2.08698		-1.55662			-2.17254		-1.60384
		VIT_04s0008g01510	17.3 kDa class II heat shock protein	2.3613	2.83521	2.77548	4.1104	3.29815
		VIT_04s0008g01520	17.1 kDa class II heat shock protein	2.40717	1.67978	3.14271	2.75941	1.6886
		VIT_19s0085g01050	17.6 kDa class I heat shock protein 3-like	2.01755	2.15205	2.01558	1.08969	3.10563									-1.00727
		VIT_13s0019g02780	18.2 kDa class I heat shock protein	1.08642			1.21802	1.33565	-1.05898	1.21375							-1.11273
		VIT_04s0008g01590	17.3 kDa class II heat shock protein	3.21521	1.91406	2.92801	3.46972	2.24115							-1.4839	-1.98765	-2.07001	-1.51452
		VIT_16s0098g01060	small heat shock protein, chloroplastic	1.95506	1.92544	2.9696	2.52782	3.11913		-1.57197		-1.25654			-5.1174	-4.26126	-3.54607	-4.79211
		VIT_06s0004g05770	class I heat shock protein			2.17558	1.62316					-1.02283	1.77678					-1.74152
		VIT_00s0707g00010	15.4 kDa class V heat shock protein						1.04661						-1.38742		-1.15301	-1.00834
		VIT_13s0019g02840	18.2 kDa class I heat shock protein												-1.02833	-1.41589	-1.59767	-1.86493
		VIT_00s0992g00020	15.4 kDa class V heat shock protein						-4.83171		-4.43909			-5.26173	5.13545		4.73733	5.56306
		VIT_13s0019g03090	18.1 kDa class I heat shock protein	1.52487		3.25759	2.89655	1.24211	-2.72867		-2.22784			-2.33048		-2.61072
		VIT_18s0001g01570	16.9 kDa class I heat shock protein 1	-2.55709	2.08818	-1.1395	2.46612		4.44433		4.6006	2.27835	-2.13835	2.31323	-1.85059	2.59078	-2.00533
		VIT_13s0019g02820	18.2 kDa class I heat shock protein										1.30243	1.43654	1.04831	1.17102
		VIT_09s0002g06790	26.5 kDa heat shock protein, mitochondrial	1.47792
		VIT_06s0004g04470	heat shock cognate 70 kDa protein 2-like	1.31046		1.74725	1.81734	2.12046								-1.04017
		VIT_11s0037g00510	heat shock 70 kDa protein	2.25137	1.59319	2.38563	2.71292	1.82165
		VIT_13s0019g00930	heat shock cognate 70 kDa protein	3.27419	1.37448	2.93418	1.11767	2.91016					1.18089			-1.36913		-1.80618
		VIT_18s0041g01230	stromal 70 kDa heat shock-related protein, chloroplastic		1.10326	1.43597	1.34913	1.77002							-1.36527
		VIT_02s0025g00280	heat shock protein 83	2.93016	2.41154	2.54069	2.1929	3.43031
		VIT_16s0050g01150	heat shock protein 83	1.00684	1.17944	1.74038	2.21787	2.06829							-1.53374	-2.00457	-1.03612	-1.14148
		VIT_00s1569g00010	heat shock cognate protein 80-like						1.06079				-1.39218		-1.90107		-1.45295
		VIT_12s0057g00670	heat shock protein 90-6, mitochondrial			1.00182	1.07645	1.45721							-1.31666	-1.5143		-0.998209
		VIT_01s0010g00680	heat shock protein 90-5, chloroplastic												-1.09487	-1.30918		-1.21162
		VIT_05s0094g00210	protein transport protein Sec61 subunit beta-like	1.24552				-	-1.05264	1.09431			1.53002
		VIT_13s0019g04080	protein transport protein Sec61 subunit beta-like												-1.10771
		VIT_15s0021g02490	protein transport protein Sec61 subunit beta						-1.01233					-1.19953
		VIT_00s2574g00010	protein transport protein Sec61 subunit alpha						-1.74306	1.09679				-1.29134		-1.45732
		VIT_19s0015g00810	protein transport protein SEC13 homolog B									-1.71148	1.89173	1.44241	2.18745	1.72735	2.00077
		VIT_13s0106g00770	protein transport protein SEC13 homolog B							-1.86462	-1.96161		-2.08127	-2.17275	1.4068	1.30415	3.26939	3.486
		VIT_07s0005g01390	calreticulin										1.09257	1.11715				-1.38654
		VIT_14s0060g01290	calreticulin		1.02759
		VIT_02s0025g02140	luminal-binding protein 5								-1.03754			-1.27471		-1.02863
		VIT_12s0059g01560	protein disulfide isomerase-like 2-3		1.01433			1.07103
		VIT_00s0642g00010	E3 ubiquitin-protein ligase CHIP	-1.3684				1.19251	1.20153	-3.63589	-2.43696		-3.94216	-2.73703	-3.02548	-1.83283
		VIT_09s0054g00420	translocon-associated protein subunit beta	-3.48025				-3.86132			1.14842	1.81938	-1.65189				-1.07424
		VIT_19s0027g00090	endoplasmic reticulum oxidoreductin-1											-1.20392
