# Supplementary material for: Transcriptomic and physiological analyses reveal different grape varieties response to high temperature stress
Source: Front Plant Sci. 2024 Mar 8;15:1313832. doi: 10.3389/fpls.2024.1313832 (PMC10957553; doi:10.3389/fpls.2024.1313832)
Supplement: Supplementary file 1 [file DataSheet_1.zip › supplementary materials/Table S2.xlsx]

## Sheet: Table S2a
		Table S2a: Differenential expression counts for each cultivar broken out seperately. The conditions for screening differentially expressed genes are:|log2FoldChange|≥1,Pvalue<0.05.
			Cultivar	Total	Upregulated	Downregulated
		Treatment	T_XY_VS_T_BH	3346	1870	1476
			T_BH_VS_T_FL	2976	1371	1605
			T_XY_VS_T_FL	2761	1469	1292
			T_MG_VS_T_BH	2483	1197	1286
			T_XH_VS_T_FL	2427	1040	1387
			T_XH_VS_T_BH	2391	1124	1267
			T_MG_VS_T_FL	2313	995	1318
			T_XY_VS_T_MG	2272	1434	838
			T_XY_VS_T_XH	2145	1343	802
			T_MG_VS_T_XH	596	310	286
		Control_vs._Treatment	CK_XY_VS_T_XY	1062	461	601
			CK_XH_VS_T_XH	1013	557	456
			CK_BH_VS_T_BH	898	487	411
			CK_FL_VS_T_FL	628	414	214
			CK_MG_VS_T_MG	550	314	236

## Sheet: Table S2b
Table S2b Differentially expressed genes shared between treatment types and gene annotation.
Up and Down-regulated genes.|log2FoldChange| > 1,P-value<0.05.
		id	Description	CK_BH_vs_T_BH	CK_FL_vs_T_FL	CK_MG_vs_T_MG	CK_XH_vs_T_XH	CK_XY_vs_T_XY			id	Description	T_XY_vs_T_BH	T_XY_vs_T_FL	T_XY_vs_T_MG	T_XY_vs_T_XH		id	Description	T_MG_vs_T_BH	T_MG_vs_T_FL	T_MG_vs_T_XH			id	Description	T_BH_vs_T_FL	T_XH_vs_T_BH	T_XH_vs_T_FL
		VIT_04s0008g01520	17.1 kDa class II heat shock protein	2.40717	1.67978	3.14271	2.75941	1.6886			VIT_14s0006g01340	-	-4.51358	-2.50608	-2.34106	-2.26397		VIT_16s0022g02440	-	2.31712	1.30195	1.43067			VIT_12s0059g01640	uncharacterized LOC100243092	-6.88748	3.65538	-3.23108
		VIT_00s0317g00140	exocyst complex component EXO70B1-like	1.23623	1.64058	1.46574	2.12536	1.28437			VIT_15s0021g02440	-	2.56353	2.22701	2.18054	2.63678		VIT_18s0001g09800	-	2.98362	2.4533	2.89872			VIT_00s0184g00180	-	-4.99078	1.36908	-3.61997
		VIT_09s0002g05820	uncharacterized LOC100244679	-2.30457	-1.85166	-1.21176	-1.13888	-1.81419			VIT_06s0004g04000	3-ketoacyl-CoA synthase 12	1.72252	1.20446	1.04947	1.20023		VIT_00s0269g00120	-	1.09373	1.17594	-1.95424			VIT_01s0026g00520	WAT1-related protein At5g40210	-6.29713	1.00436	-5.29238
		VIT_16s0098g01060	small heat shock protein, chloroplastic	1.95506	1.92544	2.9696	2.52782	3.11913			VIT_12s0055g00070	-	1.90416	3.31562	1.9908	2.18222		VIT_05s0077g00170	stress-response A/B barrel domain-containing protein HS1	4.34622	-3.78142	3.08813			VIT_16s0098g00420	rust resistance kinase Lr10-like	-2.55936	1.15365	-1.40346
		VIT_00s0194g00070	zinc finger protein CONSTANS-LIKE 9	-3.19003	-2.83684	-1.88605	-2.04892	-2.21235			VIT_13s0074g00690	pleiotropic drug resistance protein 2	-4.2541	-6.87552	-4.39159	-6.828		VIT_10s0003g01920	-	2.14035	1.98939	1.02599			VIT_15s0046g00700	-	-7.51201	5.17464	-2.33535
		VIT_06s0004g06020	alpha-glucan phosphorylase, H isozyme	-1.56585	-1.90872	-1.22234	-1.97918	-1.56499			VIT_19s0014g02620	-	6.06548	3.87939	4.718	5.58896		VIT_00s0269g00100	-	1.48583	1.93654	-2.62998			VIT_12s0028g02480	GDSL esterase/lipase At5g45910	1.7128	-2.93781	-1.22532
		VIT_03s0063g00350	hypothetical protein	-2.60915	-1.92987	-2.11151	-1.79624	-2.37117			VIT_13s0074g00570	GABA transporter 1	4.43641	5.9821	5.07725	4.90426		VIT_14s0066g01960	metalloendoproteinase 1-like	-3.7357	-1.67293	-6.57751			VIT_16s0022g02450	-	-1.57041	6.23608	4.66726
		VIT_19s0014g03310	-	1.32479	1.96066	1.37649	1.57435	1.23267			VIT_01s0011g03870	delta(7)-sterol-C5(6)-desaturase	-4.46372	-6.04582	-1.65102	-3.98554		VIT_00s1251g00010	7-deoxyloganetin glucosyltransferase	1.4769	1.76666	1.54777			VIT_03s0091g01240	serine carboxypeptidase-like 13	1.59867	-3.97045	-2.36946
		VIT_01s0011g05810	adagio protein 3	-1.86079	-1.59739	-1.23147	-1.54425	-1.78481			VIT_14s0081g00120	pentatricopeptide repeat-containing protein At1g62910	-1.35628	-2.12529	-2.21523	-2.33122		VIT_13s0139g00190	-	-4.44862	-7.62323	-2.235			VIT_00s0199g00230	-	5.34269	-4.15786	1.18646
		VIT_02s0025g02800	-	1.06438	1.33446	1.00226	1.04061	1.25571			VIT_01s0127g00800	polyamine oxidase	9.94783	5.46612	7.9	8.14554		VIT_13s0019g05340	-	1.36906	-1.46292	-2.0851			VIT_14s0060g00160	-	5.12094	-3.59783	1.52418
		VIT_19s0014g03710	dynein light chain 2, cytoplasmic	3.67259	2.42624	3.46918	3.32491	3.93286			VIT_07s0005g06540	-	-2.6317	-1.44134	-3.38641	-4.03888		VIT_03s0063g01310	salicylic acid-binding protein 2	-2.77495	-3.70073	-1.1219			VIT_03s0088g00190	-	3.03558	2.76284	5.80089
		VIT_04s0008g01490	small heat shock protein 17.3 kDa	2.60779	2.01265	1.79277	3.08596	2.82121			VIT_01s0011g01450	50S ribosomal protein L7/L12	3.7674	3.93424	4.39617	4.79277		VIT_13s0047g00450	transcription factor ORG2	2.52768	-7.7114	-6.29955			VIT_02s0033g00550	-	2.76313	-1.302	1.46326
		VIT_15s0048g02410	protein LHY	2.89239	2.18969	1.9699	1.99519	2.56822			VIT_13s0019g05100	ACT domain-containing protein ACR10	1.35137	1.41734	1.25216	1.31527		VIT_18s0001g06110	-	1.19065	2.50394	-1.54571			VIT_05s0049g00220	1-aminocyclopropane-1-carboxylate oxidase homolog 1	-2.01115	1.00752	-1.00189
		VIT_04s0008g01530	17.3 kDa class II heat shock protein	1.86364	1.91198	2.49676	1.97404	2.33915			VIT_14s0030g00650	bifunctional 3-dehydroquinate dehydratase/shikimate dehydrogenase, chloroplastic	-3.42699	-2.92964	-1.05478	-1.20714		VIT_13s0074g00170	-	1.47374	-4.79503	-2.20217			VIT_15s0045g00090	-	-7.05922	2.91316	-4.14483
		VIT_13s0067g00430	transcription elongation factor SPT6-like	3.30269	3.73727	4.07971	3.39711	2.45905			VIT_05s0049g00300	1-aminocyclopropane-1-carboxylate oxidase homolog 1	2.67057	1.73596	1.79146	1.11888		VIT_07s0197g00130	-	1.49976	-7.27377	1.1453			VIT_05s0077g01270	acetate/butyrate--CoA ligase AAE7, peroxisomal	-6.52431	1.89059	-4.63263
		VIT_11s0016g00660	ethylene-responsive transcription factor ERF017	2.32399	4.6236	-1.16512	2.88862	-3.15239			VIT_04s0008g00440	uncharacterized LOC100268155	3.3579	1.69997	2.10717	3.29486		VIT_01s0011g02020	-	-1.80347	1.70045	1.52271			VIT_12s0059g01850	mpv17-like protein	-3.69701	1.71625	-1.9783
		VIT_02s0025g00180	phosphoglycerate mutase-like protein AT74	1.9372	1.3851	1.15226	1.57133	1.84304			VIT_04s0008g03950	rd22-c protein	2.21785	2.73966	2.66174	1.71864		VIT_18s0001g01240	-	-4.03171	1.57956	1.1681			VIT_13s0073g00710	nucleolar GTP-binding protein 1	2.21297	-1.03637	1.1781
		VIT_10s0116g00530	thiamine thiazole synthase 2, chloroplastic	-1.46067	-2.02406	-1.15192	-1.69796	-1.51301			VIT_06s0004g04010	exocyst complex component EXO70A1	3.05235	3.33594	1.80886	2.82229		VIT_00s1682g00020	geraniol 8-hydroxylase	-2.24277	1.11383	-1.86986			VIT_05s0077g00170	stress-response A/B barrel domain-containing protein HS1	-8.12363	1.25196	-6.8702
		VIT_15s0048g02420	-	2.99154	2.31225	2.04828	2.32802	2.64873			VIT_12s0034g02270	-	2.69647	2.4055	2.39865	2.4133		VIT_13s0067g02360	peroxidase 4-like	-3.70016	-2.83778	2.1483			VIT_00s0398g00040	-	-4.73317	-1.51847	-6.24538
		VIT_06s0004g07210	zinc finger protein CONSTANS-LIKE 7	-2.39674	-3.37613	-2.46758	-2.9741	-2.42043			VIT_18s0001g15120	uncharacterized LOC100243726	2.04514	1.12452	1.31844	2.05584		VIT_18s0117g00060	-	-1.54233	1.03663	-1.64948			VIT_06s0004g04320	-	6.45949	-4.19043	2.27194
		VIT_18s0001g10480	uncharacterized LOC100267847	-3.01768	-2.88087	-2.00583	-2.33142	-2.83339			VIT_15s0046g00700	-	4.03448	-3.48593	-5.69763	-1.14376		VIT_16s0039g00260	probable pectate lyase 4	-2.12152	1.3887	-2.49812			VIT_01s0137g00170	very-long-chain 3-oxoacyl-CoA reductase 1	-1.03946	3.72381	2.68577
		VIT_00s0179g00150	heat stress transcription factor A-6b	1.56942	1.82814	1.12407	1.402	2.24829			VIT_00s0313g00050	-	-4.46532	-1.98162	-3.63581	-2.92348		VIT_07s0197g00170	probable disease resistance protein At5g66890	1.55997	-1.50322	1.16629			VIT_07s0104g01260	probable indole-3-pyruvate monooxygenase YUCCA10	-2.70294	1.23574	-1.46478
		VIT_09s0002g01000	uncharacterized LOC100256554	1.32383	1.3902	1.43343	1.8011	2.43962			VIT_00s0269g00130	-	5.26584	5.48403	3.21319	4.11851		VIT_11s0206g00090	-	1.88732	1.63918	1.22523			VIT_04s0008g03990	-	-4.32075	1.50785	-2.81107
		VIT_13s0084g00310	protein LNK3	1.93156	2.26679	1.78384	2.13114	2.37183			VIT_04s0023g02290	-	2.73697	1.69371	3.3332	2.44495		VIT_09s0002g07940	-	-2.74072	-1.51379	1.79423			VIT_00s0921g00030	snRNA-activating protein complex subunit	-4.99271	1.00229	-3.98713
		VIT_01s0127g00540	probable nucleoredoxin 1	-1.13537	-4.10895	-2.6808	-2.53139	-2.96505			VIT_18s0166g00190	U-box domain-containing protein 27	1.05464	1.80991	1.15846	1.71393		VIT_12s0059g00960	cellulose synthase-like protein H1	-1.5786	1.32348	1.18899			VIT_14s0030g00970	-	-7.46283	2.20471	-5.25453
		VIT_05s0049g00100	AT-hook motif nuclear-localized protein 20-like	2.7465	2.28517	3.46784	3.71601	1.4997			VIT_00s1463g00010	-	3.06683	3.43472	2.82628	2.2475		VIT_05s0020g03320	primary amine oxidase	-1.21277	-3.16527	-1.0729			VIT_06s0004g06990	probable phytol kinase 2, chloroplastic	-4.00641	1.28121	-2.72323
		VIT_09s0054g01750	uncharacterized LOC100261598	1.30024	2.21214	2.35735	3.08647	2.87919			VIT_07s0005g05680	protein SULFUR DEFICIENCY-INDUCED 1	-7.6782	-6.25321	-2.47698	-3.22554		VIT_19s0014g04130	-	1.36099	-3.85968	-2.56194			VIT_12s0028g03520	G-type lectin S-receptor-like serine/threonine-protein kinase At2g19130	-5.34768	-2.46697	-7.81121
		VIT_16s0100g00740	uncharacterized LOC100241934	-3.30576	-3.90812	-2.20849	-3.93819	-2.65075			VIT_03s0091g01240	serine carboxypeptidase-like 13	3.04698	4.63579	6.3217	7.01523		VIT_12s0134g00380	-	-1.39299	-1.03467	1.21699			VIT_13s0064g00260	-	-4.60947	1.23163	-3.37606
		VIT_06s0004g06130	phosphomethylpyrimidine synthase, chloroplastic	-2.05449	-1.96563	-1.36366	-1.62669	-1.44881			VIT_00s0203g00130	equilibrative nucleotide transporter 3-like	1.13524	1.11261	2.6013	3.25998		VIT_08s0007g01040	aldo-keto reductase family 4 member C9-like	-2.65353	1.78196	-1.14675			VIT_12s0035g01520	-	-7.85367	-1.93555	-9.78883
		VIT_01s0026g01550	homeobox-leucine zipper protein HAT5	1.79134	1.44792	2.03135	2.20183	2.40074			VIT_00s0194g00210	two-pore potassium channel 1	1.603	-3.55242	2.40692	2.44497		VIT_13s0067g02750	-	3.2323	3.89481	3.12992			VIT_17s0000g05100	-	2.31523	-1.105	1.21223
		VIT_06s0004g05960	uncharacterized LOC100258718	-2.44054	-2.30683	-1.77056	-2.00632	-2.15686			VIT_14s0060g02460	-	2.07157	-1.15659	-1.31059	-1.99812		VIT_19s0027g01190	-	2.34807	1.94183	2.69357			VIT_00s0449g00010	putative membrane-bound O-acyltransferase C24H6.01c	-2.88456	1.44082	-1.44279
		VIT_15s0046g01980	-	1.82306	2.34843	2.16153	2.28925	2.4066			VIT_19s0014g02960	-	2.05246	3.52396	2.82766	2.75149		VIT_07s0031g00940	low affinity sulfate transporter 3	-1.20761	1.03131	-1.8762			VIT_14s0030g00960	-	4.99075	-3.54364	1.44979
		VIT_01s0011g04990	10 kDa chaperonin, mitochondrial	1.80061	1.08694	1.28694	1.63498	1.72483			VIT_12s0059g00530	protein ENHANCED DOWNY MILDEW 2	-2.60826	-3.27324	-2.22333	-1.41445		VIT_12s0121g00240	-	-2.05356	-1.36264	-1.30726			VIT_05s0051g00160	-	1.26826	1.40735	2.67852
		VIT_13s0106g00080	-	-1.0482	-1.63689	-1.40309	-3.09783	-2.82964			VIT_01s0011g03890	-	4.3938	3.31171	2.72115	4.29748		VIT_01s0011g06670	-	-2.17889	-2.3254	-2.17687			VIT_12s0035g01540	-	-6.80331	-2.1177	-8.9204
		VIT_08s0040g01710	phenylalanine ammonia-lyase	1.02344	1.26731	1.01381	1.63363	1.3917			VIT_16s0039g01920	-	-5.80402	-9.53557	-6.54963	-7.54648		VIT_09s0002g02890	-	2.5161	-6.56362	1.48461			VIT_12s0028g03990	-	5.01334	-2.73607	2.27963
		VIT_11s0037g00510	heat shock 70 kDa protein	2.25137	1.59319	2.38563	2.71292	1.82165			VIT_09s0002g02170	-	5.53252	2.45681	4.68948	6.18912		VIT_18s0089g00080	-	-1.33089	-5.16056	1.18625			VIT_07s0095g00180	-	7.47122	-4.62673	2.85062
		VIT_12s0134g00400	putative zinc finger protein At1g68190	1.79076	2.02823	1.83086	2.33182	2.07741			VIT_17s0000g04320	RNA-binding protein PNO1-like	2.04953	1.17554	-3.5221	-4.06197		VIT_07s0005g02220	chlorophyll a-b binding protein of LHCII type 1	2.85594	1.62374	1.30526			VIT_14s0006g01670	-	-5.74566	3.79354	-1.95251
		VIT_13s0019g02280	ultraviolet-B receptor UVR8	1.749	1.31725	1.68029	1.76951	2.8428			VIT_00s1860g00010	-	1.41891	1.66468	1.88841	1.95036		VIT_02s0025g03330	ATPase 11, plasma membrane-type	2.68956	3.64609	1.51251			VIT_13s0147g00150	-	-1.12253	3.60493	2.48491
		VIT_03s0038g00690	B-box zinc finger protein 19	1.32138	1.212	1.20034	1.564	1.38957			VIT_16s0022g01570	3-ketoacyl-CoA synthase 5	4.62761	3.78545	4.50924	6.18364		VIT_01s0011g03800	rust resistance kinase Lr10	1.37445	1.79221	1.44556			VIT_06s0004g04310	-	4.64267	-2.42141	2.22272
		VIT_00s0189g00050	putative SERF-like protein	2.03207	1.2354	2.02087	2.87899	2.31524			VIT_18s0072g00020	uncharacterized protein At4g28440	2.42363	-3.41801	-2.95293	-4.36418		VIT_18s0001g06380	-	-2.07976	-5.84075	-1.91003			VIT_19s0014g04830	-	3.44643	1.93165	5.38042
		VIT_12s0035g01240	-	-3.28061	-2.94289	-2.81972	-4.08881	-3.13403			VIT_14s0030g00870	-	-3.79647	2.60587	1.64442	1.6527		VIT_00s0233g00020	transaldolase-like	1.85013	-1.78819	1.40858			VIT_18s0001g06110	-	1.31704	2.72983	4.04869
		VIT_02s0154g00480	23.6 kDa heat shock protein, mitochondrial	3.08278	1.8564	3.00152	3.85715	2.70551			VIT_14s0068g02290	-	2.47839	2.22524	2.0726	1.96409		VIT_09s0002g05050	-	1.05286	-2.94388	-1.8355			VIT_19s0014g00470	probable leucine-rich repeat receptor-like serine/threonine-protein kinase At3g14840	1.13534	1.23652	2.37373
		VIT_02s0025g02210	-	1.01322	1.93414	2.37493	2.08054	2.25967			VIT_03s0017g00940	cytochrome b6-f complex iron-sulfur subunit 2, chloroplastic	5.30328	6.63391	5.61751	6.70967		VIT_16s0022g00460	-	-5.3348	-2.85616	-1.63789			VIT_11s0052g01260	probable xyloglucan endotransglucosylase/hydrolase protein 23	3.985	-1.90081	2.08704
		VIT_19s0014g04600	G-type lectin S-receptor-like serine/threonine-protein kinase At4g27290	-1.5546	-2.82112	-1.8502	-2.0949	-2.02192			VIT_07s0141g01010	-	1.49783	1.3927	2.21947	2.15386		VIT_14s0030g01090	-	-1.91219	-3.18898	1.33153			VIT_07s0151g00250	chlorophyllase-1	4.02189	-2.62883	1.39573
		VIT_12s0035g01910	-	3.97139	2.4174	4.2221	3.47928	2.22866			VIT_03s0063g00780	2-hydroxyisoflavanone dehydratase	-2.06623	-1.83612	-1.4209	-1.16984		VIT_11s0016g04330	uncharacterized LOC109123406	8.90866	4.43332	6.1829			VIT_12s0034g00380	-	5.93169	-4.14202	1.79849
		VIT_07s0005g01970	galactinol synthase 1	2.70866	1.90709	2.3017	1.68767	2.02171			VIT_16s0013g01700	-	-2.27978	-3.75691	-2.52919	-1.55632		VIT_09s0002g07840	-	3.11631	2.20825	1.94408			VIT_09s0002g03520	histidine-containing phosphotransfer protein 4	1.17305	2.73337	3.90998
		VIT_13s0067g02130	uncharacterized LOC100248433	-1.33095	-1.47924	-1.00638	-1.20592	-1.08615			VIT_00s2077g00020	probable galactinol--sucrose galactosyltransferase 2	3.49507	-4.32096	2.97835	3.99517		VIT_04s0008g04910	transcriptional corepressor LEUNIG	-3.86112	1.50037	-3.26902			VIT_05s0102g00800	-	1.67758	-3.087	-1.40719
		VIT_13s0019g03000	18.1 kDa class I heat shock protein	2.26032	1.49384	1.31369	1.44692	1.22583			VIT_01s0011g04990	10 kDa chaperonin, mitochondrial	-1.70018	-2.34129	-1.10465	-1.15739		VIT_16s0013g00500	uncharacterized LOC100244287	-2.20577	-1.80392	-1.86334			VIT_12s0028g04030	protein ACCELERATED CELL DEATH 6	1.08773	1.52314	2.61265
		VIT_02s0025g04060	plant UBX domain-containing protein 8	1.14977	2.13684	1.43792	2.31458	1.6353			VIT_08s0056g00250	-	1.3561	1.29278	1.50462	1.37241		VIT_01s0011g03870	delta(7)-sterol-C5(6)-desaturase	-2.81373	-4.39108	-2.34197			VIT_09s0018g01980	-	3.59793	-1.45823	2.14208
		VIT_07s0031g01110	-	-1.57435	-1.29383	-1.40866	-1.58833	-1.62501			VIT_09s0002g02060	uncharacterized LOC100265139	2.06188	-1.30886	1.36092	1.35205		VIT_06s0004g04010	exocyst complex component EXO70A1	1.24198	1.53105	1.00516			VIT_09s0070g00590	-	-2.71511	1.02586	-1.68875
		VIT_13s0047g00110	uncharacterized protein OsI_027940	1.88188	1.71392	1.747	2.30137	2.39145			VIT_00s0921g00020	-	-2.18129	-2.74802	-1.31251	-1.61596		VIT_09s0070g00850	-	1.37017	1.93488	1.60193			VIT_10s0042g00430	-	2.80256	-4.56424	-1.7595
		VIT_15s0046g01560	BAG family molecular chaperone regulator 6	1.47347	1.20778	2.31355	2.7003	1.37235			VIT_01s0011g01120	-	1.25864	1.59519	3.35423	3.43074		VIT_00s0194g00330	-	1.11563	-3.34845	-2.45411			VIT_04s0023g01240	anthocyanidin 3-O-glucosyltransferase 5	-11.5255	1.88216	-9.63794
		VIT_01s0026g02740	uncharacterized LOC100241338	-1.97694	-2.55653	-1.42906	-1.9172	-1.37792			VIT_00s0160g00220	-	2.87517	2.74882	3.42476	2.35704		VIT_07s0005g04330	-	5.01528	-1.68309	-3.72514			VIT_02s0025g00970	ABC transporter C family member 10	1.62095	1.54215	3.1653
		VIT_18s0089g01270	22.0 kDa class IV heat shock protein	3.63785	1.69185	3.28226	3.81186	2.08533			VIT_03s0038g03160	probable flavin-containing monooxygenase 1	-3.33142	-6.25351	-3.87738	-3.03471		VIT_01s0011g03820	zinc finger protein BRUTUS	1.41048	-1.34543	-1.40377			VIT_01s0010g03490	flavonoid 3',5'-methyltransferase-like	4.36284	-2.7402	1.6226
		VIT_16s0039g00520	DNA-binding protein SMUBP-2	1.12737	1.71259	1.44389	1.70676	1.11191			VIT_16s0115g00470	-	-2.44982	-1.07598	-1.58503	-1.08098		VIT_06s0004g04450	CLAVATA3/ESR (CLE)-related protein 46	-2.22038	-1.80249	-1.73309			VIT_16s0050g02810	-	-2.269	Inf	Inf
		VIT_16s0022g00510	23.6 kDa heat shock protein, mitochondrial	1.59166	1.28831	1.63977	1.79637	2.79598			VIT_08s0058g00140	ammonium transporter 3 member 3	3.16821	2.56442	1.7644	4.65836		VIT_17s0000g07400	-	1.52506	-1.99652	1.38986			VIT_00s0414g00050	-	-5.73504	2.30055	-3.43258
		VIT_04s0008g01580	17.3 kDa class II heat shock protein	2.69602	1.85755	2.79474	2.70698	2.88316			VIT_03s0017g00870	acetyl-CoA-benzylalcohol acetyltransferase-like	-2.15657	2.30273	2.29006	3.05531		VIT_12s0055g00250	anthocyanidin 3-O-glucosyltransferase 2	-1.31786	-1.16817	-1.37589			VIT_09s0070g00340	-	-4.62092	-1.39909	-6.02117
		VIT_09s0054g00530	zinc finger protein-like	1.85679	2.31064	1.34327	2.02183	1.31465			VIT_00s0269g00100	-	9.38077	9.82513	7.89327	5.27369		VIT_10s0071g00550	GEM-like protein 4	1.08662	-5.25754	-1.40745			VIT_12s0121g00300	BRASSINOSTEROID INSENSITIVE 1-associated receptor kinase 1	-5.13829	2.3365	-2.79702
		VIT_07s0031g02550	ABC transporter G family member 5	1.9402	2.44724	1.53893	2.34173	1.90653			VIT_02s0025g01750	cellulose synthase-like protein G3	-5.58266	-2.00232	-1.45379	-1.56884		VIT_12s0034g02440	-	1.25319	2.9617	1.64905			VIT_13s0156g00430	-	5.18343	-3.48803	1.69656
		VIT_03s0091g00230	uncharacterized LOC100243866	2.29924	1.77109	1.65027	1.24693	2.65949			VIT_15s0048g02050	uncharacterized LOC100252275	-3.09778	-2.95303	-1.36569	-1.7534		VIT_15s0046g02170	3-methyl-2-oxobutanoate hydroxymethyltransferase 1, mitochondrial	-1.52087	-1.55254	1.88685			VIT_16s0022g00080	receptor-like protein 12	-1.11507	3.40299	2.29094
		VIT_10s0042g00960	uncharacterized LOC100247733	-2.77087	-2.83429	-1.8136	-2.3448	-2.15263			VIT_09s0054g00240	-	-4.43114	-3.07394	-2.08456	-1.95498		VIT_07s0095g00660	cysteine-rich receptor-like protein kinase 4	2.99825	-3.71272	1.57897			VIT_07s0095g00550	S-locus-specific glycoprotein S6	-6.851	2.4208	-4.42746
		VIT_13s0067g02560	uncharacterized LOC100241651	1.89334	2.08192	2.49189	2.90611	2.88228			VIT_00s0841g00010	-	-1.0144	-1.2299	-1.02478	-1.72686		VIT_13s0156g00550	G-type lectin S-receptor-like serine/threonine-protein kinase LECRK3	1.37436	1.90174	-3.18694			VIT_14s0030g01200	-	4.04455	-2.89344	1.15168
		VIT_02s0012g00170	beta-amylase 3, chloroplastic	-2.45667	-2.79691	-1.2463	-1.81901	-1.70461			VIT_04s0008g02660	uncharacterized LOC100257836	-1.08703	-2.00302	-1.41482	-1.88777		VIT_00s0521g00010	feruloyl CoA ortho-hydroxylase 2	-1.2691	-4.504	-1.37611			VIT_13s0067g03200	protein NRT1/ PTR FAMILY 5.4	-1.56159	3.02867	1.46752
		VIT_14s0108g00110	serine carboxypeptidase-like 45	-2.31266	-1.62476	-1.12124	-1.60307	-1.02564			VIT_02s0154g00110	probable trehalose-phosphate phosphatase F	1.22179	1.01176	1.25692	1.02665		VIT_13s0019g02130	-	2.77871	-3.41007	3.05503			VIT_12s0034g01480	-	1.60943	-2.61437	-1.00359
		VIT_18s0001g12100	J domain-containing protein required for chloroplast accumulation response 1	1.25992	1.11607	1.94858	1.61173	1.8068			VIT_12s0059g00100	-	5.45729	2.8899	3.41452	3.51348		VIT_05s0077g01310	3-oxo-Delta(4,5)-steroid 5-beta-reductase-like	-2.7644	-1.9264	-1.07778			VIT_12s0035g01590	-	-6.26889	1.2585	-5.00881
		VIT_14s0083g00640	zinc finger protein CONSTANS-LIKE 2	1.36898	2.61171	1.90446	2.33648	2.59922			VIT_10s0092g00240	-	1.3408	-1.2519	1.96107	1.61994		VIT_17s0000g07420	protein EDS1	1.65959	-1.05026	1.34848			VIT_13s0139g00320	putative disease resistance protein RGA3	-3.24571	1.40249	-1.84192
		VIT_14s0108g01440	uncharacterized LOC100268024	1.75938	1.05187	1.26226	1.29842	1.77216			VIT_14s0108g00270	aldose 1-epimerase	-1.25608	-1.10092	-1.13468	-1.09205		VIT_00s2485g00010	-	1.82108	2.24371	2.37769			VIT_12s0034g01270	-	3.41139	-2.10074	1.31194
		VIT_02s0025g01020	common plant regulatory factor 1	1.29416	1.47334	1.93003	2.01759	1.77866			VIT_13s0064g00260	-	2.25131	-2.36746	1.17395	1.01684		VIT_00s0847g00020	-	-2.06573	-2.59438	-1.81156			VIT_18s0041g00900	UDP-glycosyltransferase 88F5-like	2.04129	-5.97144	-3.93032
		VIT_16s0050g01150	heat shock protein 83	1.00684	1.17944	1.74038	2.21787	2.06829			VIT_05s0020g03930	sulfate transporter 3.1	3.7027	3.25401	2.55686	2.11386		VIT_14s0068g00100	-	-2.80219	-1.96051	1.35049			VIT_01s0127g00320	-	-2.61962	1.31802	-1.30068
		VIT_10s0116g00900	chaperonin-like RBCX protein 1, chloroplastic	-3.54147	-3.68099	-2.40175	-3.29526	-2.5862			VIT_09s0002g07890	putative disease resistance protein RGA3	-2.23298	-3.87424	-1.22153	-1.8346		VIT_03s0097g00110	-	-2.69073	-3.40331	1.44403			VIT_16s0050g00200	-	5.16762	-3.02901	2.14256
		VIT_01s0011g04820	chaperone protein DnaJ	-1.43015	-2.43242	-1.49255	-2.2228	-1.09283			VIT_16s0013g00440	-	4.76634	4.15137	4.65336	4.54193		VIT_04s0069g01150	-	2.34612	-4.74494	-2.01714			VIT_05s0020g00130	-	1.17898	1.3951	2.57621
		VIT_03s0038g00660	uncharacterized LOC100255572	-4.10356	-3.19544	-2.6936	-3.22733	-3.40618			VIT_05s0102g01040	-	-3.70397	-2.43557	-2.74275	-2.41657		VIT_13s0067g02270	-	2.39054	2.88806	1.67398			VIT_00s0187g00270	V-type proton ATPase subunit e1	-1.38758	2.49615	1.11014
		VIT_04s0008g01590	17.3 kDa class II heat shock protein	3.21521	1.91406	2.92801	3.46972	2.24115			VIT_03s0038g03140	probable flavin-containing monooxygenase 1	-5.73576	-7.70164	-2.081	-2.3529		VIT_00s0144g00120	-	-2.86814	-3.13894	-1.32652			VIT_00s0194g00280	-	-4.68159	-1.53035	-6.20585
		VIT_04s0023g03030	B-box zinc finger protein 19	2.14968	1.69364	1.32415	1.5663	1.89119			VIT_15s0021g01690	uncharacterized LOC100251276	1.66618	1.92413	1.10235	1.39935		VIT_17s0000g00420	-	1.96207	3.19454	2.64732			VIT_06s0009g01990	anthocyanidin 3-O-glucosyltransferase 7-like	4.96762	-6.26115	-1.2925
		VIT_03s0088g00320	uncharacterized LOC100241185	2.00208	1.57217	1.65146	1.7936	2.11114			VIT_03s0091g01200	serine carboxypeptidase-like 18	-5.7104	-3.05676	-2.44898	-1.96242		VIT_07s0005g06090	uncharacterized LOC100241465	-7.45173	-8.20193	-5.52324			VIT_13s0047g00860	replication protein A 70 kDa DNA-binding subunit B-like	-1.17225	3.76687	2.59582
		VIT_04s0008g01510	17.3 kDa class II heat shock protein	2.3613	2.83521	2.77548	4.1104	3.29815			VIT_02s0154g00140	3-oxoacyl-[acyl-carrier-protein] synthase 3 A, chloroplastic	1.96983	1.96962	2.12163	2.20434		VIT_05s0077g01730	-	1.6658	1.81956	1.58653			VIT_00s0194g00250	two pore potassium channel a-like	1.16599	1.10372	2.27122
		VIT_06s0004g05120	transcription factor PCL1	-2.81325	-2.68876	-1.76645	-2.21749	-2.42606			VIT_19s0014g04820	-	-1.81553	1.36063	-1.86485	-3.11474		VIT_12s0028g01940	trans-resveratrol di-O-methyltransferase-like	-2.24763	-1.11099	1.05993			VIT_15s0048g01010	vestitone reductase	4.58707	-2.64843	1.94019
		VIT_08s0007g00930	ultraviolet-B receptor UVR8	1.18817	1.1207	1.06923	1.67391	2.17497			VIT_05s0049g00260	-	-5.04161	-2.26309	-3.22891	-5.26918		VIT_08s0007g06860	-	-1.43154	-3.05094	-1.75651			VIT_13s0139g00340	putative disease resistance protein RGA3	-4.2845	1.78174	-2.50081
		VIT_04s0008g01110	heat shock factor protein HSF30	2.19929	2.43532	1.33252	1.74767	3.07552			VIT_04s0008g01590	17.3 kDa class II heat shock protein	-1.4839	-1.98765	-2.07001	-1.51452		VIT_09s0002g08020	putative disease resistance protein RGA3	-4.44828	-2.96949	-1.0288			VIT_16s0039g01330	rust resistance kinase Lr10-like	8.42365	-9.45948	-1.03803
		VIT_14s0068g01160	light-regulated protein	-3.38968	-4.90741	-2.72024	-3.98479	-4.23832			VIT_12s0057g00120	-	-5.12539	-3.63254	-1.401	-2.19906		VIT_05s0077g01720	senescence-associated carboxylesterase 101	2.27677	1.42835	1.03466			VIT_10s0071g01120	alpha-galactosidase	2.91479	-1.70631	1.20908
		VIT_03s0063g00340	-	-1.82289	-2.9232	-1.77601	-2.1509	-2.02514			VIT_10s0042g00450	-	-2.41203	-2.71694	1.03961	1.21551		VIT_06s0009g02850	-	1.24204	-1.76387	1.10353			VIT_00s0407g00060	-	-6.11282	1.10327	-5.00828
		VIT_02s0025g00280	heat shock protein 83	2.93016	2.41154	2.54069	2.1929	3.43031			VIT_07s0095g00180	-	-5.93422	1.53105	-1.5874	-1.31312		VIT_01s0010g01380	uncharacterized LOC100266696	1.76596	1.38651	1.00415			VIT_16s0039g02420	-	-2.12431	5.17633	3.05352
		VIT_18s0001g08810	uncharacterized LOC100267722	-1.77708	-1.64217	-1.25586	-1.41185	-1.0524			VIT_02s0087g01010	-	2.06489	1.37047	1.18869	1.43466		VIT_13s0158g00230	-	2.03187	1.11066	-1.23039			VIT_06s0004g00340	-	4.06052	-1.95206	2.11214
											VIT_14s0066g00760	disease resistance protein RPM1-like	2.81878	2.05899	1.70255	1.42127		VIT_18s0001g14990	-	-1.65349	-1.0952	1.24334			VIT_09s0054g01040	uncharacterized LOC100263288	-5.99984	1.41144	-4.58955
											VIT_02s0154g00490	small heat shock protein, chloroplastic	-1.72357	-3.15854	-2.71095	-1.86437		VIT_09s0002g04940	-	1.707	-2.14057	1.1988			VIT_03s0097g00470	HVA22-like protein a	2.83156	-1.09767	1.73627
											VIT_17s0000g09920	-	2.69302	1.37958	2.08336	2.36308		VIT_16s0039g02380	-	2.6625	1.66066	-2.91678			VIT_17s0119g00080	organic cation/carnitine transporter 1	-1.66263	Inf	Inf
											VIT_13s0047g00450	transcription factor ORG2	5.58419	-4.66083	3.05361	-3.23381		VIT_16s0039g02370	-	2.99032	-1.93817	-2.45781			VIT_08s0007g05430	-	-3.30952	-1.73706	-5.04778
											VIT_01s0011g04700	heavy metal-associated isoprenylated plant protein 21	3.06392	3.33212	3.13715	3.33775		VIT_05s0049g01800	probable inactive histone-lysine N-methyltransferase SUVR2	-2.59701	-8.32247	-1.31573			VIT_07s0141g01050	-	-2.825	-4.26115	-7.08416
											VIT_09s0002g05010	-	-4.39396	-3.52568	-1.60548	-3.21627		VIT_19s0027g01000	-	2.7712	-1.84927	1.61			VIT_00s0187g00280	-	-2.31624	1.10425	-1.20996
											VIT_02s0025g01770	-	-1.41197	-2.92123	-2.76515	-1.94653		VIT_14s0030g00930	-	-5.28742	1.92686	1.11338			VIT_16s0050g02660	plastidial pyruvate kinase 4, chloroplastic	4.00601	-2.40078	1.60556
											VIT_02s0154g00130	probable xyloglucan galactosyltransferase GT19	2.63786	2.63622	2.41127	2.34842		VIT_12s0142g00550	-	1.04285	-2.60132	-1.77722			VIT_18s0086g00440	-	2.3382	2.4516	4.79087
											VIT_19s0014g04830	-	-1.86185	1.57544	-2.03789	-3.79042		VIT_09s0002g06480	-	-6.06042	-2.70146	-1.45819			VIT_12s0057g00800	-	-2.14095	-1.71308	-3.85217
											VIT_00s0203g00070	protein ODORANT1	1.26989	1.40756	1.17667	1.22383		VIT_19s0027g01220	phenylalanine--tRNA ligase, chloroplastic/mitochondrial	8.89353	9.13114	4.54174			VIT_10s0003g04840	probable LRR receptor-like serine/threonine-protein kinase At3g47570	-6.78616	-1.5731	-8.35337
											VIT_12s0059g02500	-	-1.26604	-1.47225	-1.04539	-1.16602		VIT_00s1323g00010	pentatricopeptide repeat-containing protein At4g22760	1.4822	1.80298	1.26099			VIT_14s0068g01300	long chain base biosynthesis protein 2a	-3.65791	1.81651	-1.83865
											VIT_17s0000g07740	putative DNA glycosylase At3g47830	-1.7327	-3.85313	-2.83226	-2.00066		VIT_19s0027g01200	-	3.23436	3.11286	2.24078			VIT_19s0014g04130	-	-5.21877	3.91555	-1.30077
											VIT_04s0008g03540	myosin heavy chain kinase B	3.50417	2.76741	2.78479	2.93338		VIT_03s0017g01440	-	-2.59975	-3.89739	-2.54206			VIT_15s0048g01690	cytochrome P450 704C1	-6.99185	1.73863	-5.25224
											VIT_14s0068g00160	hypothetical protein	2.74155	3.76635	2.58316	2.52319		VIT_05s0020g04390	putative calcium-transporting ATPase 13, plasma membrane-type	1.63707	3.95112	1.62657			VIT_18s0041g00790	anthocyanidin 5,3-O-glucosyltransferase-like	5.46071	-7.59207	-2.12263
											VIT_01s0137g00240	probable pectate lyase 5	1.85113	1.48486	1.65138	1.24266		VIT_01s0010g00650	-	1.09812	1.2708	-3.96209			VIT_15s0048g00120	-	-1.76268	3.77645	2.01598
											VIT_14s0060g01190	nicotianamine synthase	-4.14653	-2.46285	-1.59733	-2.43291		VIT_13s0106g00030	-	-2.35763	1.44127	-1.52768			VIT_11s0078g00220	-	-5.61086	2.95827	-2.64956
											VIT_01s0010g02290	25.3 kDa heat shock protein, chloroplastic-like	-1.55254	-2.33084	-1.89179	-1.41086		VIT_19s0176g00060	-	1.04908	-6.36425	1.51267			VIT_15s0048g00110	-	-1.33416	4.11498	2.78167
											VIT_07s0197g00130	-	3.33237	-5.44806	1.82994	2.9816									VIT_17s0000g06290	GDSL esterase/lipase At1g74460	2.45165	4.83702	7.29175
											VIT_16s0050g00520	-	4.55863	2.07242	2.80796	3.46657									VIT_16s0050g01340	-	-1.56165	4.34846	2.78949
											VIT_12s0057g00780	-	6.3389	5.15455	4.19704	4.78246									VIT_16s0039g02280	-	1.9764	4.84424	6.82695
											VIT_13s0019g02110	uncharacterized LOC100244414	1.71961	1.32629	2.28389	2.5661									VIT_07s0095g00640	cysteine-rich receptor-like protein kinase 4	-3.99089	1.02636	-2.96411
											VIT_00s1830g00010	rust resistance kinase Lr10	4.3683	3.78975	3.31151	3.73684									VIT_03s0017g02260	-	-3.868	1.6229	-2.24243
											VIT_14s0081g00400	-	1.69531	1.53368	1.38019	1.46635									VIT_00s0259g00100	protein PYRICULARIA ORYZAE RESISTANCE 21	3.41461	-2.13078	1.28581
											VIT_09s0018g00410	putative cyclic nucleotide-gated ion channel 8	1.99477	1.47549	1.4552	1.13463									VIT_09s0002g08170	-	-2.73916	1.05575	-1.68091
											VIT_03s0038g01050	uncharacterized protein At4g26485	1.63332	1.0292	1.61294	1.53608									VIT_18s0001g01310	-	-1.56923	-1.40228	-2.96819
											VIT_04s0044g01430	uncharacterized LOC100255146	1.55275	1.24928	1.30602	1.58267									VIT_00s0271g00100	-	3.00708	-1.81386	1.19453
											VIT_11s0016g00660	ethylene-responsive transcription factor ERF017	2.30008	5.41401	2.96718	3.42127									VIT_14s0036g00100	-	3.73156	3.65513	7.38693
											VIT_13s0101g00360	-	3.02316	1.95376	2.67909	2.98261									VIT_18s0041g00740	anthocyanidin 5,3-O-glucosyltransferase-like	-1.81472	-1.53344	-3.34462
											VIT_19s0090g00900	-	2.59629	2.42566	2.52111	1.83725									VIT_13s0067g00110	cytochrome P450 714A1	-1.06293	-1.91443	-2.9751
											VIT_09s0002g00140	uncharacterized LOC100246343	-1.74312	-1.0092	-1.00113	-1.61669									VIT_09s0002g03970	-	-1.6408	-1.75327	-3.39143
											VIT_11s0016g02600	probable caffeoyl-CoA O-methyltransferase At4g26220	-1.89799	-3.21868	1.28301	1.50395									VIT_01s0011g05100	MLP-like protein 34	1.45327	2.20111	3.65558
											VIT_08s0007g08520	-	1.10432	1.24308	1.15323	1.27735									VIT_05s0029g01540	-	7.93541	-9.24401	-1.3001
											VIT_11s0206g00040	-	-2.34106	-1.04744	-1.14076	-1.85771									VIT_03s0180g00320	cinnamate beta-D-glucosyltransferase-like	2.24481	-3.32714	-1.08014
											VIT_05s0062g01290	-	-2.1313	-4.87648	-1.76043	-2.76351									VIT_19s0015g01440	UPF0481 protein At3g47200	1.35048	1.13584	2.48894
											VIT_04s0008g01380	putative nuclease HARBI1	1.82272	1.83179	1.20262	1.41418									VIT_11s0052g01200	probable xyloglucan endotransglucosylase/hydrolase protein 23	-2.90663	1.12395	-1.78056
											VIT_05s0049g00270	-	-2.73038	-2.17878	-1.90547	-1.95147									VIT_09s0002g02890	-	-9.07713	1.02443	-8.04794
											VIT_13s0067g03570	-	2.33178	3.71897	3.51158	2.49714									VIT_18s0089g00090	-	-4.46049	1.16448	-3.29351
											VIT_14s0006g02170	probable S-adenosylmethionine-dependent methyltransferase At5g37990	4.28932	3.95864	2.25387	2.36976									VIT_00s0261g00040	uncharacterized LOC100260888	1.20009	-2.49632	-1.29356
											VIT_12s0057g01400	uncharacterized membrane protein At3g27390	1.85465	2.32591	1.80416	2.02458									VIT_18s0086g00420	-	3.08616	1.27314	4.36098
											VIT_19s0014g04180	-	3.37429	3.61592	3.46568	3.83668									VIT_10s0003g03530	-	2.9975	-5.60057	-2.60031
											VIT_06s0004g01470	linoleate 13S-lipoxygenase 2-1, chloroplastic	3.31482	1.65523	1.80045	1.41551									VIT_15s0046g02750	probable disease resistance protein At1g58390	5.09422	-8.32169	-3.22891
											VIT_15s0046g03010	-	-2.10858	-1.81288	-2.12164	-1.8405									VIT_19s0027g01150	-	3.112	2.48079	5.59583
											VIT_18s0001g01250	-	3.33616	3.87229	3.46376	3.90125									VIT_18s0089g00080	-	-3.82602	-2.52324	-6.34715
											VIT_16s0022g00080	receptor-like protein 12	4.64427	3.52074	2.03407	1.24132									VIT_06s0009g00130	-	7.70771	-6.33628	1.37014
											VIT_05s0049g02120	uncharacterized LOC100247798	-2.86103	-1.76471	-1.80442	-1.53971									VIT_18s0086g00430	-	2.19435	2.49803	4.69415
											VIT_04s0008g02240	-	-1.15494	-1.05042	-2.60186	-1.50926									VIT_06s0004g06380	-	-2.12291	3.49939	1.37855
											VIT_07s0031g01380	cytochrome P450 CYP736A12	4.32887	10.1316	10.813	11.2711									VIT_02s0033g01020	methanol O-anthraniloyltransferase	3.78315	-2.63376	1.15113
											VIT_13s0019g02130	-	1.00419	-5.18839	-1.77702	1.28397									VIT_14s0006g01850	-	-5.25881	1.9636	-3.29366
											VIT_16s0098g00240	-	-1.80777	-2.80951	-2.21302	-1.81944									VIT_01s0010g02730	AAA-ATPase At3g50940	-1.03436	-1.96104	-2.99228
											VIT_12s0034g01480	-	1.69518	3.29506	3.85055	4.3067									VIT_15s0048g01600	geraniol 8-hydroxylase-like	6.93361	-5.76056	1.17365
											VIT_13s0156g00540	-	-3.96648	1.10167	-1.74738	-1.61881									VIT_18s0089g00660	-	-6.78067	1.69434	-5.07941
											VIT_12s0034g01120	anthocyanidin 3-O-glucosyltransferase 2	2.30775	3.21884	1.69088	2.81976									VIT_13s0106g00130	-	1.57556	2.73166	4.30923
											VIT_16s0148g00280	-	3.24971	2.10852	2.94714	2.30842									VIT_00s0983g00010	2-hydroxy-6-oxononadienedioate/2-hydroxy-6-oxononatrienedioate hydrolase	3.70764	-1.8665	1.84329
											VIT_14s0030g00230	sugar transporter ERD6-like 5	-6.51997	-3.73412	-2.1791	-1.8444									VIT_09s0002g07690	-	-4.70492	1.27955	-3.42391
											VIT_04s0023g00130	uncharacterized LOC100251233	1.32353	2.01307	1.93231	1.97851									VIT_12s0134g00300	G-type lectin S-receptor-like serine/threonine-protein kinase At4g03230	-4.12225	-3.45177	-7.57171
											VIT_18s0001g02350	laccase-14-like	-3.27633	-3.19742	-1.81079	-1.66287									VIT_14s0006g00300	nudix hydrolase 18, mitochondrial	-1.51528	-1.11968	-2.63327
											VIT_01s0011g06650	fasciclin-like arabinogalactan protein 21	-4.2542	-3.54753	-3.31112	-3.39526									VIT_15s0021g01080	cytochrome P450 714C2	-2.43662	1.24085	-1.19399
											VIT_02s0025g01960	-	-4.62783	-4.19363	-4.23563	-3.71392									VIT_18s0001g05060	2,3-bisphosphoglycerate-dependent phosphoglycerate mutase	1.44234	-2.84325	-1.39865
											VIT_18s0041g01700	-	6.49447	2.84743	4.4719	4.46991									VIT_19s0014g04510	-	-6.4771	1.59008	-4.88145
											VIT_09s0070g00560	-	3.75617	2.00154	2.96655	3.13528									VIT_03s0017g01750	-	2.18744	-4.85781	-2.67079
											VIT_09s0070g00440	-	-1.37323	-1.53624	-1.45436	-1.39968									VIT_00s0487g00010	probable disease resistance protein At5g66900	2.25727	-1.03137	1.2286
											VIT_05s0020g00680	pleiotropic drug resistance protein 3	1.80751	2.04499	1.14839	1.25165									VIT_06s0009g03010	-	-4.63852	-1.38964	-6.02683
											VIT_03s0063g00830	2-hydroxyisoflavanone dehydratase	-1.6255	-1.11957	-1.29269	-1.06132									VIT_12s0034g00850	-	-2.72103	-1.08481	-3.80369
											VIT_09s0002g01380	transcription factor MYB114	-1.54865	-1.00682	-1.32162	-1.23596									VIT_14s0006g01810	leukocyte receptor cluster member 1	4.22206	-2.82462	1.39887
											VIT_12s0034g00060	anthocyanidin 3-O-glucosyltransferase 2-like	3.548	5.2328	3.82995	4.78588									VIT_12s0057g01030	glucose-6-phosphate 1-dehydrogenase, chloroplastic	2.51684	-4.05223	-1.53307
											VIT_09s0002g03560	-	3.05547	2.92173	2.05136	2.38253									VIT_10s0003g00440	-	-3.02263	1.20682	-1.81406
											VIT_06s0004g06900	pyruvate decarboxylase 1	1.86433	1.45228	1.36801	1.07721									VIT_01s0146g00070	11-beta-hydroxysteroid dehydrogenase 1B	-1.25457	-1.06756	-2.32083
											VIT_15s0046g03230	-	-6.27304	-1.79666	-2.83544	-1.76048									VIT_19s0014g02390	-	1.42627	1.19846	2.6265
											VIT_04s0079g00690	glutathione S-transferase	2.24637	5.3224	5.1229	5.06543									VIT_15s0024g01020	glutamyl-tRNA(Gln) amidotransferase subunit A	-4.52243	1.26318	-3.25605
											VIT_18s0001g01030	probable nucleoredoxin 2	1.66359	1.19718	1.87484	1.24511									VIT_10s0003g00650	peroxidase 19	2.08129	-4.02663	-1.94312
											VIT_18s0001g06840	cationic peroxidase 1	2.72752	1.88446	2.96022	1.53768									VIT_07s0031g00530	mitogen-activated protein kinase kinase kinase 2	2.21734	-1.09822	1.12197
											VIT_14s0060g02480	-	1.55679	-2.02626	2.41853	1.76578									VIT_10s0003g01980	-	-2.1117	-1.61335	-3.7238
											VIT_08s0007g03040	1-aminocyclopropane-1-carboxylate oxidase homolog 11	1.80619	1.04026	1.33187	1.03302									VIT_12s0028g01850	-	-5.86809	1.18304	-4.68405
											VIT_18s0001g04660	-	2.69767	2.55073	2.99018	3.64738									VIT_03s0132g00340	-	-7.0624	2.57693	-4.47884
											VIT_12s0059g00990	cellulose synthase-like protein H1	-2.7556	1.56679	-2.39624	-1.36597									VIT_17s0000g06700	-	-2.3735	-1.61468	-3.98582
											VIT_16s0050g01530	-	2.84229	2.64953	3.06744	3.01171									VIT_01s0011g05190	MLP-like protein 28	2.39043	-1.16726	1.22536
											VIT_18s0041g00900	UDP-glycosyltransferase 88F5-like	-3.19308	-1.16246	2.8287	2.77875									VIT_19s0014g01270	-	3.41217	-1.72806	1.68632
											VIT_07s0005g01970	galactinol synthase 1	-2.77959	-1.44672	-1.01553	-1.73978									VIT_18s0041g01690	-	-4.84177	1.55005	-3.28807
											VIT_11s0065g00650	-	-1.51157	-1.6396	-1.62067	-2.21328									VIT_09s0002g01970	-	1.19425	2.28084	3.47531
											VIT_10s0003g05210	wall-associated receptor kinase 5	1.75076	3.02612	2.246	2.16937									VIT_15s0021g02370	uncharacterized LOC100855187	-1.47775	-1.50183	-2.97652
											VIT_14s0066g00100	protein SIEVE ELEMENT OCCLUSION B	1.87378	2.2555	2.12124	2.31625									VIT_09s0002g03910	ankyrin repeat-containing protein ITN1-like	4.95221	-3.75141	1.2057
											VIT_02s0154g00190	flavin-containing monooxygenase FMO GS-OX-like 3	2.11419	2.38113	2.45217	2.29548									VIT_03s0167g00190	cytochrome P450 714C2	5.83017	-7.31714	-1.48348
											VIT_12s0055g00560	-	-4.8012	-4.76362	-4.99925	-5.97322									VIT_11s0016g04330	uncharacterized LOC109123406	-4.47121	2.71907	-1.75043
											VIT_07s0141g01030	putative disease resistance RPP13-like protein 1	1.96329	2.13663	2.08387	1.92498									VIT_19s0027g01400	-	-2.12143	6.574	4.45359
											VIT_13s0047g00990	-	5.20194	6.59801	5.14199	4.40691									VIT_00s0230g00030	-	-4.65509	1.04826	-3.60444
											VIT_04s0044g00300	uncharacterized LOC100259153	-1.12703	-1.45734	-1.03035	-1.24876									VIT_19s0015g02380	-	-2.23618	1.2276	-1.00645
											VIT_11s0016g00980	flavonoid 3'-monooxygenase	1.81709	2.72375	3.30937	4.2493									VIT_00s0256g00030	uncharacterized LOC100245282	2.03078	1.43134	3.46298
											VIT_00s0252g00040	cytokinin dehydrogenase 1	1.92846	1.36644	1.96674	1.31091									VIT_00s0188g00210	-	-3.38285	-1.64678	-5.02868
											VIT_11s0065g00660	-	-1.13492	-1.27985	-1.26573	-2.12049									VIT_19s0014g04900	(E)-beta-caryophyllene synthase	-5.82831	2.25315	-3.57258
											VIT_07s0151g00160	-	-2.58546	-4.34638	-2.39302	-2.74346									VIT_18s0089g00600	-	-4.08763	-1.77411	-5.85849
											VIT_15s0048g02460	-	-2.98515	-2.14795	-1.63931	-1.61458									VIT_07s0031g02860	-	1.17969	1.40759	2.58857
											VIT_04s0023g03460	E3 ubiquitin-protein ligase Os03g0188200	-1.59174	-1.27972	-1.1671	-2.27805									VIT_16s0013g00980	ethylene-responsive transcription factor ERF105	7.09748	-4.54194	2.55782
											VIT_00s2317g00010	guanosine nucleotide diphosphate dissociation inhibitor 2	-4.94163	-2.09911	-4.28705	-2.89729									VIT_19s0014g00790	-	-3.39283	1.33907	-2.0511
											VIT_05s0020g02200	uncharacterized LOC100263026	1.59698	1.83348	2.43556	1.89219									VIT_01s0011g01400	-	1.02992	1.03334	2.06432
											VIT_09s0070g00260	-	-1.83195	-1.10243	-1.37983	-1.48048									VIT_00s0160g00110	-	1.78364	-3.4684	-1.68197
											VIT_10s0003g03040	-	1.35733	-1.70605	-2.43624	-3.74861									VIT_18s0041g00190	-	1.49121	-2.55721	-1.06334
											VIT_00s0525g00020	squalene epoxidase 3	4.2995	6.4443	6.20838	6.23									VIT_14s0083g01200	-	1.01495	-2.31546	-1.29815
											VIT_10s0116g00070	-	4.47957	2.9814	4.3461	4.09991									VIT_16s0148g00060	rust resistance kinase Lr10-like	4.06275	-2.52705	1.54001
											VIT_07s0151g00030	-	1.02303	1.43963	1.31535	1.15928									VIT_01s0010g03170	-	5.22306	-7.03562	-1.80427
											VIT_16s0148g00010	rust resistance kinase Lr10-like	7.38789	6.97509	7.18836	5.15054									VIT_13s0064g00140	-	-1.90937	-2.02717	-3.93374
											VIT_18s0001g03230	aminoacylase-1	1.6178	1.1846	1.22964	1.18527									VIT_09s0070g00660	-	-3.78903	5.47555	1.68809
											VIT_16s0050g01550	-	1.74977	1.62577	2.44266	2.21685									VIT_06s0004g01390	G-type lectin S-receptor-like serine/threonine-protein kinase LECRK3	-2.65015	1.46444	-1.18322
											VIT_19s0014g02800	calsequestrin-1-like	-2.56231	-1.68826	-1.03489	-1.10088									VIT_14s0030g00840	-	4.44541	-3.42694	1.02003
											VIT_03s0038g03410	NAC domain-containing protein 35	3.10056	1.2293	1.61091	2.05247									VIT_10s0071g00550	GEM-like protein 4	-6.341	2.48829	-3.85054
											VIT_07s0129g00090	60S ribosomal protein L26-1	-2.12975	-2.39833	-1.36388	-1.53746									VIT_04s0044g00250	-	1.82378	-3.44174	-1.61485
											VIT_00s0525g00010	-	6.50424	6.84078	6.15994	6.84394									VIT_12s0059g01790	O-methyltransferase	-2.59147	4.39614	1.80593
											VIT_05s0077g01750	-	3.68588	3.41524	2.3379	3.08413									VIT_00s0199g00150	protein CURVATURE THYLAKOID 1D, chloroplastic	5.4208	-2.86569	2.55802
											VIT_07s0255g00150	-	5.73965	2.47764	4.34536	5.1525									VIT_02s0033g00870	bifunctional nitrilase/nitrile hydratase NIT4B	-1.19418	3.33711	2.14408
											VIT_09s0054g00070	-	-1.76271	-3.3916	-2.68552	-2.73816									VIT_07s0141g00480	-	3.26337	-4.85548	-1.58956
											VIT_07s0151g00140	-	-2.53798	-1.33042	-2.28308	-1.12504									VIT_08s0007g08420	putative disease resistance protein RGA3	-1.91609	-1.02299	-2.93557
											VIT_00s0179g00080	-	-1.17329	-5.94407	-1.58468	-1.72677									VIT_03s0088g00250	-	5.71574	-4.20814	1.50512
											VIT_07s0151g00020	uncharacterized LOC100245924	1.0042	1.09481	1.26673	1.30187									VIT_16s0050g00520	-	-2.47551	1.09056	-1.38339
											VIT_14s0068g01440	acyltransferase-like protein At3g26840, chloroplastic	-1.66778	-1.1078	-1.29734	-1.06982									VIT_15s0107g00280	-	3.99321	-2.8595	1.13359
											VIT_00s0357g00010	uncharacterized LOC100853335	-2.34184	-1.1592	-1.57545	-1.18079									VIT_19s0014g05180	disease resistance protein At4g27190	-5.22864	2.01188	-3.21459
											VIT_07s0197g00140	probable disease resistance protein At5g66900	1.27514	1.46957	1.21091	1.18529									VIT_14s0030g00250	sugar transporter ERD6-like 5	2.7391	-1.65669	1.08387
											VIT_01s0011g04550	uncharacterized LOC100262828	1.32633	2.38995	1.00496	1.20651									VIT_13s0047g00700	-	1.71159	3.61311	5.32598
											VIT_13s0047g00720	putative disease resistance protein At3g14460	3.05571	1.81107	2.75206	2.53327									VIT_07s0095g00660	cysteine-rich receptor-like protein kinase 4	-6.70745	1.41274	-5.29075
											VIT_00s1395g00010	-	-2.35185	2.12783	-1.84918	-1.89733									VIT_12s0034g00040	-	3.04063	-1.50917	1.53402
											VIT_07s0141g01050	-	1.65015	-1.18398	5.43482	5.90728									VIT_09s0002g05840	probable disease resistance protein At1g12280	-2.73963	1.46347	-1.27382
											VIT_00s0686g00020	-	3.09199	2.24315	1.37625	2.44092									VIT_07s0151g00110	chlorophyllase-1	-3.20258	1.65916	-1.54163
											VIT_04s0008g04230	ABC transporter G family member 32	1.83433	1.52812	1.98244	1.14313									VIT_07s0031g01380	cytochrome P450 CYP736A12	5.80774	-6.94533	-1.13281
											VIT_00s0301g00070	-	2.51377	3.48968	3.09719	2.62405									VIT_07s0031g01370	-	-5.39208	2.78066	-2.6102
											VIT_07s0031g02380	-	-2.83642	-1.15921	-1.71103	-2.81747									VIT_15s0046g03240	UPF0481 protein At3g47200-like	3.31692	-1.98163	1.33793
											VIT_00s1616g00010	-	-2.90448	-2.15254	-1.33504	-1.7015									VIT_00s0463g00030	calcium-transporting ATPase 12, plasma membrane-type	-1.13725	3.31555	2.1809
											VIT_18s0122g00250	putative laccase-9	-7.25181	-4.17203	-2.77311	-2.14932									VIT_04s0044g01530	beta-D-glucosyl crocetin beta-1,6-glucosyltransferase	-7.34018	1.37504	-5.96218
											VIT_09s0018g00240	probable WRKY transcription factor 40-like	1.61194	1.99446	3.44543	4.16017									VIT_13s0156g00540	-	5.07719	-2.35077	2.72877
											VIT_16s0098g01060	small heat shock protein, chloroplastic	-5.1174	-4.26126	-3.54607	-4.79211									VIT_19s0090g00800	-	3.67587	-2.00949	1.66893
											VIT_18s0001g09230	zinc finger protein ZAT10	1.10613	3.09168	1.65243	2.31506									VIT_18s0041g01700	-	-3.63893	2.02266	-1.61344
											VIT_16s0039g02360	-	4.84269	1.71166	2.68543	1.63382									VIT_18s0157g00070	-	3.71756	-1.93602	1.78636
											VIT_15s0046g03550	(+)-neomenthol dehydrogenase	-1.12621	-4.03218	-2.11824	-3.54829									VIT_05s0077g01300	3-oxo-Delta(4,5)-steroid 5-beta-reductase-like	3.89313	-2.18614	1.70889
											VIT_00s0981g00010	mitochondrial pyruvate carrier 4	1.53491	-1.44573	-1.22212	-1.18098									VIT_00s0847g00010	-	-5.39661	1.07602	-4.31918
											VIT_03s0091g00840	-	5.9536	4.12518	4.7254	4.92275									VIT_13s0101g00300	putative disease resistance RPP13-like protein 1	1.38036	-3.6306	-2.24912
											VIT_18s0001g12890	-	3.21092	5.72808	3.11055	2.86963									VIT_17s0000g08100	-	6.51237	-2.37143	4.14066
											VIT_05s0077g01730	-	2.9416	3.08939	1.27373	2.86636									VIT_09s0054g00090	-	-3.42504	-2.3872	-5.81216
											VIT_18s0001g10230	-	-2.77041	-1.0975	-2.00512	-1.61075									VIT_06s0004g00490	ethylene-responsive transcription factor RAP2-11	3.39566	-1.93975	1.45849
											VIT_16s0039g02230	anthocyanidin 3-O-glucosyltransferase 2	2.85504	5.53236	5.20336	5.70571									VIT_04s0044g00660	-	-3.79952	2.31145	-1.48637
											VIT_18s0072g00920	caffeic acid 3-O-methyltransferase	-1.90935	-5.62415	-6.32823	-6.8891									VIT_06s0004g03520	protein NRT1/ PTR FAMILY 2.7	-2.08636	3.66234	1.5779
											VIT_00s0179g00020	-	1.47436	2.43087	1.37982	1.80808									VIT_16s0039g02300	-	-1.60683	4.63048	3.02774
											VIT_16s0050g01680	UDP-glycosyltransferase 88B1-like	-2.37831	-2.46629	-1.27648	-1.09549									VIT_10s0003g02070	agamous	-2.60767	1.45501	-1.15111
											VIT_00s0179g00010	uncharacterized LOC100263096	1.22472	1.87794	1.00066	1.58556									VIT_14s0006g03100	-	-4.76969	-1.41783	-6.18863
											VIT_17s0000g02950	probable glutathione S-transferase	1.83185	2.16965	1.63199	1.63266									VIT_09s0018g00780	-	2.32392	-3.39408	-1.06708
											VIT_19s0014g02070	UDP-glycosyltransferase 79B9	2.40778	-3.31158	3.39708	3.25596									VIT_13s0139g00220	putative disease resistance RPP13-like protein 1	-3.13256	1.38588	-1.74445
											VIT_06s0009g00310	-	1.29478	1.76815	1.49105	1.12759									VIT_08s0007g07740	-	-1.71736	3.17467	1.45913
											VIT_19s0015g02730	probable glutathione S-transferase	-4.08727	-1.06829	-2.72917	-4.47489									VIT_19s0014g00750	-	-4.55908	1.71341	-2.84299
											VIT_11s0052g00790	serine carboxypeptidase-like 13	-5.83235	-3.34277	-2.71207	-1.72078									VIT_07s0151g00380	-	-2.14412	4.43443	2.29215
											VIT_07s0151g00190	chlorophyllase-1-like	2.02634	2.86297	1.725	1.03067									VIT_15s0048g01350	probable carboxylesterase 8	-2.06733	-3.98754	-6.05322
											VIT_00s0388g00010	-	3.35215	3.16429	3.51166	2.78226									VIT_08s0040g03040	glutathione S-transferase L3	-2.57083	-2.33652	-4.90673
											VIT_02s0025g04280	protein P21	-2.19929	-1.3993	-3.38792	-3.33192									VIT_12s0134g00280	G-type lectin S-receptor-like serine/threonine-protein kinase At4g03230	-2.83748	1.05921	-1.77521
											VIT_11s0052g00420	2-alkenal reductase (NADP(+)-dependent)	4.16937	2.11447	1.52951	1.825									VIT_04s0044g00750	-	-5.29799	1.78895	-3.50461
											VIT_16s0148g00320	-	-2.94816	-3.50493	-3.42592	-3.61205									VIT_12s0134g00040	-	-5.06686	1.48054	-3.58476
											VIT_00s2205g00010	-	2.41828	2.38907	2.86333	3.16807									VIT_00s0641g00010	probable LRR receptor-like serine/threonine-protein kinase At5g10290	-4.10793	1.24966	-2.85564
											VIT_18s0001g11100	serine carboxypeptidase II-3-like	-3.28983	-1.31797	-2.90869	-1.85825									VIT_00s0555g00050	-	4.46983	-6.13408	-1.66072
											VIT_00s0620g00010	phospholipase A1-Ibeta2, chloroplastic	1.7084	2.35628	1.46254	1.88096									VIT_15s0024g01750	-	4.46648	-2.88347	1.58922
											VIT_16s0050g00370	-	4.74266	5.23439	5.20715	5.86645									VIT_12s0035g00080	-	2.41661	-1.35187	1.06619
											VIT_16s0050g00250	probable LRR receptor-like serine/threonine-protein kinase At4g36180	5.52561	9.0227	5.51033	6.18755									VIT_12s0034g00770	TMV resistance protein N	-1.80241	-1.81542	-3.61629
											VIT_14s0066g00170	-	6.39196	6.56705	5.93997	5.01426									VIT_09s0002g08020	putative disease resistance protein RGA3	1.48163	-3.42514	-1.94093
											VIT_00s0193g00110	-	1.27793	1.2325	1.17553	1.09282									VIT_13s0139g00300	-	6.98602	-4.97369	2.00991
											VIT_06s0061g01110	putative phospholipid:diacylglycerol acyltransferase 2	-2.22949	-1.20865	-1.03368	-1.06856									VIT_14s0030g01170	-	3.62432	-4.87435	-1.25117
											VIT_19s0014g03260	-	-3.51259	1.37827	-3.89037	-4.25056									VIT_00s0198g00020	-	-4.97325	-1.94499	-6.91216
											VIT_05s0020g04400	-	-1.6815	1.39988	-1.90711	-2.42974									VIT_07s0005g01870	-	-3.89732	1.50022	-2.39682
											VIT_15s0048g02600	granule-bound starch synthase 1, chloroplastic/amyloplastic	2.4809	1.68485	1.43868	1.22486									VIT_19s0090g00530	heterodimeric geranylgeranyl pyrophosphate synthase small subunit, chloroplastic	-1.14495	-1.1177	-2.26072
											VIT_09s0002g03840	probable disease resistance protein At1g52660	2.8614	4.66041	4.08965	3.52963									VIT_00s0753g00010	-	5.50166	-3.01371	2.48884
											VIT_13s0064g00800	-	5.96696	4.55862	5.70623	6.02106									VIT_00s0271g00030	(3S,6E)-nerolidol synthase 1-like	3.67263	-2.51979	1.15318
											VIT_09s0002g09020	-	-2.50781	2.06379	1.86736	1.10246									VIT_16s0050g01220	-	4.59687	-3.00491	1.59443
											VIT_04s0023g00220	zinc finger CCCH domain-containing protein 48	2.3842	2.37987	3.34681	3.10227									VIT_13s0106g00080	-	-2.43317	3.71662	1.28511
											VIT_11s0065g00130	cytochrome P450 CYP716A15	2.96168	1.51762	1.31619	1.4944									VIT_01s0010g02460	glyceraldehyde-3-phosphate dehydrogenase, cytosolic	-2.23739	-1.13014	-3.36362
											VIT_05s0102g00600	-	1.46918	1.40746	1.62424	1.64172									VIT_19s0014g04470	-	-5.67763	2.06898	-3.60578
											VIT_04s0008g04160	BURP domain protein RD22-like	3.09328	4.75684	4.32135	3.42809									VIT_17s0000g07090	-	-5.82909	2.50253	-3.32452
											VIT_18s0001g02400	-	-6.84592	-3.38474	-2.34476	-1.66139									VIT_19s0014g00910	-	5.67812	-3.75144	1.92449
											VIT_14s0036g01310	-	2.09426	-3.36622	2.44186	2.76228									VIT_18s0117g00070	-	1.23822	1.22637	2.46569
											VIT_07s0095g00770	-	1.02384	-1.15341	1.24419	1.24357									VIT_05s0029g01450	-	-4.43326	1.57044	-2.86235
											VIT_00s0388g00050	-	2.42053	3.41798	1.87553	2.45833									VIT_15s0046g01560	BAG family molecular chaperone regulator 6	-2.26906	1.18371	-1.08301
											VIT_18s0089g01270	22.0 kDa class IV heat shock protein	-1.30003	-1.47033	-1.72321	-1.71723									VIT_00s0169g00040	-	3.0082	-1.95962	1.05065
											VIT_16s0050g02690	-	3.22916	2.76138	3.46606	3.74097									VIT_10s0003g04770	-	-5.33628	-2.2651	-7.59832
											VIT_07s0031g00700	caltractin	1.11294	1.05354	1.15775	1.59644									VIT_18s0001g04950	-	1.28566	6.94683	8.23484
											VIT_04s0023g01680	-	1.52131	1.84568	1.37445	1.27542									VIT_08s0007g02450	-	-1.07499	4.4016	3.32871
											VIT_12s0142g00590	-	-1.17166	-7.81034	-1.10294	-1.63531									VIT_00s0286g00140	-	2.32345	-1.01931	1.30598
											VIT_16s0050g02330	uncharacterized LOC100267290	1.50494	1.44856	1.06982	1.4748									VIT_13s0156g00460	-	5.86137	-2.53273	3.33093
											VIT_19s0015g00320	two-pore potassium channel 1	1.31315	2.68464	2.0883	2.04195									VIT_19s0014g00900	-	5.77587	-3.95563	1.82174
											VIT_17s0000g03960	protein PLANT CADMIUM RESISTANCE 6	6.13932	3.96636	4.57759	5.95477									VIT_12s0134g00290	-	-2.28276	-1.73182	-4.01124
											VIT_13s0019g02840	18.2 kDa class I heat shock protein	-1.02833	-1.41589	-1.59767	-1.86493									VIT_16s0050g00170	receptor-like protein 12	4.08422	-5.11132	-1.02599
											VIT_09s0002g07090	uncharacterized LOC100262712	1.62831	1.49967	1.47648	1.70549									VIT_04s0008g05160	UPF0481 protein At3g47200	4.75029	-2.28801	2.46409
											VIT_18s0001g01320	putative wall-associated receptor kinase-like 16	3.00528	1.9021	1.82335	2.15539									VIT_08s0007g02440	-	-4.96762	1.97324	-2.99246
											VIT_05s0029g01540	-	-6.69743	1.23475	1.91617	2.54276									VIT_19s0027g01000	-	-4.6176	1.15468	-3.46048
											VIT_03s0180g00320	cinnamate beta-D-glucosyltransferase-like	-4.59153	-2.35585	-1.06055	-1.26427									VIT_00s0279g00030	-	7.25418	-6.15862	1.10387
											VIT_16s0098g00390	rust resistance kinase Lr10	1.49288	2.03651	1.34891	1.07471									VIT_19s0176g00090	-	-1.84252	-2.28115	-4.12071
											VIT_18s0001g13670	aldehyde oxidase GLOX1	1.8164	1.13086	1.61356	2.58									VIT_13s0047g00040	-	-4.71722	1.15216	-3.56381
											VIT_19s0027g01380	phenylalanine--tRNA ligase, chloroplastic/mitochondrial-like	-2.07231	-4.15431	-4.66142	-3.4292									VIT_00s0259g00020	-	8.20033	-5.82563	2.37585
											VIT_16s0050g01150	heat shock protein 83	-1.53374	-2.00457	-1.03612	-1.14148									VIT_13s0064g00210	-	2.72121	-1.65361	1.06719
											VIT_18s0001g04960	-	-2.80567	-3.69306	-1.4567	-2.06675									VIT_18s0041g00270	-	1.53295	-2.58335	-1.05049
											VIT_06s0009g00480	aluminum-activated malate transporter 2	2.18526	3.37635	1.68495	1.39745									VIT_03s0063g01690	cytochrome P450 CYP82D47	1.668	-4.78449	-3.11459
											VIT_08s0007g05840	-	1.4391	1.89836	2.18134	1.74648									VIT_16s0022g00310	receptor-like protein 12	-2.79566	1.06064	-1.73128
											VIT_00s2579g00010	phosphoserine aminotransferase 2, chloroplastic	1.917	3.4827	2.72416	2.72691									VIT_00s0448g00020	probable disease resistance protein RF45	4.86125	-3.7073	1.15806
											VIT_18s0086g00420	-	-1.68772	1.38878	-1.46091	-2.95819									VIT_19s0090g00100	uncharacterized LOC100241838	11.0986	-7.14791	3.94819
											VIT_05s0020g00080	-	6.1127	5.9704	5.53536	3.25889									VIT_14s0036g00010	-	-1.30528	2.92366	1.62076
											VIT_11s0052g00100	transcription factor bHLH35	1.64238	1.25821	1.72814	1.54943									VIT_16s0115g00130	-	-2.32449	5.91592	3.59118
											VIT_19s0015g02520	cytochrome P450 CYP72A219	-2.16978	1.31797	-1.62757	-3.35334									VIT_09s0002g07580	-	-8.90329	2.93257	-5.97018
											VIT_19s0027g01150	-	-1.55578	1.54723	-5.50518	-4.03771									VIT_12s0134g00650	-	-2.54033	3.86998	1.3318
											VIT_06s0009g02550	10 kDa chaperonin, mitochondrial	-1.21824	-1.42393	-1.05466	-1.21669									VIT_00s0338g00010	F-box protein SKIP23-like	1.65808	3.18469	4.84482
											VIT_19s0085g00280	patellin-4	-5.29969	-2.47196	-4.27984	-1.47965									VIT_14s0066g02060	AAA-ATPase ASD, mitochondrial	-2.22323	1.09306	-1.12808
											VIT_18s0086g00430	-	-1.15552	1.02858	-1.44887	-3.64899									VIT_06s0004g06490	-	-5.80314	-1.1659	-6.96829
											VIT_10s0003g04870	-	4.87894	5.44114	5.0692	6.68755									VIT_18s0001g06030	protein EXORDIUM-like 2	1.16081	2.51417	3.67777
											VIT_13s0019g02860	UDP-glycosyltransferase 76F1-like	1.194	1.37607	1.77677	1.71734									VIT_15s0046g01980	-	4.7968	-3.75138	1.04814
											VIT_03s0038g01620	putative disease resistance protein At1g50180	-2.55183	-1.20453	-2.05833	-2.46384									VIT_00s0259g00070	early nodulin-75	-5.82228	1.90171	-3.91761
											VIT_18s0001g03520	uncharacterized LOC100254107	1.3315	1.20563	1.20831	1.35652									VIT_18s0089g00590	-	-3.09026	1.97715	-1.11084
											VIT_03s0132g00280	-	3.71251	3.05682	2.95974	3.65015									VIT_09s0002g08210	-	-4.08108	2.22372	-1.85603
											VIT_18s0086g00280	-	-6.9411	-1.3726	-3.12755	-4.46323									VIT_00s0181g00200	chlorophyll a-b binding protein 13, chloroplastic	-6.09303	1.30989	-4.78107
											VIT_00s2507g00010	-	4.97744	3.84101	4.67384	4.08528									VIT_00s0274g00060	-	-3.48521	1.09367	-2.39026
											VIT_02s0154g00200	uncharacterized LOC100852661	1.47139	1.46083	1.48589	1.33668									VIT_06s0004g07320	-	-1.43043	-1.4775	-2.90797
											VIT_07s0141g00530	U3 small nucleolar RNA-associated protein 18 homolog	-1.67743	-1.83341	-1.06372	-1.12091									VIT_19s0027g01210	-	-2.59141	7.09368	4.50462
											VIT_12s0059g01000	cellulose synthase-like protein H1	1.66262	1.05679	-1.13721	-1.0024									VIT_11s0016g04670	-	-3.84067	1.00982	-2.82865
											VIT_09s0002g06590	-	2.00474	1.4625	2.70539	3.40643									VIT_19s0177g00270	uncharacterized LOC100855066	-4.11917	1.39178	-2.72417
											VIT_00s0259g00020	-	-6.83091	1.35915	-1.56908	-1.00841									VIT_15s0046g02800	putative disease resistance protein At1g50180	5.0399	-7.10358	-2.0663
											VIT_13s0019g00730	annexin D3	-1.58209	-1.10607	-1.33869	-1.47095									VIT_17s0000g10080	uncharacterized LOC104882266	1.31815	-3.34006	-2.02185
											VIT_17s0000g03890	-	3.02694	2.71746	3.53628	3.12754									VIT_18s0041g00240	-	1.91379	2.80673	4.72171
											VIT_03s0038g01850	proline-rich protein 4-like	5.32987	2.31045	5.66074	4.5835									VIT_13s0074g00740	histidine-containing phosphotransfer protein 2	7.10799	-4.9668	2.13846
											VIT_15s0048g01600	geraniol 8-hydroxylase-like	-3.71042	3.21306	2.30263	2.04834
											VIT_14s0108g00100	serine carboxypeptidase-like 46	-2.8357	-1.44538	-2.73852	-1.84921
											VIT_07s0031g01950	-	-1.35757	-2.32897	-1.38007	-2.78551
											VIT_12s0028g00210	protein-S-isoprenylcysteine O-methyltransferase B	2.2729	-5.07232	2.69309	2.0237
											VIT_04s0008g06150	uncharacterized LOC100854026	2.30963	2.29665	1.14961	2.07866
											VIT_00s0214g00130	-	-4.12166	-3.5162	-2.94779	-2.51206
											VIT_11s0016g05440	G-type lectin S-receptor-like serine/threonine-protein kinase SD2-5	1.94356	1.96001	2.92634	3.65785
											VIT_12s0134g00300	G-type lectin S-receptor-like serine/threonine-protein kinase At4g03230	-1.38325	-5.51439	1.66525	2.0656
											VIT_07s0005g05720	protein SULFUR DEFICIENCY-INDUCED 1	-2.18438	-2.79853	-1.15608	-1.71549
											VIT_18s0001g08430	branched-chain-amino-acid aminotransferase 2, chloroplastic	1.52894	2.04884	2.96308	1.98117
											VIT_13s0019g00860	15.7 kDa heat shock protein, peroxisomal-like	-1.28434	-2.39384	-2.27534	-2.10443
											VIT_05s0102g00030	ankyrin repeat-containing protein ITN1	2.7164	3.61749	3.55487	3.39075
											VIT_15s0046g00660	O-acyltransferase WSD1-like	2.34671	1.25838	2.43822	1.92614
											VIT_00s0214g00020	-	1.60689	2.81828	1.17527	2.14132
											VIT_00s0378g00010	-	1.79002	2.01556	1.60597	1.35719
											VIT_05s0094g00200	endochitinase PR4-like	7.38825	6.27341	7.16788	6.44697
											VIT_16s0039g02290	-	-3.57487	1.53162	-3.6938	-4.16022
											VIT_16s0100g00620	-	1.58858	1.10593	1.29102	1.13175
											VIT_15s0021g01080	cytochrome P450 714C2	6.2274	3.7799	4.44901	4.98427
											VIT_03s0063g02200	-	3.93165	3.92725	4.04059	4.04642
											VIT_19s0027g01110	feruloyl CoA ortho-hydroxylase 1	-5.23502	-3.8704	-3.63078	-1.50996
											VIT_05s0049g01810	-	1.68198	1.05647	1.31253	1.29573
											VIT_13s0047g00010	protein ZINC INDUCED FACILITATOR-LIKE 1	1.13109	1.35433	1.47788	1.41024
											VIT_02s0025g04320	-	5.20003	4.52458	4.97917	5.46136
											VIT_09s0096g00010	-	3.19543	1.91189	1.61154	2.28337
											VIT_02s0234g00070	uncharacterized LOC104881023	2.7075	3.10433	2.95694	3.20788
											VIT_06s0080g01200	NDR1/HIN1-like protein 12	3.53643	1.4947	1.2872	1.65275
											VIT_13s0064g00480	furcatin hydrolase	6.38802	2.62262	6.78625	7.00334
											VIT_14s0083g00290	-	2.24878	2.08674	1.19842	1.67436
											VIT_02s0236g00040	uncharacterized LOC100853434	-2.59729	-2.87412	-1.74378	-1.69905
											VIT_05s0051g00340	chaperonin CPN60	-1.55435	-2.0608	-1.32384	-1.21498
											VIT_13s0067g01970	laccase-12	2.31375	2.37079	2.49386	3.09243
											VIT_18s0089g00110	-	-5.09892	-7.33362	-4.80458	-2.6872
											VIT_02s0025g03780	remorin	1.62052	1.26497	1.17866	1.13773
											VIT_12s0059g00080	protein ACCELERATED CELL DEATH 6	2.10402	3.6408	2.41335	3.29253
											VIT_11s0052g00410	-	1.11208	1.3862	1.63051	1.16793
											VIT_18s0001g06280	-	3.96683	2.82059	3.57328	3.07494
											VIT_06s0080g01130	-	-1.99042	-1.60289	-1.35464	-1.36119
											VIT_02s0025g02210	-	-1.51516	-2.12746	-1.85263	-1.42226
											VIT_00s0218g00010	-	4.10255	5.77113	4.07951	4.88501
											VIT_00s0181g00200	chlorophyll a-b binding protein 13, chloroplastic	2.83966	-3.26195	1.69737	1.52652
											VIT_16s0022g01670	rust resistance kinase Lr10-like	-2.16076	-2.37708	-1.90724	-1.40305
											VIT_12s0134g00350	-	-4.35492	-5.9748	-2.65596	-3.72711
											VIT_18s0089g00460	-	2.92127	3.02348	2.50338	1.59755
											VIT_16s0115g00080	50S ribosomal protein L35, chloroplastic	6.56591	6.88499	9.37546	9.23171
											VIT_00s0670g00020	-	-2.3212	-1.67583	-2.20552	-1.80309
											VIT_18s0001g11760	protein DETOXIFICATION 33	-2.10994	-2.06504	-1.08245	-1.02024
											VIT_00s0214g00060	putative F-box protein PP2-B12	2.11703	2.25558	2.15254	2.48978
											VIT_12s0121g00080	protein BONZAI 3	-2.51974	-3.52814	1.69964	2.34548
											VIT_19s0090g01870	ABC transporter C family member 3	-1.82601	-2.57812	-1.57263	-1.88107
											VIT_00s1364g00020	protein NETWORKED 2D	5.89292	5.55478	3.64513	4.56176
											VIT_01s0011g05180	MLP-like protein 34	4.7569	5.22706	5.0274	4.20008
											VIT_13s0067g00620	cinnamoyl-CoA reductase 1	1.13414	1.85897	1.55084	1.52088
											VIT_19s0014g04690	indole-3-acetic acid-amido synthetase GH3.6-like	2.11263	2.17413	2.37631	1.57307
											VIT_13s0019g04060	MLO7 protein	3.94044	3.1215	4.32667	4.41065
											VIT_13s0067g00420	-	3.1209	5.88702	2.97757	4.90896
											VIT_09s0096g00200	-	-2.53749	2.68143	-3.3833	-3.54063
											VIT_00s0269g00050	-	-1.33793	-3.52264	-2.72439	-1.81576
											VIT_03s0063g01260	protein DMR6-LIKE OXYGENASE 2	-2.06074	-2.11478	-1.82804	-1.89499
											VIT_12s0142g00760	MDIS1-interacting receptor like kinase 2	1.33257	3.36359	2.45519	3.14444
											VIT_19s0090g01420	probable long-chain-alcohol O-fatty-acyltransferase 5	3.34643	3.2399	1.66656	2.19622
											VIT_09s0002g08590	putative UPF0481 protein At3g02645	3.57481	1.78342	1.74976	1.7629
											VIT_18s0041g01330	-	3.63081	1.19688	2.30911	2.6501
											VIT_05s0049g00660	proline-rich 33 kDa extensin-related protein	-4.1159	-2.8414	-3.95933	-2.51657
											VIT_14s0066g00920	-	-1.50855	-1.66456	-1.17814	-1.4504
											VIT_10s0003g03810	protein TIFY 5A	1.74257	3.65373	1.43714	1.52816
											VIT_12s0059g00050	protein ACCELERATED CELL DEATH 6	7.23851	5.27094	6.17361	6.79772
											VIT_00s0391g00010	7-deoxyloganetin glucosyltransferase-like	1.70692	1.0229	2.40996	2.21213
											VIT_12s0121g00060	-	1.65455	1.5899	1.32729	1.66741
											VIT_12s0121g00180	-	1.8312	3.06198	2.05122	2.14996
											VIT_00s0276g00010	-	2.76285	2.3425	2.76952	2.51487
											VIT_16s0039g00900	-	3.41511	2.44743	2.70991	3.18279
