# Supplementary material for: Transcriptomic and physiological analyses reveal different grape varieties response to high temperature stress
Source: Front Plant Sci. 2024 Mar 8;15:1313832. doi: 10.3389/fpls.2024.1313832 (PMC10957553; doi:10.3389/fpls.2024.1313832)
Supplement: Supplementary file 1 [file DataSheet_1.zip › supplementary materials/Table S3.xlsx]

## Sheet: Table S3a
	Table S3a Enriched GO term for up and downregulated genes in each cultivars.
	Select the top 20 terms with the smallest p-value and the most significant enrichment for display
	Contrast	Category	Term	Up	Down	DEG	Pvalue	FDR				T_BH VS. T_FL	Category	Term	Up	Down	DEG	Pvalue	FDR
	CK_XY VS. T_XY	BP	response to hydrogen peroxide	20	5	25	4.9e-18	1.34211e-14					MF	ADP binding	107	79	186	< 1e-30	1.812e-27
		BP	response to heat	31	1	32	6.1e-16	8.35395e-13					BP	defense response	102	97	199	< 1e-30	1.812e-27
		BP	response to temperature stimulus	32	9	41	2.1e-15	1.9173e-12					BP	cell communication	184	166	350	1.8e-28	2.1744e-25
		BP	protein folding	38	1	39	1.6e-13	1.0956e-10					MF	adenyl nucleotide binding	206	288	494	1.6e-27	1.30464e-24
		MF	unfolded protein binding	31	0	31	4.4e-13	2.41032e-10					MF	adenyl ribonucleotide binding	206	287	493	1.8e-27	1.30464e-24
		BP	response to reactive oxygen species	21	5	26	5.7e-13	2.60205e-10					CC	plasma membrane	167	211	378	2.3e-27	1.3892e-24
		BP	response to abiotic stimulus	44	29	73	2.3e-12	8.99957e-10					CC	cell periphery	186	231	417	2.8e-24	1.4496e-21
		BP	response to chemical	59	56	115	3.3e-12	1.12984e-09					BP	signal transduction	171	138	309	7.5e-24	3.3975e-21
		BP	protein oligomerization	18	0	18	4.9e-12	1.49123e-09					BP	signaling	171	138	309	1.1e-23	4.42933e-21
		BP	response to oxygen-containing compound	30	35	65	2.7e-11	7.3953e-09					MF	purine ribonucleotide binding	214	296	510	3.3e-23	1.057e-20
		MF	protein self-association	18	0	18	3.8e-11	9.462e-09					MF	purine nucleotide binding	214	297	511	3.5e-23	1.057e-20
		BP	response to stimulus	107	122	229	1.3e-10	2.96725e-08					CC	membrane	451	539	990	3.5e-23	1.057e-20
		BP	response to stress	72	63	135	9.3e-10	1.95944e-07					MF	carbohydrate derivative binding	218	305	523	6.2e-23	1.72837e-20
		BP	response to inorganic substance	23	17	40	1.1e-09	2.15207e-07					MF	ribonucleotide binding	216	299	515	7.3e-23	1.88966e-20
		BP	protein refolding	10	0	10	2.7e-08	4.9302e-06					MF	nucleotide binding	227	320	547	1e-21	2.265e-19
		BP	response to oxidative stress	26	10	36	4.2e-08	7.18988e-06					MF	nucleoside phosphate binding	227	320	547	1e-21	2.265e-19
		BP	response to salt stress	20	5	25	3.2e-07	5.15576e-05					MF	anion binding	240	331	571	2.3e-21	4.90306e-19
		BP	response to osmotic stress	20	5	25	2.2e-06	0.000334767					MF	small molecule binding	237	337	574	3.6e-21	7.248e-19
		MF	protein binding involved in protein folding	9	1	10	3.4e-06	0.000490137					MF	quercetin 3-O-glucosyltransferase activity	36	30	66	1.4e-15	2.5368e-13
		MF	dioxygenase activity	19	6	25	4e-06	0.0005478					MF	quercetin 7-O-glucosyltransferase activity	36	30	66	1.4e-15	2.5368e-13
	CK_MG VS. T_MG	Category	Term	Up	Down	DEG	Pvalue	FDR
		BP	response to heat	26	0	26	1.6e-17	2.9584e-14				T_MG VS. T_BH	Category	Term	Up	Down	DEG	Pvalue	FDR
		BP	response to hydrogen peroxide	19	0	19	1.4e-16	1.2943e-13					MF	ADP binding	59	78	137	< 1e-30	3.388e-27
		BP	protein folding	29	2	31	1.2e-15	6.2866e-13					CC	plasma membrane	163	156	319	4.8e-24	8.1312e-21
		MF	unfolded protein binding	26	0	26	1.7e-15	6.2866e-13					BP	defense response	72	79	151	4.9e-23	5.53373e-20
		BP	protein oligomerization	17	0	17	1.7e-15	6.2866e-13					CC	cell periphery	182	172	354	4e-22	3.388e-19
		MF	protein self-association	17	0	17	1.9e-14	5.85517e-12					CC	membrane	426	398	824	2.4e-19	1.62624e-16
		BP	response to temperature stimulus	27	2	29	2.4e-14	6.33943e-12					MF	glucosyltransferase activity	38	53	91	8.5e-18	4.79967e-15
		BP	response to reactive oxygen species	20	0	20	4e-13	9.245e-11					MF	UDP-glucosyltransferase activity	30	52	82	1.3e-17	5.64667e-15
		BP	response to inorganic substance	23	3	26	1.6e-08	3.28711e-06					MF	quercetin 3-O-glucosyltransferase activity	22	41	63	1.5e-17	5.64667e-15
		BP	response to abiotic stimulus	37	4	41	2.9e-08	5.3621e-06					MF	quercetin 7-O-glucosyltransferase activity	22	41	63	1.5e-17	5.64667e-15
		BP	response to salt stress	17	1	18	1.9e-07	3.19373e-05					MF	adenyl nucleotide binding	215	177	392	2.4e-17	8.1312e-15
		BP	response to oxidative stress	21	2	23	5e-07	7.70417e-05					MF	adenyl ribonucleotide binding	214	177	391	2.9e-17	8.932e-15
		BP	response to osmotic stress	17	1	18	8.5e-07	0.000120896					BP	cell communication	140	129	269	6.9e-17	1.9481e-14
		MF	misfolded protein binding	5	1	6	1.2e-06	0.000158486					BP	signal transduction	120	116	236	9e-14	2.34554e-11
		BP	chaperone-mediated protein folding	8	2	10	3.9e-06	0.00048074					BP	signaling	120	116	236	1.2e-13	2.904e-11
		BP	response to unfolded protein	7	0	7	6.7e-06	0.000772229					MF	purine nucleotide binding	222	180	402	1.6e-13	3.59975e-11
		BP	response to chemical	42	15	57	7.1e-06	0.000772229					MF	purine ribonucleotide binding	221	180	401	1.7e-13	3.59975e-11
		BP	response to topologically incorrect protein	7	1	8	1.1e-05	0.00112994					MF	carbohydrate derivative binding	226	184	410	5.3e-13	1.05626e-10
		BP	protein refolding	6	0	6	1.3e-05	0.00126511					MF	ribonucleotide binding	222	180	402	1.1e-12	2.07044e-10
		MF	protein binding involved in protein folding	6	1	7	2.4e-05	0.00220119					MF	nucleotide binding	235	195	430	2.8e-12	4.7432e-10
													MF	nucleoside phosphate binding	235	195	430	2.8e-12	4.7432e-10
												T_MG VS. T_FL	Category	Term	Up	Down	DEG	Pvalue	FDR
	CK_XH VS. T_XH	BP	response to heat	24	2	26	4e-11	1.0224e-07					MF	ADP binding	62	70	132	< 1e-30	3.158e-27
		BP	response to temperature stimulus	26	6	32	1.4e-09	1.7892e-06					BP	defense response	65	79	144	4.3e-23	6.7897e-20
		BP	protein oligomerization	15	0	15	4.3e-09	3.6636e-06					MF	adenyl ribonucleotide binding	140	223	363	7.4e-18	6.316e-15
		BP	response to hydrogen peroxide	16	0	16	7.4e-09	3.834e-06					BP	cell communication	128	129	257	8.4e-18	6.316e-15
		MF	unfolded protein binding	24	1	25	7.5e-09	3.834e-06					MF	adenyl nucleotide binding	140	223	363	1e-17	6.316e-15
		MF	protein self-association	15	0	15	2.2e-08	8.76343e-06					CC	plasma membrane	110	166	276	3.5e-16	1.84217e-13
		BP	response to chemical	64	38	102	2.4e-08	8.76343e-06					MF	quercetin 3-O-glucosyltransferase activity	13	44	57	8.4e-16	2.98256e-13
		BP	protein folding	27	2	29	1.6e-07	5.112e-05					MF	quercetin 7-O-glucosyltransferase activity	13	44	57	8.4e-16	2.98256e-13
		BP	response to abiotic stimulus	43	14	57	2.3e-06	0.0006532					MF	UDP-glucosyltransferase activity	19	55	74	8.5e-16	2.98256e-13
		MF	DNA binding transcription factor activity	50	12	62	3.6e-06	0.000882982					MF	glucosyltransferase activity	24	57	81	2.1e-15	6.6318e-13
		MF	transcription regulator activity	52	16	68	3.8e-06	0.000882982					CC	membrane	326	426	752	1e-14	2.87091e-12
		MF	glucosyltransferase activity	25	9	34	1.2e-05	0.002556					CC	cell periphery	126	178	304	7.7e-14	2.02638e-11
		BP	response to reactive oxygen species	16	0	16	1.3e-05	0.002556					MF	carbohydrate derivative binding	146	233	379	2e-13	4.85846e-11
		BP	response to inorganic substance	26	5	31	1.5e-05	0.00273857					BP	signal transduction	115	106	221	2.3e-13	5.18814e-11
		MF	UDP-glucosyltransferase activity	22	8	30	2.1e-05	0.0035784					MF	purine ribonucleotide binding	144	224	368	2.5e-13	5.26333e-11
		BP	stomatal complex development	6	0	6	6.3e-05	0.0100643					BP	signaling	115	106	221	3e-13	5.92125e-11
		BP	response to stimulus	106	92	198	6.8e-05	0.010224					MF	purine nucleotide binding	144	224	368	3.8e-13	7.05906e-11
		BP	mRNA transcription	2	3	5	9.1e-05	0.012922					MF	ribonucleotide binding	144	226	370	9.3e-13	1.63163e-10
		BP	response to salt stress	18	2	20	0.00011	0.0147979					MF	UDP-glycosyltransferase activity	19	60	79	1.4e-11	2.32695e-09
		MF	disulfide oxidoreductase activity	6	7	13	0.00013	0.016614					MF	nucleotide binding	151	238	389	3.7e-11	5.5641e-09
	CK_BH VS. T_BH	Category	Term	Up	Down	DEG	Pvalue	FDR				T_MG VS. T_XH	Category	Term	Up	Down	DEG	Pvalue	FDR
		BP	response to hydrogen peroxide	23	0	23	1.5e-17	3.249e-14					MF	ADP binding	19	16	35	1.5e-11	2.79e-08
		BP	response to heat	27	2	29	1.7e-15	1.8411e-12					BP	cell communication	47	36	83	2e-10	1.86e-07
		MF	protein self-association	20	0	20	1.1e-14	7.581e-12					MF	adenyl ribonucleotide binding	68	41	109	5.9e-09	3.069e-06
		BP	protein oligomerization	19	0	19	1.4e-14	7.581e-12					MF	adenyl nucleotide binding	68	41	109	6.6e-09	3.069e-06
		BP	response to reactive oxygen species	25	0	25	6e-14	2.5992e-11					MF	purine ribonucleotide binding	71	41	112	8.4e-08	2.92286e-05
		BP	response to temperature stimulus	29	5	34	6.3e-13	2.2743e-10					MF	purine nucleotide binding	71	41	112	9.7e-08	2.92286e-05
		MF	unfolded protein binding	26	0	26	3.4e-11	1.05206e-08					MF	ion binding	107	83	190	1.1e-07	2.92286e-05
		BP	response to abiotic stimulus	44	17	61	1.1e-10	2.97825e-08					MF	ribonucleotide binding	71	41	112	1.9e-07	4.4175e-05
		BP	protein folding	30	1	31	1.7e-10	4.09133e-08					MF	carbohydrate derivative binding	71	41	112	5.1e-07	8.72769e-05
		BP	response to stimulus	103	87	190	4.1e-09	8.8806e-07					MF	nucleotide binding	72	46	118	5.2e-07	8.72769e-05
		BP	response to salt stress	21	4	25	8.4e-09	1.65404e-06					MF	nucleoside phosphate binding	72	46	118	5.2e-07	8.72769e-05
		BP	response to chemical	62	28	90	1.4e-08	2.527e-06					CC	membrane	117	91	208	5.8e-07	8.72769e-05
		BP	response to oxygen-containing compound	38	13	51	2.4e-08	3.99877e-06					MF	anion binding	74	49	123	6.1e-07	8.72769e-05
		BP	response to oxidative stress	28	4	32	4.9e-08	7.581e-06					MF	protein kinase activity	45	18	63	7.2e-07	9.56571e-05
		BP	response to osmotic stress	21	4	25	6.4e-08	9.2416e-06					BP	signal transduction	35	32	67	8.2e-07	0.00010168
		BP	response to inorganic substance	25	6	31	3.8e-07	5.14425e-05					BP	signaling	35	32	67	8.9e-07	0.000103463
		BP	response to stress	55	49	104	2.8e-06	0.000356753					MF	small molecule binding	75	48	123	9.5e-07	0.000103941
		MF	tetrapyrrole binding	21	19	40	9.4e-06	0.00113113					BP	protein phosphorylation	45	19	64	2.7e-06	0.000279
		MF	heme binding	19	18	37	3.4e-05	0.003876					CC	integral component of membrane	88	77	165	5.8e-06	0.000567789
		BP	mRNA transcription	5	0	5	3.9e-05	0.0042237					MF	phosphotransferase activity, alcohol group as acceptor	45	19	64	9.2e-06	0.0008556
	CK_FL VS. T_FL	Category	Term	Up	Down	DEG	Pvalue	FDR				T_XH VS. T_BH	Category	Term	Up	Down	DEG	Pvalue	FDR
		BP	response to hydrogen peroxide	15	3	18	3.6e-14	7.0272e-11					MF	ADP binding	52	83	135	< 1e-30	3.359e-27
		BP	response to abiotic stimulus	40	16	56	1.4e-13	1.30133e-10					BP	defense response	63	85	148	8.2e-23	1.37719e-19
		BP	response to temperature stimulus	21	9	30	2e-13	1.30133e-10					CC	plasma membrane	146	158	304	3.2e-21	3.58293e-18
		BP	protein folding	25	4	29	2.8e-12	1.3664e-09					CC	cell periphery	166	177	343	6.6e-21	5.54235e-18
		BP	protein oligomerization	14	1	15	5.7e-12	2.22528e-09					BP	cell communication	130	144	274	6.7e-20	4.50106e-17
		MF	unfolded protein binding	21	2	23	1.4e-11	4.55467e-09					CC	membrane	383	420	803	1.1e-18	6.15817e-16
		BP	response to inorganic substance	23	10	33	1.9e-11	5.29829e-09					BP	signal transduction	117	128	245	1.3e-17	6.23814e-15
		BP	response to heat	19	2	21	3.1e-11	7.564e-09					BP	signaling	117	128	245	1.7e-17	7.13787e-15
		BP	response to reactive oxygen species	16	3	19	5.9e-11	1.27964e-08					MF	adenyl nucleotide binding	180	187	367	5.7e-14	1.86272e-11
		BP	response to oxygen-containing compound	36	11	47	8.2e-11	1.60064e-08					MF	quercetin 3-O-glucosyltransferase activity	22	34	56	6.1e-14	1.86272e-11
		MF	transcription regulator activity	48	11	59	9.5e-11	1.68582e-08					MF	quercetin 7-O-glucosyltransferase activity	22	34	56	6.1e-14	1.86272e-11
		MF	DNA binding transcription factor activity	45	9	54	1.7e-10	2.76533e-08					MF	adenyl ribonucleotide binding	179	187	366	6.9e-14	1.93143e-11
		MF	protein self-association	14	0	14	3.6e-10	5.40554e-08					MF	glucosyltransferase activity	36	43	79	7.1e-13	1.83453e-10
		BP	response to oxidative stress	24	6	30	6.4e-10	8.92343e-08					MF	UDP-glucosyltransferase activity	28	41	69	7e-12	1.6795e-09
		BP	response to salt stress	16	6	22	3.3e-09	4.148e-07					CC	integral component of membrane	295	312	607	1.3e-10	2.91113e-08
		BP	response to chemical	54	20	74	3.4e-09	4.148e-07					MF	purine nucleotide binding	185	191	376	1.4e-10	2.93912e-08
		BP	response to osmotic stress	17	6	23	4.3e-09	4.93741e-07					MF	purine ribonucleotide binding	184	191	375	1.5e-10	2.96382e-08
		MF	glucosyltransferase activity	23	7	30	2.5e-08	2.71111e-06					MF	small molecule binding	210	221	431	2.2e-10	4.10544e-08
		MF	transferase activity, transferring hexosyl groups	26	11	37	1.7e-07	1.74653e-05					CC	intrinsic component of membrane	296	316	612	3e-10	5.30368e-08
		MF	quercetin 3-O-glucosyltransferase activity	17	3	20	3.3e-07	3.06743e-05					MF	nucleotide binding	199	206	405	6.7e-10	1.03824e-07
												T_XH VS. T_FL	Category	Term	Up	Down	DEG	Pvalue	FDR
													MF	ADP binding	63	78	141	< 1e-30	3.345e-27
													BP	defense response	67	90	157	4.6e-27	7.6935e-24
													MF	adenyl ribonucleotide binding	139	258	397	1.2e-21	1.338e-18
													MF	adenyl nucleotide binding	139	258	397	1.8e-21	1.50525e-18
													CC	plasma membrane	109	195	304	4.6e-20	3.0774e-17
													BP	cell communication	121	151	272	2.4e-19	1.338e-16
													CC	cell periphery	130	208	338	2.6e-18	1.24243e-15
													CC	membrane	316	496	812	5e-18	2.09062e-15
													MF	purine ribonucleotide binding	143	260	403	1.6e-16	5.94667e-14
													MF	purine nucleotide binding	143	260	403	2.6e-16	8.697e-14
													MF	ribonucleotide binding	143	261	404	1.4e-15	4.18125e-13
													MF	carbohydrate derivative binding	144	266	410	1.5e-15	4.18125e-13
													MF	anion binding	158	292	450	9e-15	2.31577e-12
													MF	nucleotide binding	151	275	426	4.9e-14	1.0927e-11
													MF	nucleoside phosphate binding	151	275	426	4.9e-14	1.0927e-11
													BP	signal transduction	111	120	231	9.8e-14	2.04881e-11
													BP	signaling	111	120	231	1.3e-13	2.55794e-11
													MF	small molecule binding	155	292	447	1.5e-13	2.7875e-11
													MF	glucosyltransferase activity	32	45	77	4.5e-12	7.92237e-10
													MF	quercetin 3-O-glucosyltransferase activity	19	33	52	9e-12	1.43357e-09
												T_XY VS. T_BH	Category	Term	Up	Down	DEG	Pvalue	FDR
													MF	ADP binding	76	77	153	< 1e-30	4.042e-27
													BP	defense response	108	68	176	2.8e-19	5.6588e-16
													CC	plasma membrane	245	140	385	3.9e-17	5.2546e-14
													MF	adenyl nucleotide binding	299	199	498	3.4e-16	2.99108e-13
													MF	adenyl ribonucleotide binding	298	199	497	3.7e-16	2.99108e-13
													BP	cell communication	208	132	340	6.8e-16	4.58093e-13
													CC	cell periphery	277	150	427	2e-14	1.15486e-11
													MF	quercetin 3-O-glucosyltransferase activity	36	32	68	5.8e-14	2.60484e-11
													MF	quercetin 7-O-glucosyltransferase activity	36	32	68	5.8e-14	2.60484e-11
													CC	membrane	682	398	1080	9.5e-14	3.8399e-11
													BP	signaling	184	118	302	1.7e-13	6.24673e-11
													BP	signal transduction	184	117	301	2.1e-13	7.0735e-11
													MF	UDP-glucosyltransferase activity	49	39	88	7.6e-13	2.36302e-10
													MF	carbohydrate derivative binding	314	215	529	1.5e-12	4.33071e-10
													MF	ribonucleotide binding	306	211	517	6e-12	1.59154e-09
													MF	purine ribonucleotide binding	304	206	510	6.3e-12	1.59154e-09
													MF	purine nucleotide binding	305	206	511	6.8e-12	1.6168e-09
													MF	glucosyltransferase activity	56	39	95	1.5e-11	3.36833e-09
													MF	nucleotide binding	330	223	553	2.6e-11	5.2546e-09
													MF	nucleoside phosphate binding	330	223	553	2.6e-11	5.2546e-09
												T_XY VS. T_FL	Category	Term	Up	Down	DEG	Pvalue	FDR
													MF	ADP binding	65	36	101	2.4e-17	8.8968e-14
													CC	cytosolic ribosome	0	66	66	1.2e-13	1.77936e-10
													MF	UDP-glucosyltransferase activity	43	35	78	2.1e-13	1.77936e-10
													MF	quercetin 3-O-glucosyltransferase activity	32	27	59	2.4e-13	1.77936e-10
													MF	quercetin 7-O-glucosyltransferase activity	32	27	59	2.4e-13	1.77936e-10
													MF	glucosyltransferase activity	49	36	85	1.2e-12	7.414e-10
													CC	ribosomal subunit	2	67	69	5.3e-12	2.80673e-09
													BP	cell communication	172	92	264	7.7e-11	3.17154e-08
													CC	cytosolic part	0	67	67	7.7e-11	3.17154e-08
													CC	cytosolic large ribosomal subunit	0	45	45	8.6e-11	3.18802e-08
													MF	structural constituent of ribosome	3	74	77	2.2e-10	7.414e-08
													CC	ribosome	3	76	79	3.2e-10	9.88533e-08
													BP	defense response	83	42	125	5.1e-10	1.45428e-07
													CC	large ribosomal subunit	2	46	48	7.3e-10	1.93294e-07
													BP	signal transduction	159	76	235	1.9e-09	4.69553e-07
													BP	signaling	159	76	235	2.4e-09	5.5605e-07
													MF	UDP-glycosyltransferase activity	45	38	83	4.1e-09	8.94041e-07
													CC	plasma membrane	164	125	289	7.8e-08	1.60637e-05
													CC	cell periphery	193	135	328	4.1e-07	7.99932e-05
													MF	adenyl ribonucleotide binding	190	174	364	8.9e-07	0.000164961
												T_XY VS. T_MG	Category	Term	Up	Down	DEG	Pvalue	FDR
													MF	ADP binding	62	38	100	4.5e-23	1.4193e-19
													CC	plasma membrane	191	92	283	9.2e-22	1.45084e-18
													CC	cell periphery	214	98	312	1.6e-19	1.68213e-16
													CC	membrane	498	231	729	9.4e-18	7.4119e-15
													BP	defense response	94	34	128	2.2e-17	1.38776e-14
													BP	cell communication	170	77	247	9.3e-17	4.8887e-14
													MF	UDP-glucosyltransferase activity	53	20	73	1.7e-15	7.65971e-13
													MF	quercetin 3-O-glucosyltransferase activity	43	12	55	9.5e-15	3.32922e-12
													MF	quercetin 7-O-glucosyltransferase activity	43	12	55	9.5e-15	3.32922e-12
													MF	glucosyltransferase activity	56	23	79	1.2e-14	3.7848e-12
													BP	signal transduction	149	67	216	1.6e-13	4.58764e-11
													BP	signaling	149	67	216	2e-13	5.25667e-11
													MF	adenyl ribonucleotide binding	221	113	334	7e-12	1.69831e-09
													MF	adenyl nucleotide binding	221	113	334	9e-12	2.02757e-09
													MF	UDP-glycosyltransferase activity	56	22	78	2.3e-11	4.83613e-09
													CC	intrinsic component of membrane	385	172	557	5.1e-10	1.00534e-07
													CC	integral component of membrane	380	169	549	8.9e-10	1.65121e-07
													MF	carbohydrate derivative binding	232	121	353	4.5e-09	7.885e-07
													MF	purine ribonucleotide binding	224	118	342	6.4e-09	1.0624e-06
													MF	anion binding	259	132	391	8.1e-09	1.27594e-06
												T_XY VS. T_XH	Category	Term	Up	Down	DEG	Pvalue	FDR
													MF	ADP binding	82	44	126	< 1e-30	3.185e-27
													CC	plasma membrane	212	77	289	1.7e-26	2.70725e-23
													BP	defense response	101	41	142	1.2e-24	1.274e-21
													MF	adenyl ribonucleotide binding	261	112	373	3.1e-23	2.46837e-20
													MF	adenyl nucleotide binding	261	112	373	4.5e-23	2.8665e-20
													CC	cell periphery	226	82	308	5.1e-21	2.5935e-18
													BP	cell communication	181	75	256	5.7e-21	2.5935e-18
													MF	purine ribonucleotide binding	262	117	379	3e-18	1.19438e-15
													MF	ribonucleotide binding	263	120	383	4.4e-18	1.49695e-15
													MF	purine nucleotide binding	262	117	379	4.7e-18	1.49695e-15
													MF	carbohydrate derivative binding	267	121	388	6.5e-18	1.88205e-15
													CC	membrane	500	204	704	1.4e-17	3.71583e-15
													MF	anion binding	289	133	422	1.9e-16	4.459e-14
													MF	nucleotide binding	275	128	403	2.1e-16	4.459e-14
													MF	nucleoside phosphate binding	275	128	403	2.1e-16	4.459e-14
													MF	small molecule binding	285	133	418	5.8e-15	1.15456e-12
													BP	signal transduction	150	66	216	1.1e-14	2.06088e-12
													BP	signaling	150	66	216	1.4e-14	2.47722e-12
													MF	protein kinase activity	156	43	199	5.3e-13	8.88447e-11
													MF	ion binding	419	206	625	7.5e-12	1.19438e-09

## Sheet: Table S3b
	Table S3b Genes identified as upregulated in 4 and 5 cultivars. Annotation and enriched GO terms for these categories.
	GO terms,P-value<0.05.
	Control VS .Treatment																											GO,P-value<0.05.
																												Treatment
	In 5 cultivars			In 4 cultivars																								In 5 cultivars			In 4 cultivars												Total			GO Enriched with only shared genes subset (DEG_number=4060)
count	419	344		391	351		370	295		363	310		497	418		440	299		Total			GO Enriched with only shared genes subset (DEG_number=998)						2055	1353		1829	1131		1613	166		1014	1321		1417	1568		4060
	[ Xinyu ] and [ Miguang ]and [ Summer Black ] and [ Beihong ] and [ Flame seedless ]			[ Xinyu ] and [ Miguang ]and [ Summer Black ] and [ Beihong ]			[ Xinyu ] and [ Miguang ]and [ Summer Black ] and [ Flame seedless ]			[ Xinyu ] and [ Miguang ] and [ Beihong ] and [ Flame seedless ]			[ Xinyu ] and [ Summer Black ] and [ Beihong ] and [ Flame seedless ]			[ Miguang ] and [ Summer Black ] and [ Beihong ] and [ Flame seedless ]			998									[ Xinyu ] and [ Miguang ]and [ Summer Black ] and [ Beihong ] and [ Flame seedless ]			[ Xinyu ] and [ Miguang ]and [ Summer Black ] and [ Beihong ]			[ Xinyu ] and [ Miguang ]and [ Summer Black ] and [ Flame seedless ]			[ Xinyu ] and [ Miguang ] and [ Beihong ] and [ Flame seedless ]			[ Miguang ] and [ Summer Black ] and [ Beihong ] and [ Flame seedless ]			Genes	Name	Description		Category	Term
	Upregulated gene	Downgulated gene		Upregulated gene	Downgulated gene		Upregulated gene	Downgulated gene		Upregulated gene	Downgulated gene		Upregulated gene	Downgulated gene		Upregulated gene	Downgulated gene		Genes	Name	Description		Category	Term				Upregulated gene	Downgulated gene		Upregulated gene	Downgulated gene		Upregulated gene	Downgulated gene		Upregulated gene	Downgulated gene		Upregulated gene	Downgulated gene
	ID	ID		ID	ID		ID	ID		ID	ID		ID	ID		ID	ID						BP	response to hydrogen peroxide				ID	ID		ID	ID		ID	ID		ID	ID		ID	ID
	VIT_04s0008g01110	VIT_00s0698g00010		VIT_04s0008g01110	VIT_00s0698g00010		VIT_04s0008g01110	VIT_00s0698g00010		VIT_04s0008g01110	VIT_00s0698g00010		VIT_04s0008g01110	VIT_00s0698g00010		VIT_00s0179g00150	VIT_10s0116g00900		VIT_04s0008g01110	HsfA2	heat shock factor protein HSF30		BP	response to heat				VIT_00s0125g00090	VIT_00s0194g00250		VIT_00s0125g00090	VIT_00s0194g00250		VIT_00s0125g00090	VIT_00s0194g00250		VIT_00s0125g00090	VIT_00s0194g00250		VIT_00s0125g00140	VIT_00s0125g00090		VIT_00s0125g00090	-	probable LRR receptor-like serine/threonin		BP	defense response
	VIT_00s0179g00150	VIT_11s0016g03940		VIT_00s0179g00150	VIT_11s0016g03940		VIT_00s0179g00150	VIT_11s0016g03940		VIT_00s0179g00150	VIT_11s0016g03940		VIT_00s0179g00150	VIT_11s0016g03940		VIT_04s0008g01110	VIT_04s0079g00810		VIT_00s0179g00150	-	heat stress transcription factor A-6b		BP	response to temperature stimulus				VIT_00s0144g00120	VIT_01s0010g00480		VIT_00s0120g00010	VIT_00s0179g00080		VIT_00s0120g00010	VIT_00s0179g00080		VIT_00s0120g00010	VIT_00s0179g00080		VIT_00s0378g00020	VIT_00s0144g00120		VIT_00s0144g00120	-			BP	cell communication
	VIT_00s0260g00070	VIT_06s0004g04700		VIT_00s0260g00070	VIT_06s0004g04700		VIT_00s0260g00070	VIT_06s0004g04700		VIT_00s0260g00070	VIT_06s0004g04700		VIT_00s0260g00070	VIT_06s0004g04700		VIT_00s0769g00010	VIT_01s0011g05810		VIT_00s0260g00070	-			BP	protein folding				VIT_00s0391g00010	VIT_00s0160g00310		VIT_00s0144g00120	VIT_00s0160g00310		VIT_00s0144g00120	VIT_01s0010g00480		VIT_00s0144g00120	VIT_00s0160g00310		VIT_00s0218g00150	VIT_00s0218g00170		VIT_00s0391g00010	-	7-deoxyloganetin glucosyltransferase-like		BP	signal transduction
	VIT_01s0011g04990	VIT_10s0116g00900		VIT_01s0011g04990	VIT_10s0116g00900		VIT_01s0011g04990	VIT_10s0116g00900		VIT_01s0011g04990	VIT_10s0116g00900		VIT_01s0011g04990	VIT_10s0116g00900		VIT_01s0011g04990	VIT_01s0026g02540		VIT_01s0011g04990	-	10 kDa chaperonin, mitochondrial		BP	response to reactive oxygen species				VIT_00s0120g00010	VIT_00s0218g00140		VIT_00s0391g00010	VIT_00s0218g00140		VIT_00s0391g00010	VIT_00s0160g00310		VIT_00s0391g00010	VIT_00s0218g00140		VIT_00s0160g00310	VIT_00s0525g00020		VIT_00s0120g00010	-			BP	signaling
	VIT_02s0025g04830	VIT_00s0333g00060		VIT_02s0025g04830	VIT_00s0333g00060		VIT_02s0025g04830	VIT_00s0333g00060		VIT_02s0025g04830	VIT_00s0333g00060		VIT_02s0025g04830	VIT_00s0333g00060		VIT_04s0008g01490	VIT_05s0020g04750		VIT_02s0025g04830	CCS	copper chaperone for superoxide dismutase, chloroplastic/cytosolic		BP	response to abiotic stimulus				VIT_00s0218g00010	VIT_00s0286g00030		VIT_00s0353g00020	VIT_00s0286g00030		VIT_00s0218g00010	VIT_00s0218g00140		VIT_00s0218g00010	VIT_00s0286g00030		VIT_01s0137g00560	VIT_00s0374g00040		VIT_00s0218g00010	-			BP	cell recognition
	VIT_00s0225g00080	VIT_00s0160g00310		VIT_00s0225g00080	VIT_00s0160g00310		VIT_00s0225g00080	VIT_00s0160g00310		VIT_00s0225g00080	VIT_00s0160g00310		VIT_00s0225g00080	VIT_00s0160g00310		VIT_00s1995g00010	VIT_00s1251g00010		VIT_00s0225g00080	-	protein DETOXIFICATION 29		BP	response to chemical				VIT_00s0353g00020	VIT_00s0179g00080		VIT_00s0525g00020	VIT_00s0144g00210		VIT_00s0353g00020	VIT_00s0286g00030		VIT_00s0353g00020	VIT_00s0144g00210		VIT_00s0286g00110	VIT_00s0555g00020		VIT_00s0353g00020	-	G-type lectin S-receptor-like serine/threo		BP	recognition of pollen
	VIT_04s0008g01490	VIT_07s0104g00350		VIT_04s0008g01490	VIT_07s0104g00350		VIT_04s0008g01490	VIT_07s0104g00350		VIT_04s0008g01490	VIT_07s0104g00350		VIT_04s0008g01490	VIT_07s0104g00350		VIT_05s0051g00340	VIT_00s0269g00100		VIT_04s0008g01490	-	small heat shock protein 17.3 kDa		BP	protein oligomerization				VIT_00s0525g00020	VIT_00s0144g00210		VIT_00s0992g00020	VIT_00s0184g00180		VIT_00s0525g00020	VIT_00s0144g00210		VIT_00s0525g00020	VIT_00s0304g00040		VIT_00s0153g00050	VIT_00s0361g00040		VIT_00s0525g00020	-	squalene epoxidase 3		BP	pollen-pistil interaction
	VIT_01s0026g01050	VIT_02s0025g02960		VIT_01s0026g01050	VIT_02s0025g02960		VIT_01s0026g01050	VIT_02s0025g02960		VIT_01s0026g01050	VIT_10s0116g00410		VIT_01s0026g01050	VIT_02s0025g02960		VIT_00s0218g00140	VIT_13s0047g00210		VIT_01s0026g01050	-	transcription factor MYB1R1		BP	response to oxygen-containing compound				VIT_00s0992g00020	VIT_00s0304g00040		VIT_00s0521g00010	VIT_00s0286g00110		VIT_00s0992g00020	VIT_00s0304g00040		VIT_00s0992g00020	VIT_00s0286g00110		VIT_01s0011g05610	VIT_01s0011g03960		VIT_00s0992g00020	-	15.4 kDa class V heat shock protein		BP	oxidation-reduction process
	VIT_04s0008g05870	VIT_10s0116g00410		VIT_04s0008g05870	VIT_06s0004g07090		VIT_04s0008g05870	VIT_00s0194g00330		VIT_04s0008g05870	VIT_00s0324g00070		VIT_04s0008g05870	VIT_00s0274g00090		VIT_06s0004g04470	VIT_00s0203g00170		VIT_04s0008g05870	-	chaperone protein ClpB4, mitochondrial		BP	response to stimulus				VIT_00s0521g00010	VIT_00s0286g00110		VIT_05s0165g00160	VIT_00s0704g00020		VIT_00s0521g00010	VIT_00s0286g00110		VIT_00s0521g00010	VIT_00s0704g00020		VIT_00s0181g00200	VIT_00s0521g00010		VIT_00s0521g00010	-	feruloyl CoA ortho-hydroxylase 2		BP	response to hydrogen peroxide
	VIT_05s0051g00340	VIT_00s0324g00070		VIT_05s0051g00340	VIT_01s0011g03430		VIT_05s0051g00340	VIT_10s0116g00410		VIT_05s0051g00340	VIT_06s0004g06130		VIT_05s0051g00340	VIT_02s0025g04000		VIT_19s0140g00120	VIT_06s0004g06130		VIT_05s0051g00340	-	chaperonin CPN60		BP	response to inorganic substance				VIT_05s0165g00160	VIT_00s0704g00020		VIT_01s0137g00410	VIT_00s0707g00010		VIT_05s0165g00160	VIT_00s0704g00020		VIT_05s0165g00160	VIT_00s0174g00280		VIT_00s0480g00060	VIT_02s0025g04720		VIT_05s0165g00160	-	ankyrin repeat-containing protein ITN1		BP	response to stress
	VIT_02s0012g00320	VIT_06s0004g06130		VIT_02s0012g00320	VIT_05s0020g04750		VIT_02s0012g00320	VIT_00s0324g00070		VIT_02s0025g04720	VIT_01s0137g00410		VIT_02s0012g00320	VIT_10s0116g00410		VIT_07s0129g00460	VIT_03s0167g00190		VIT_02s0012g00320	-	S-norcoclaurine synthase 1		BP	protein refolding				VIT_01s0137g00410	VIT_00s0174g00280		VIT_00s0181g00200	VIT_03s0063g01150		VIT_01s0137g00410	VIT_00s0174g00280		VIT_01s0137g00410	VIT_00s0707g00010		VIT_01s0026g00830	VIT_00s0218g00190		VIT_01s0137g00410	-	cytochrome P450 86B1		BP	cellular response to stimulus
	VIT_02s0025g04720	VIT_00s0203g00170		VIT_13s0067g00430	VIT_02s0025g04000		VIT_02s0025g01710	VIT_06s0004g06130		VIT_06s0004g04470	VIT_00s0203g00170		VIT_00s0229g00190	VIT_00s0324g00070		VIT_02s0025g02970	VIT_06s0004g06210		VIT_02s0025g04720	-	leucoanthocyanidin dioxygenase		BP	response to oxidative stress				VIT_00s0294g00010	VIT_00s0707g00010		VIT_00s0294g00010	VIT_00s0388g00030		VIT_00s0181g00200	VIT_00s0707g00010		VIT_00s0294g00010	VIT_03s0063g01150		VIT_00s0294g00020	VIT_00s0120g00010		VIT_00s0294g00010	-			BP	protein oligomerization
	VIT_06s0004g04470	VIT_01s0011g05810		VIT_04s0008g05820	VIT_10s0116g00410		VIT_15s0046g02230	VIT_00s0203g00170		VIT_01s0010g00530	VIT_01s0011g05810		VIT_02s0025g04720	VIT_06s0004g06130		VIT_00s0441g00020	VIT_04s0023g01480		VIT_06s0004g04470	-	heat shock cognate 70 kDa protein 2-like		BP	response to salt stress				VIT_00s0153g00050	VIT_03s0063g01150		VIT_00s0153g00050	VIT_12s0028g03960		VIT_00s0294g00010	VIT_03s0063g01150		VIT_00s0153g00050	VIT_00s0388g00030		VIT_03s0017g00620	VIT_00s0353g00020		VIT_00s0153g00050	-	probable glutathione S-transferase		BP	response to stimulus
	VIT_01s0010g00530	VIT_04s0079g00810		VIT_02s0012g01270	VIT_00s0324g00070		VIT_02s0025g04720	VIT_01s0011g05810		VIT_02s0025g00240	VIT_04s0079g00810		VIT_06s0004g04470	VIT_00s0250g00020		VIT_03s0038g00690	VIT_02s0025g04170		VIT_01s0010g00530	-	UDP-glycosyltransferase 82A1		BP	response to osmotic stress				VIT_00s0414g00010	VIT_00s0388g00030		VIT_15s0021g02370	VIT_07s0129g00230		VIT_00s0153g00050	VIT_00s0388g00030		VIT_01s0010g03510	VIT_12s0028g03960		VIT_09s0002g05270	VIT_00s0274g00090		VIT_00s0414g00010	-	cellulose synthase-like protein E6		BP	regulation of salicylic acid mediated signaling pathway
	VIT_02s0025g00120	VIT_01s0026g02540		VIT_06s0004g04470	VIT_06s0004g06130		VIT_06s0004g04470	VIT_04s0079g00810		VIT_02s0025g00120	VIT_01s0026g02540		VIT_01s0010g00530	VIT_00s0203g00170		VIT_02s0025g02570	VIT_16s0098g01860		VIT_02s0025g00120	-			BP	chaperone-mediated protein folding				VIT_01s0010g03510	VIT_12s0028g03960		VIT_00s0414g00010	VIT_00s0181g00130		VIT_00s0414g00010	VIT_12s0028g03960		VIT_03s0091g01240	VIT_07s0129g00230		VIT_19s0027g01150	VIT_00s0441g00020		VIT_01s0010g03510	-	anthocyanin O-methyltransferase		BP	secondary metabolic process
	VIT_00s0769g00010	VIT_05s0020g04750		VIT_02s0025g04720	VIT_01s0011g01140		VIT_01s0010g00530	VIT_01s0026g02540		VIT_00s0769g00010	VIT_01s0011g03430		VIT_02s0025g00120	VIT_07s0031g01540		VIT_00s0225g00050	VIT_00s0211g00090		VIT_00s0769g00010	-	peptidyl-prolyl cis-trans isomerase FKBP62		BP	'de novo' protein folding				VIT_03s0091g01240	VIT_07s0129g00230		VIT_01s0010g03510	VIT_01s0137g00560		VIT_01s0010g03510	VIT_07s0129g00230		VIT_00s0414g00010	VIT_01s0137g00560		VIT_00s0238g00130	VIT_00s0181g00200		VIT_03s0091g01240	-	serine carboxypeptidase-like 13		BP	salicylic acid mediated signaling pathway
	VIT_00s1995g00010	VIT_00s1251g00010		VIT_01s0010g00530	VIT_00s0203g00170		VIT_18s0001g05060	VIT_05s0020g04750		VIT_00s1995g00010	VIT_05s0020g04750		VIT_00s0225g00050	VIT_01s0011g05810		VIT_00s0260g00070	VIT_01s0010g00930		VIT_00s1995g00010	-	phosphoenolpyruvate carboxykinase [ATP]		BP	cellular response to heat				VIT_05s0020g03930	VIT_01s0137g00560		VIT_03s0091g01240	VIT_03s0088g00180		VIT_03s0091g01240	VIT_01s0137g00560		VIT_00s0194g00210	VIT_03s0091g01200		VIT_00s0194g00250	VIT_00s0705g00010		VIT_05s0020g03930	-	sulfate transporter 3.1		BP	pollination
	VIT_00s0218g00140	VIT_00s0269g00100		VIT_02s0025g03260	VIT_01s0011g05810		VIT_02s0025g00120	VIT_00s1251g00010		VIT_00s0218g00140	VIT_00s1251g00010		VIT_01s0011g06000	VIT_02s0025g04170		VIT_01s0010g00530	VIT_00s0324g00080		VIT_00s0218g00140	-	UDP-glycosyltransferase 91A1		BP	response to unfolded protein				VIT_01s0011g03440	VIT_00s1213g00010		VIT_09s0054g00030	VIT_00s1213g00010		VIT_14s0030g00670	VIT_00s1213g00010		VIT_14s0066g00020	VIT_00s1213g00010		VIT_00s0218g00140	VIT_00s0153g00050		VIT_01s0011g03440	-	uncharacterized LOC100243974		BP	multi-multicellular organism process
	VIT_07s0129g00460	VIT_13s0047g00210		VIT_14s0068g01500	VIT_04s0079g00810		VIT_00s0769g00010	VIT_00s0269g00100		VIT_07s0129g00460	VIT_00s0269g00100		VIT_09s0002g05270	VIT_16s0098g01860		VIT_01s0011g06000	VIT_06s0004g06020		VIT_07s0129g00460	-	probable prolyl 4-hydroxylase 9		BP	cellular response to unfolded protein				VIT_02s0025g02570	VIT_03s0091g01200		VIT_00s0480g00030	VIT_03s0091g01200		VIT_02s0025g04080	VIT_03s0091g01200		VIT_05s0020g03930	VIT_01s0182g00140		VIT_00s0174g00070	VIT_19s0015g01660		VIT_02s0025g02570	-	cytochrome P450 78A3		BP	cellular response to salicylic acid stimulus
	VIT_02s0025g02970	VIT_02s0025g04170		VIT_02s0025g00120	VIT_01s0026g02540		VIT_00s1995g00010	VIT_13s0047g00210		VIT_03s0038g00690	VIT_03s0167g00190		VIT_01s0011g04450	VIT_00s0211g00090		VIT_01s0026g01050	VIT_00s0160g00090		VIT_02s0025g02970	-	protein DMR6-LIKE OXYGENASE 2		BP	chaperone mediated protein folding requiring cofactor				VIT_14s0030g00670	VIT_01s0182g00140		VIT_05s0020g03930	VIT_01s0182g00140		VIT_05s0020g03930	VIT_14s0030g00650		VIT_01s0011g03440	VIT_00s2607g00010		VIT_00s0131g00170	VIT_00s0294g00010		VIT_14s0030g00670	SDH2	bifunctional 3-dehydroquinate dehydratase/		BP	plant-type primary cell wall biogenesis
	VIT_03s0038g00690	VIT_16s0098g01860		VIT_00s0769g00010	VIT_00s1251g00010		VIT_00s0218g00140	VIT_02s0025g04170		VIT_01s0010g03600	VIT_08s0058g00410		VIT_03s0038g03410	VIT_01s0010g00930		VIT_01s0026g01340	VIT_10s0116g00410		VIT_03s0038g00690	-	B-box zinc finger protein 19		BP	'de novo' posttranslational protein folding				VIT_15s0046g00660	VIT_14s0068g01440		VIT_01s0011g03440	VIT_01s0010g00480		VIT_01s0011g03440	VIT_01s0182g00140		VIT_00s2579g00010	VIT_01s0010g00480		VIT_00s0181g00130	VIT_00s0131g00010		VIT_15s0046g00660	-	O-acyltransferase WSD1-like		BP	glycoside biosynthetic process
	VIT_00s0225g00050	VIT_00s0211g00090		VIT_00s1995g00010	VIT_00s0269g00100		VIT_07s0129g00460	VIT_16s0098g01860		VIT_02s0025g04930	VIT_01s0146g00150		VIT_03s0063g00370	VIT_00s0324g00080		VIT_02s0012g00320	VIT_00s1682g00020		VIT_00s0225g00050	-	protein DETOXIFICATION 29		BP	protein complex assembly				VIT_01s0011g03880	VIT_15s0046g00590		VIT_02s0025g02570	VIT_14s0068g01440		VIT_02s0025g02570	VIT_14s0068g01440		VIT_02s0025g02570	VIT_14s0030g00650		VIT_00s0286g00030	VIT_00s0346g00060		VIT_01s0011g03880	-	delta(7)-sterol-C5(6)-desaturase		BP	inorganic anion transmembrane transport
	VIT_01s0011g06000	VIT_01s0010g00930		VIT_00s0218g00140	VIT_13s0047g00210		VIT_02s0025g02970	VIT_00s0211g00090		VIT_01s0011g03330	VIT_01s0010g00920		VIT_03s0038g00690	VIT_06s0004g06020		VIT_03s0063g01560	VIT_02s0025g02960		VIT_01s0011g06000	-	vacuolar iron transporter 1		BP	protein complex biogenesis				VIT_01s0127g00050	VIT_00s0313g00050		VIT_14s0030g00670	VIT_15s0046g00590		VIT_15s0046g00660	VIT_15s0046g00590		VIT_14s0030g00670	VIT_14s0068g01440		VIT_00s0218g00010	VIT_00s0187g00170		VIT_01s0127g00050	-	heme-binding protein 2		BP	regulation of defense response
	VIT_09s0002g05270	VIT_00s0324g00080		VIT_07s0129g00460	VIT_02s0025g04170		VIT_03s0038g00690	VIT_01s0010g00930		VIT_02s0025g01750	VIT_06s0004g04460		VIT_00s0218g00190	VIT_00s0160g00090		VIT_02s0025g00120	VIT_00s0532g00030		VIT_09s0002g05270	-	gibberellin 3-beta-dioxygenase 1-like		BP	response to topologically incorrect protein				VIT_05s0020g01310	VIT_00s0271g00110		VIT_15s0046g00660	VIT_09s0070g00080		VIT_03s0038g03410	VIT_00s0313g00050		VIT_15s0046g00660	VIT_00s0981g00010		VIT_00s1682g00020	VIT_19s0014g04130		VIT_05s0020g01310	2ODDlike1	protein SRG1		BP	secondary metabolite biosynthetic process
	VIT_01s0011g04450	VIT_06s0004g06020		VIT_02s0025g02970	VIT_16s0098g01860		VIT_00s0225g00050	VIT_00s0324g00080		VIT_03s0091g00040	VIT_01s0150g00120		VIT_00s1286g00010	VIT_00s0438g00010		VIT_19s0140g00140	VIT_15s0048g00130		VIT_01s0011g04450	-	protein DETOXIFICATION 12		BP	thiamine biosynthetic process				VIT_00s0399g00010	VIT_00s0346g00060		VIT_09s0002g05810	VIT_00s0313g00050		VIT_01s0011g03880	VIT_04s0008g01110		VIT_00s0187g00130	VIT_00s0181g00190		VIT_00s0181g00180	VIT_00s1682g00020		VIT_00s0399g00010	-			BP	chorismate metabolic process
	VIT_03s0038g03410	VIT_00s0160g00090		VIT_05s0049g00100	VIT_00s0211g00090		VIT_01s0011g06000	VIT_06s0004g06020		VIT_08s0040g01690	VIT_02s0025g04170		VIT_03s0063g01150	VIT_00s0532g00030		VIT_09s0002g05270	VIT_00s0144g00270		VIT_03s0038g03410	-	NAC domain-containing protein 35		BP	thiamine-containing compound biosynthetic process				VIT_01s0011g03800	VIT_00s0347g00060		VIT_12s0059g00580	VIT_00s0271g00110		VIT_01s0127g00050	VIT_00s0346g00060		VIT_06s0009g00310	VIT_15s0046g00590		VIT_02s0012g00380	VIT_07s0130g00340		VIT_01s0011g03800	-	rust resistance kinase Lr10		BP	triglyceride biosynthetic process
	VIT_03s0063g00370	VIT_00s0532g00030		VIT_10s0003g05690	VIT_01s0010g00930		VIT_09s0002g05270	VIT_00s0160g00090		VIT_02s0025g02570	VIT_00s0532g00030		VIT_00s0252g00040	VIT_15s0048g00130		VIT_01s0011g04450	VIT_07s0104g00350		VIT_03s0063g00370	-	ferredoxin--nitrite reductase, chloroplastic-like		BP	response to light stimulus				VIT_15s0046g00480	VIT_00s0441g00020		VIT_01s0011g03880	VIT_00s0346g00060		VIT_05s0020g01310	VIT_00s0271g00110		VIT_07s0197g00160	VIT_18s0086g00420		VIT_01s0244g00090	VIT_10s0003g05130		VIT_15s0046g00480	-	O-acyltransferase WSD1		BP	neutral lipid biosynthetic process
	VIT_00s0218g00190	VIT_15s0048g00130		VIT_03s0038g00690	VIT_00s0324g00080		VIT_01s0010g03600	VIT_00s0532g00030		VIT_11s0037g00510	VIT_00s1349g00010		VIT_00s0769g00010	VIT_00s0144g00270		VIT_03s0038g03410	VIT_00s0225g00170		VIT_00s0218g00190	-			BP	mRNA transcription				VIT_00s0558g00030	VIT_00s0181g00130		VIT_01s0127g00050	VIT_00s0347g00060		VIT_00s0399g00010	VIT_00s0347g00060		VIT_00s0194g00330	VIT_00s0313g00050		VIT_16s0022g02310	VIT_00s0371g00100		VIT_00s0558g00030	-	lysosomal Pro-X carboxypeptidase		BP	acylglycerol biosynthetic process
	VIT_00s1286g00010	VIT_00s0144g00270		VIT_00s0225g00050	VIT_06s0004g06020		VIT_02s0025g04930	VIT_15s0048g00130		VIT_01s0011g04450	VIT_06s0004g06380		VIT_01s0010g03600	VIT_00s0225g00170		VIT_03s0063g00370	VIT_04s0023g02480		VIT_00s1286g00010	-	hsp70-Hsp90 organizing protein 3-like		BP	regulation of defense response				VIT_00s0346g00040	VIT_05s0029g01420		VIT_05s0020g01310	VIT_00s0441g00020		VIT_01s0011g03800	VIT_00s0441g00020		VIT_04s0008g04450	VIT_00s0259g00010		VIT_01s0011g03800	VIT_00s0469g00050		VIT_00s0346g00040	-			BP	protein phosphorylation
	VIT_03s0063g01150	VIT_00s0225g00170		VIT_01s0011g06000	VIT_00s0160g00090		VIT_01s0011g03330	VIT_08s0058g00410		VIT_03s0038g03410	VIT_02s0025g00240		VIT_02s0025g04930	VIT_04s0023g02480		VIT_00s0218g00190	VIT_00s0705g00010		VIT_03s0063g01150	-	feruloyl CoA ortho-hydroxylase 2		BP	cellular response to chemical stimulus				VIT_00s0226g00050	VIT_00s0705g00010		VIT_00s0399g00010	VIT_05s0029g01420		VIT_15s0046g00480	VIT_00s0181g00130		VIT_07s0141g01030	VIT_00s0125g00210		VIT_00s0238g00060	VIT_06s0004g06380		VIT_00s0226g00050	-			BP	response to reactive oxygen species
	VIT_01s0010g03600	VIT_04s0023g02480		VIT_09s0002g05270	VIT_05s0049g01170		VIT_02s0025g01750	VIT_01s0146g00150		VIT_03s0063g00370	VIT_00s0144g00270		VIT_01s0011g03330	VIT_12s0034g00940		VIT_00s1286g00010	VIT_12s0034g00940		VIT_01s0010g03600	-			BP	regulation of salicylic acid mediated signaling pathway				VIT_00s0173g00260	VIT_02s0012g00350		VIT_01s0011g03800	VIT_00s0705g00010		VIT_00s0558g00030	VIT_05s0029g01420		VIT_00s0173g00260	VIT_00s0202g00040		VIT_00s0211g00030	VIT_00s0187g00270		VIT_00s0173g00260	-			BP	response to oxidative stress
	VIT_02s0025g04930	VIT_12s0034g00940		VIT_03s0038g03530	VIT_00s0532g00030		VIT_03s0091g00040	VIT_01s0010g00920		VIT_02s0012g02810	VIT_00s0225g00170		VIT_02s0025g01750	VIT_00s1213g00010		VIT_03s0063g01150	VIT_00s1213g00010		VIT_02s0025g04930	-	guard cell S-type anion channel SLAC1		BP	cellular response to organic substance				VIT_00s0208g00050	VIT_00s1213g00020		VIT_15s0046g00480	VIT_02s0012g00350		VIT_00s0346g00040	VIT_00s0705g00010		VIT_00s0208g00050	VIT_02s0012g00320		VIT_00s0187g00220	VIT_07s0129g00460		VIT_00s0208g00050	-			BP	snoRNA localization
	VIT_01s0011g03330	VIT_00s1213g00010		VIT_01s0011g04450	VIT_12s0028g03920		VIT_15s0046g03430	VIT_06s0004g04460		VIT_00s0218g00190	VIT_04s0023g02480		VIT_03s0091g00040	VIT_05s0049g00250		VIT_02s0012g02810	VIT_05s0049g00250		VIT_01s0011g03330	-	uncharacterized LOC100252495		BP	response to salicylic acid				VIT_00s0179g00010	VIT_02s0025g01750		VIT_00s0480g00040	VIT_00s1213g00020		VIT_00s0324g00070	VIT_02s0012g00350		VIT_00s0179g00010	VIT_00s0389g00030		VIT_00s0194g00280	VIT_10s0092g00590		VIT_00s0179g00010	-	uncharacterized LOC100263096		BP	phosphorylation
	VIT_02s0025g01750	VIT_05s0049g00250		VIT_03s0038g03410	VIT_15s0048g00130		VIT_08s0040g01690	VIT_01s0150g00120		VIT_00s1286g00010	VIT_12s0034g00940		VIT_08s0040g01690	VIT_06s0004g06400		VIT_01s0010g03600	VIT_06s0004g06400		VIT_02s0025g01750	-	cellulose synthase-like protein G3		BP	salicylic acid mediated signaling pathway				VIT_00s0218g00150	VIT_00s0222g00100		VIT_00s0558g00030	VIT_02s0025g03260		VIT_00s0160g00100	VIT_00s1213g00020		VIT_00s0218g00150	VIT_14s0066g00070		VIT_00s0286g00140	VIT_14s0030g00840		VIT_00s0218g00150	-	putative UDP-rhamnose:rhamnosyltransferase		BP	maturation of LSU-rRNA from tricistronic rRNA transcript (SSU-rRNA, 5.8S rRNA, LSU-rRNA)
	VIT_03s0091g00040	VIT_06s0004g06400		VIT_03s0063g00370	VIT_01s0026g02500		VIT_11s0037g00510	VIT_00s1349g00010		VIT_09s0002g05270	VIT_00s0705g00010		VIT_11s0037g00510	VIT_04s0008g00220		VIT_02s0025g04930	VIT_08s0058g00410		VIT_03s0091g00040	GT1	limonoid UDP-glucosyltransferase		BP	cellular response to salicylic acid stimulus				VIT_00s0131g00020	VIT_00s0125g00210		VIT_00s0346g00040	VIT_02s0025g01750		VIT_00s0276g00050	VIT_02s0025g01750		VIT_00s0120g00020	VIT_00s0225g00170		VIT_00s0270g00130	VIT_13s0101g00300		VIT_00s0131g00020	-			BP	response to salicylic acid
	VIT_08s0040g01690	VIT_08s0058g00410		VIT_07s0005g03530	VIT_00s0144g00270		VIT_02s0025g00280	VIT_06s0004g06380		VIT_02s0025g00280	VIT_00s1213g00010		VIT_02s0025g00280	VIT_08s0058g00410		VIT_01s0011g03330	VIT_01s0146g00150		VIT_08s0040g01690	-			BP	cellular component maintenance				VIT_00s0258g00100	VIT_00s0202g00040		VIT_00s0173g00260	VIT_00s0125g00210		VIT_00s0194g00250	VIT_00s0218g00190		VIT_00s0131g00020	VIT_00s0705g00010		VIT_05s0049g00430	VIT_05s0102g00610		VIT_00s0258g00100	-	rust resistance kinase Lr10-like		BP	borate transmembrane transport
	VIT_11s0037g00510	VIT_01s0146g00150		VIT_05s0029g01420	VIT_00s0225g00170		VIT_01s0011g04450	VIT_06s0004g01470		VIT_04s0008g01500	VIT_06s0004g06400		VIT_04s0008g01500	VIT_01s0146g00150		VIT_00s0225g00080	VIT_01s0010g00920		VIT_11s0037g00510	-	heat shock 70 kDa protein		BP	chromatin maintenance				VIT_00s0698g00010	VIT_02s0012g00320		VIT_00s0208g00050	VIT_00s0202g00040		VIT_00s0270g00130	VIT_00s0179g00090		VIT_00s0258g00100	VIT_00s0222g00100		VIT_01s0011g03880	VIT_13s0158g00290		VIT_00s0698g00010	-			BP	borate transport
	VIT_02s0025g00280	VIT_01s0010g00920		VIT_00s0218g00190	VIT_04s0023g02480		VIT_04s0008g01500	VIT_01s0127g00070		VIT_02s0012g01270	VIT_12s0028g02160		VIT_02s0012g01270	VIT_01s0010g00920		VIT_02s0025g01750	VIT_06s0004g04460		VIT_02s0025g00280	-	heat shock protein 83		BP	anion transmembrane transport				VIT_00s0187g00040	VIT_00s0389g00030		VIT_00s0179g00010	VIT_02s0012g00320		VIT_00s0179g00010	VIT_00s0187g00040		VIT_01s0137g00380	VIT_00s0187g00330		VIT_03s0017g00920	VIT_19s0014g00880		VIT_00s0187g00040	-	cysteine proteinase inhibitor 1		BP	steroid biosynthetic process
	VIT_04s0008g01500	VIT_06s0004g04460		VIT_00s1286g00010	VIT_12s0034g00940		VIT_02s0012g01270	VIT_00s0184g00120		VIT_00s0333g00050	VIT_12s0059g02150		VIT_06s0004g00240	VIT_06s0004g04460		VIT_03s0091g00040	VIT_01s0150g00120		VIT_04s0008g01500	-	17.3 kDa class II heat shock protein		BP	cellular anion homeostasis				VIT_02s0025g04020	VIT_00s0225g00170		VIT_00s0218g00150	VIT_00s0389g00030		VIT_03s0088g00050	VIT_00s0198g00170		VIT_00s0698g00010	VIT_00s0286g00140		VIT_03s0167g00190	VIT_13s0158g00010		VIT_02s0025g04020	-	probable (S)-N-methylcoclaurine 3'-hydroxy		BP	brassinosteroid biosynthetic process
	VIT_02s0012g01270	VIT_01s0150g00120		VIT_00s0516g00010	VIT_05s0102g00060		VIT_06s0004g00240	VIT_06s0004g07770		VIT_06s0004g00240	VIT_13s0019g00760		VIT_00s0441g00020	VIT_01s0150g00120		VIT_08s0040g01690	VIT_00s1349g00010		VIT_02s0012g01270	-	abscisic acid receptor PYR1		BP	cellular monovalent inorganic anion homeostasis				VIT_00s0374g00020	VIT_00s0187g00330		VIT_00s0120g00020	VIT_00s0225g00170		VIT_00s0131g00010	VIT_00s0174g00090		VIT_00s0187g00040	VIT_00s0441g00020		VIT_00s2376g00010	VIT_13s0139g00210		VIT_00s0374g00020	-			BP	brassinosteroid homeostasis
	VIT_06s0004g00240	VIT_00s1349g00010		VIT_03s0063g01150	VIT_00s1213g00010		VIT_07s0130g00010	VIT_00s0753g00010		VIT_04s0023g03370	VIT_13s0019g00780		VIT_04s0023g03370	VIT_00s1349g00010		VIT_02s0025g04720	VIT_06s0004g06380		VIT_06s0004g00240	-	ruBisCO large subunit-binding protein subunit beta, chloroplastic		BP	cellular phosphate ion homeostasis				VIT_15s0046g00590	VIT_00s0286g00140		VIT_00s0131g00020	VIT_00s0222g00100		VIT_00s0252g00040	VIT_03s0088g00260		VIT_02s0025g04020	VIT_00s0220g00130		VIT_19s0027g01190	VIT_13s0067g02580		VIT_15s0046g00590	-	O-acyltransferase WSD1		BP	response to heat
	VIT_04s0023g03370	VIT_06s0004g06380		VIT_02s0025g00280	VIT_04s0008g00220		VIT_17s0000g03440	VIT_18s0001g03510		VIT_03s0017g01070	VIT_13s0019g02200		VIT_02s0025g01770	VIT_06s0004g06380		VIT_11s0037g00510	VIT_02s0025g04880		VIT_04s0023g03370	-	flavanone 3-hydroxylase		BP	glycerophospholipid catabolic process				VIT_12s0142g00540	VIT_00s0220g00130		VIT_00s0258g00100	VIT_00s0187g00330		VIT_03s0017g00620	VIT_00s0258g00050		VIT_00s0374g00020	VIT_03s0088g00110		VIT_00s1251g00010	VIT_13s0019g01050		VIT_12s0142g00540	-			BP	cyanidin 3-O-glucoside biosynthetic process
	VIT_02s0025g01770	VIT_06s0004g01470		VIT_04s0008g01500	VIT_05s0049g00250		VIT_04s0023g03370	VIT_02s0025g01240		VIT_02s0025g01770	VIT_13s0067g01840		VIT_01s0011g03070	VIT_06s0004g01470		VIT_02s0025g00280	VIT_06s0004g01470		VIT_02s0025g01770	-			BP	cellular divalent inorganic anion homeostasis				VIT_11s0065g00130	VIT_03s0088g00110		VIT_00s0698g00010	VIT_00s0286g00140		VIT_00s0211g00160	VIT_00s0160g00370		VIT_00s0276g00050	VIT_02s0025g04720		VIT_00s0144g00210	VIT_07s0005g04770		VIT_11s0065g00130	CYP716A15	cytochrome P450 CYP716A15		BP	cyanidin 3-O-glucoside metabolic process
	VIT_01s0011g03070	VIT_01s0127g00070		VIT_06s0004g00240	VIT_06s0004g06400		VIT_02s0025g01770	VIT_10s0116g00530		VIT_01s0011g03070	VIT_13s0067g03650		VIT_04s0008g01510	VIT_01s0127g00070		VIT_04s0008g01510	VIT_10s0003g00650		VIT_01s0011g03070	-	AP2/ERF and B3 domain-containing transcription factor RAV1		BP	cellular trivalent inorganic anion homeostasis				VIT_00s0324g00070	VIT_02s0025g04720		VIT_00s0187g00040	VIT_03s0088g00110		VIT_00s0374g00030	VIT_02s0025g03440		VIT_15s0046g00590	VIT_15s0046g00520		VIT_05s0051g00180	VIT_07s0005g04040		VIT_00s0324g00070	-	7-deoxyloganetin glucosyltransferase		BP	beta-glucoside metabolic process
	VIT_04s0008g01510	VIT_00s0184g00120		VIT_13s0067g00500	VIT_02s0025g00700		VIT_01s0011g03070	VIT_01s0150g00460		VIT_14s0108g00590	VIT_14s0030g00180		VIT_01s0011g01200	VIT_00s0184g00120		VIT_01s0026g00630	VIT_14s0081g00400		VIT_04s0008g01510	-	17.3 kDa class II heat shock protein		BP	cellular homeostasis				VIT_00s0160g00100	VIT_15s0046g00520		VIT_02s0025g04020	VIT_02s0025g04720		VIT_12s0028g03920	VIT_00s0743g00010		VIT_12s0142g00540	VIT_00s0691g00010		VIT_06s0009g02850	VIT_17s0000g04360		VIT_00s0160g00100	-			BP	beta-glucoside biosynthetic process
	VIT_01s0026g00630	VIT_06s0004g07770		VIT_11s0037g00510	VIT_08s0058g00410		VIT_04s0008g01510	VIT_00s0341g00080		VIT_04s0008g01510	VIT_14s0036g00540		VIT_01s0026g00630	VIT_06s0004g07770		VIT_00s0216g00060	VIT_19s0015g00710		VIT_01s0026g00630	-	UDP-glycosyltransferase 74B1		BP	transition metal ion homeostasis				VIT_00s0276g00050	VIT_00s0391g00070		VIT_00s0374g00020	VIT_15s0046g00520		VIT_00s0698g00010	VIT_04s0008g01490		VIT_00s0399g00010	VIT_00s0391g00070		VIT_00s0187g00330	VIT_16s0050g00740		VIT_00s0276g00050	-			BP	steroid metabolic process
	VIT_00s0216g00060	VIT_18s0001g03510		VIT_04s0023g03370	VIT_18s0041g00840		VIT_01s0026g00630	VIT_03s0038g00340		VIT_01s0026g00630	VIT_14s0066g01790		VIT_01s0010g02460	VIT_03s0038g03410		VIT_05s0049g00300	VIT_01s0127g00560		VIT_00s0216g00060	-	ninja-family protein AFP1		BP	regulation of pentose-phosphate shunt				VIT_00s0194g00250	VIT_11s0016g01930		VIT_07s0005g02060	VIT_00s0391g00070		VIT_02s0033g00610	VIT_07s0031g03170		VIT_00s0558g00030	VIT_11s0016g01930		VIT_12s0028g01350	VIT_12s0034g00040		VIT_00s0194g00250	-	two pore potassium channel a-like		BP	glycoside metabolic process
	VIT_05s0049g00300	VIT_02s0025g01240		VIT_03s0091g00040	VIT_01s0127g00070		VIT_00s0216g00060	VIT_16s0039g02360		VIT_00s0216g00060	VIT_15s0107g00270		VIT_02s0025g03440	VIT_18s0001g03510		VIT_01s0026g01550	VIT_11s0016g00660		VIT_05s0049g00300	-	1-aminocyclopropane-1-carboxylate oxidase homolog 1		BP	regulation of carbohydrate catabolic process				VIT_00s0270g00130	VIT_00s0220g00110		VIT_15s0046g00590	VIT_11s0016g01930		VIT_15s0048g00360	VIT_15s0046g00630		VIT_01s0127g00070	VIT_00s0220g00110		VIT_19s0027g01480	VIT_16s0039g02740		VIT_00s0270g00130	-	cysteine-rich receptor-like protein kinase		BP	response to chitin
	VIT_01s0026g01550	VIT_10s0116g00530		VIT_08s0007g01810	VIT_00s0184g00120		VIT_05s0049g00300	VIT_18s0001g10480		VIT_01s0026g01550	VIT_18s0001g03510		VIT_18s0001g03470	VIT_02s0025g01240		VIT_00s0525g00020	VIT_12s0035g00530		VIT_01s0026g01550	-	homeobox-leucine zipper protein HAT5		BP	regulation of cellular carbohydrate catabolic process				VIT_03s0088g00050	VIT_00s0218g00190		VIT_12s0142g00540	VIT_00s0220g00110		VIT_13s0019g02770	VIT_00s0391g00070		VIT_11s0065g00130	VIT_07s0141g00500		VIT_14s0083g00670	VIT_13s0047g01010		VIT_03s0088g00050	-	serine carboxypeptidase-like 17		BP	phloem development
	VIT_01s0011g01200	VIT_01s0150g00460		VIT_02s0025g01770	VIT_06s0004g07770		VIT_01s0026g01550	VIT_10s0003g00650		VIT_02s0025g00360	VIT_18s0001g10480		VIT_00s0227g00140	VIT_10s0116g00530		VIT_01s0011g01200	VIT_03s0038g01110		VIT_01s0011g01200	-			BP	regulation of coenzyme metabolic process				VIT_00s0131g00010	VIT_00s0179g00090		VIT_05s0094g00950	VIT_00s2542g00010		VIT_00s2349g00010	VIT_00s0229g00190		VIT_00s0324g00070	VIT_00s0259g00100		VIT_14s0068g01300	VIT_03s0063g00800		VIT_00s0131g00010	-			BP	shikimate metabolic process
	VIT_02s0025g03440	VIT_00s0341g00080		VIT_01s0011g03070	VIT_06s0004g01470		VIT_04s0023g01150	VIT_01s0127g00540		VIT_02s0025g01890	VIT_12s0028g03920		VIT_01s0010g02070	VIT_01s0150g00460		VIT_02s0012g01270	VIT_07s0005g02220		VIT_02s0025g03440	-			BP	regulation of NADP metabolic process				VIT_00s0252g00040	VIT_00s0194g00210		VIT_11s0065g00130	VIT_00s0404g00100		VIT_02s0087g00710	VIT_00s0220g00110		VIT_00s0160g00100	VIT_00s0218g00190		VIT_14s0066g02020	VIT_12s0034g01070		VIT_00s0252g00040	-	cytokinin dehydrogenase 1		BP	anion transmembrane transport
	VIT_18s0001g03470	VIT_03s0038g00340		VIT_04s0008g01510	VIT_10s0003g05690		VIT_01s0011g01200	VIT_05s0094g01020		VIT_03s0180g00200	VIT_12s0035g00900		VIT_03s0063g01260	VIT_00s0341g00080		VIT_02s0025g03440	VIT_07s0104g01620		VIT_18s0001g03470	-	flavonol synthase/flavanone 3-hydroxylase		BP	response to stress				VIT_03s0017g00620	VIT_00s0187g00040		VIT_19s0014g02620	VIT_00s2539g00010		VIT_02s0025g01890	VIT_07s0031g02290		VIT_00s0194g00250	VIT_00s0179g00090		VIT_15s0048g01540	VIT_19s0014g04450		VIT_03s0017g00620	-	protein DMR6-LIKE OXYGENASE 2		BP	chorismate biosynthetic process
	VIT_00s0227g00140	VIT_16s0039g02360		VIT_01s0026g00630	VIT_01s0011g03440		VIT_02s0025g03440	VIT_02s0025g01790		VIT_18s0041g01230	VIT_12s0057g01510		VIT_03s0038g01120	VIT_03s0038g00340		VIT_04s0008g03920	VIT_07s0031g01840		VIT_00s0227g00140	-	MLO5 protein		BP	protein complex subunit organization				VIT_00s0211g00160	VIT_00s0198g00170		VIT_17s0000g02200	VIT_16s0050g01680		VIT_00s0181g00180	VIT_00s0414g00030		VIT_00s0270g00130	VIT_00s0194g00210		VIT_09s0002g07840	VIT_05s0020g04260		VIT_00s0211g00160	-	serine hydroxymethyltransferase, mitochond		BP	chemical homeostasis
	VIT_01s0010g02070	VIT_18s0001g10480		VIT_00s0216g00060	VIT_05s0165g00220		VIT_01s0146g00220	VIT_01s0011g03430		VIT_13s0047g00110	VIT_12s0059g00160		VIT_15s0048g01320	VIT_19s0085g00860		VIT_18s0001g03470	VIT_08s0007g04610		VIT_01s0010g02070	-	transcription factor bHLH111		BP	response to high light intensity				VIT_00s0374g00030	VIT_00s0174g00090		VIT_07s0005g01070	VIT_12s0059g01000		VIT_05s0020g03970	VIT_00s0181g00200		VIT_03s0088g00050	VIT_00s0187g00040		VIT_14s0066g02290	VIT_13s0047g00040		VIT_00s0374g00030	-			BP	inorganic anion transport
	VIT_03s0063g01260	VIT_10s0003g00650		VIT_05s0049g00300	VIT_18s0001g03510		VIT_18s0001g03470	VIT_18s0001g01390		VIT_00s0227g00140	VIT_13s0047g00260		VIT_02s0025g00360	VIT_01s0026g01950		VIT_04s0008g01500	VIT_08s0007g07740		VIT_03s0063g01260	-	protein DMR6-LIKE OXYGENASE 2		BP	response to organic substance				VIT_12s0028g03920	VIT_03s0088g00260		VIT_16s0148g00050	VIT_04s0069g00530		VIT_01s0010g03120	VIT_00s0179g00380		VIT_01s0011g03800	VIT_00s0198g00170		VIT_18s0072g00030	VIT_12s0028g01520		VIT_12s0028g03920	-	protein ACCELERATED CELL DEATH 6		BP	phenylalanyl-tRNA aminoacylation
	VIT_15s0048g01320	VIT_01s0127g00540		VIT_01s0026g01550	VIT_02s0025g01240		VIT_02s0025g00350	VIT_06s0004g00230		VIT_02s0087g00710	VIT_14s0081g00360		VIT_02s0025g01890	VIT_00s0480g00060		VIT_00s0227g00140	VIT_12s0035g00900		VIT_15s0048g01320	GA20ox1	gibberellin 20 oxidase 1-D-like		BP	oxidation-reduction process				VIT_15s0048g00360	VIT_00s0258g00050		VIT_09s0002g03010	VIT_13s0019g03060		VIT_13s0047g00950	VIT_06s0080g00070		VIT_00s0131g00010	VIT_00s0174g00090		VIT_18s0072g00530	VIT_12s0034g00850		VIT_15s0048g00360	-			BP	protein autophosphorylation
	VIT_02s0025g00360	VIT_05s0094g01020		VIT_04s0079g00410	VIT_10s0116g00530		VIT_02s0025g00360	VIT_19s0085g00860		VIT_01s0010g02070	VIT_14s0081g00370		VIT_03s0180g00200	VIT_06s0004g07310		VIT_01s0010g02070	VIT_06s0061g00360		VIT_02s0025g00360	-	1-aminocyclopropane-1-carboxylate synthase		BP	starch catabolic process				VIT_13s0019g02770	VIT_00s0160g00370		VIT_09s0002g03030	VIT_00s0634g00030		VIT_09s0002g03300	VIT_00s2770g00010		VIT_00s0252g00040	VIT_03s0088g00260		VIT_18s0041g00500	VIT_11s0037g00680		VIT_13s0019g02770	-	18.2 kDa class I heat shock protein		BP	protein folding in endoplasmic reticulum
	VIT_02s0025g01890	VIT_02s0025g01790		VIT_05s0020g03930	VIT_01s0150g00460		VIT_02s0025g01890	VIT_01s0026g01950		VIT_09s0002g06790	VIT_14s0081g00400		VIT_03s0063g01180	VIT_03s0038g01090		VIT_03s0063g01260	VIT_07s0031g01680		VIT_02s0025g01890	-			BP	positive regulation of transcription from RNA polymerase II promoter in response to stress				VIT_00s2349g00010	VIT_02s0025g03440		VIT_16s0039g01870	VIT_00s2485g00010		VIT_19s0138g00110	VIT_09s0002g08290		VIT_03s0017g00620	VIT_00s0258g00050		VIT_13s0139g00310	VIT_10s0003g01980		VIT_00s2349g00010	-	mitochondrial uncoupling protein 5-like		MF	UDP-glucosyltransferase activity
	VIT_03s0180g00200	VIT_01s0011g03430		VIT_01s0011g01200	VIT_00s0341g00080		VIT_03s0180g00200	VIT_00s1213g00010		VIT_15s0048g01320	VIT_14s0081g00420		VIT_00s0361g00040	VIT_16s0022g02470		VIT_15s0048g01320	VIT_19s0085g00860		VIT_03s0180g00200	-	cinnamate beta-D-glucosyltransferase-like		BP	positive regulation of transcription from RNA polymerase II promoter in response to heat stress				VIT_02s0025g01890	VIT_00s0743g00010		VIT_16s0148g00020	VIT_00s2265g00010		VIT_09s0002g08020	VIT_12s0034g01660		VIT_00s0211g00160	VIT_00s0160g00370		VIT_15s0046g00630	VIT_07s0005g01070		VIT_02s0025g01890	-			MF	quercetin 3-O-glucosyltransferase activity
	VIT_03s0063g01180	VIT_18s0001g01390		VIT_02s0025g03440	VIT_03s0038g00340		VIT_16s0050g01240	VIT_06s0004g07310		VIT_13s0019g02780	VIT_15s0046g03190		VIT_18s0041g01230	VIT_00s0174g00070		VIT_01s0011g03070	VIT_09s0002g06480		VIT_03s0063g01180	-			BP	maltose metabolic process				VIT_13s0067g03570	VIT_04s0008g01490		VIT_13s0139g00210	VIT_06s0009g01990		VIT_04s0079g00370	VIT_07s0005g02800		VIT_00s0374g00030	VIT_02s0025g03440		VIT_19s0090g01420	VIT_18s0001g13590		VIT_13s0067g03570	-			MF	quercetin 7-O-glucosyltransferase activity
	VIT_18s0041g01230	VIT_06s0004g00230		VIT_18s0001g03470	VIT_16s0039g02360		VIT_03s0063g01180	VIT_16s0022g02470		VIT_12s0035g01910	VIT_16s0050g02660		VIT_13s0047g00110	VIT_08s0007g01360		VIT_02s0025g00360	VIT_06s0004g06830		VIT_18s0041g01230	-	stromal 70 kDa heat shock-related protein, chloroplastic		BP	maltose catabolic process				VIT_12s0134g00270	VIT_07s0031g03170		VIT_16s0148g00010	VIT_00s0484g00030		VIT_01s0011g05430	VIT_01s0011g03870		VIT_12s0028g03920	VIT_00s0743g00010		VIT_19s0015g00860	VIT_13s0047g00950		VIT_12s0134g00270	-			MF	glucosyltransferase activity
	VIT_13s0047g00110	VIT_19s0085g00860		VIT_00s0227g00140	VIT_18s0001g10480		VIT_18s0041g01230	VIT_08s0058g00430		VIT_13s0019g00930	VIT_18s0001g09230		VIT_13s0019g00930	VIT_01s0127g00540		VIT_02s0025g01890	VIT_05s0102g00060		VIT_13s0047g00110	-	uncharacterized protein OsI_027940		BP	regulation of transcription from RNA polymerase II promoter in response to stress				VIT_15s0046g02820	VIT_15s0046g00630		VIT_09s0002g02990	VIT_03s0088g00190		VIT_04s0044g00750	VIT_06s0009g01630		VIT_15s0046g00480	VIT_04s0008g01490		VIT_13s0047g00260	VIT_19s0014g00750		VIT_15s0046g02820	-			MF	adenyl ribonucleotide binding
	VIT_00s0313g00050	VIT_01s0026g01950		VIT_01s0010g02070	VIT_10s0003g00650		VIT_13s0047g00110	VIT_05s0165g00140		VIT_19s0085g01050	VIT_18s0076g00320		VIT_14s0060g02340	VIT_05s0102g00060		VIT_03s0180g00200	VIT_11s0016g01040		VIT_00s0313g00050	-			BP	regulation of DNA-templated transcription in response to stress				VIT_18s0041g00190	VIT_00s0229g00190		VIT_15s0045g00680	VIT_19s0015g02750		VIT_03s0017g01470	VIT_04s0008g02580		VIT_15s0048g00360	VIT_07s0031g03170		VIT_19s0015g02730	VIT_06s0009g02850		VIT_18s0041g00190	-			MF	adenyl nucleotide binding
	VIT_13s0019g00930	VIT_06s0004g07310		VIT_13s0047g01220	VIT_01s0127g00540		VIT_04s0008g01520	VIT_06s0004g06400		VIT_08s0217g00090	VIT_19s0015g02660		VIT_12s0055g00160	VIT_09s0002g03340		VIT_04s0023g03370	VIT_14s0006g01340		VIT_13s0019g00930	-	heat shock cognate 70 kDa protein		BP	secondary metabolic process				VIT_12s0134g00390	VIT_07s0031g02290		VIT_09s0002g03020	VIT_16s0098g01060		VIT_19s0014g01980	VIT_01s0011g03340		VIT_13s0019g02770	VIT_15s0046g00630		VIT_19s0027g01400	VIT_18s0041g01650		VIT_12s0134g00390	-			MF	UDP-glycosyltransferase activity
	VIT_03s0180g00320	VIT_16s0022g02470		VIT_04s0008g05560	VIT_05s0094g01020		VIT_00s0333g00050	VIT_18s0001g06840		VIT_04s0079g00410	VIT_19s0015g02780		VIT_12s0034g00130	VIT_06s0004g05120		VIT_03s0063g01180	VIT_18s0041g00830		VIT_03s0180g00320	GT3	cinnamate beta-D-glucosyltransferase-like		MF	unfolded protein binding				VIT_06s0004g00340	VIT_00s0414g00030		VIT_14s0030g01050	VIT_19s0015g02520		VIT_06s0004g06480	VIT_07s0151g00140		VIT_00s2349g00010	VIT_00s0415g00030		VIT_17s0000g05740	VIT_16s0050g00010		VIT_06s0004g00340	-			MF	carbohydrate derivative binding
	VIT_04s0008g01520	VIT_00s0174g00070		VIT_07s0129g00210	VIT_02s0025g01790		VIT_06s0061g00270	VIT_04s0008g01120		VIT_13s0019g00860	VIT_19s0015g02910		VIT_02s0025g01020	VIT_05s0049g00310		VIT_18s0041g01230	VIT_17s0000g07060		VIT_04s0008g01520	-	17.1 kDa class II heat shock protein		MF	protein self-association				VIT_12s0034g01490	VIT_00s0179g00380		VIT_19s0027g00660	VIT_14s0030g01150		VIT_04s0008g00370	VIT_05s0051g00340		VIT_00s2419g00010	VIT_00s0229g00190		VIT_12s0134g00280	VIT_18s0089g00590		VIT_12s0034g01490	-			MF	purine ribonucleotide binding
	VIT_02s0025g03260	VIT_08s0007g01360		VIT_03s0063g01260	VIT_14s0081g00360		VIT_12s0059g00760	VIT_18s0076g00320		VIT_03s0038g01750	VIT_10s0003g00650		VIT_04s0008g01550	VIT_17s0000g07060		VIT_13s0047g00110	VIT_14s0006g02290		VIT_02s0025g03260	-	probable aquaporin NIP5-1		MF	protein binding involved in protein folding				VIT_12s0134g00300	VIT_02s0025g03330		VIT_14s0081g00370	VIT_04s0008g01500		VIT_03s0097g00110	VIT_04s0008g01360		VIT_02s0025g01890	VIT_07s0031g02290		VIT_16s0050g01710	VIT_16s0098g00430		VIT_12s0134g00300	-	G-type lectin S-receptor-like serine/threo		MF	anion binding
	VIT_02s0025g01920	VIT_05s0102g00060		VIT_15s0048g01320	VIT_18s0001g01390		VIT_13s0019g00930	VIT_08s0007g04950		VIT_04s0008g02660	VIT_12s0028g04010		VIT_05s0062g00630	VIT_04s0023g00320		VIT_04s0008g01520	VIT_13s0074g00090		VIT_02s0025g01920	-	cellulose synthase-like protein G3		MF	dioxygenase activity				VIT_10s0003g05210	VIT_13s0139g00300		VIT_12s0034g01390	VIT_03s0038g01620		VIT_06s0004g05050	VIT_09s0002g06210		VIT_18s0001g09840	VIT_00s0179g00380		VIT_16s0050g00980	VIT_18s0001g06840		VIT_10s0003g05210	-	wall-associated receptor kinase 5		MF	purine nucleotide binding
	VIT_19s0140g00120	VIT_09s0002g03340		VIT_04s0008g01520	VIT_06s0004g00230		VIT_18s0001g14310	VIT_04s0008g01810		VIT_18s0089g01270	VIT_15s0024g01630		VIT_03s0091g00690	VIT_08s0058g00430		VIT_04s0008g01530	VIT_18s0001g09500		VIT_19s0140g00120	GA2ox3	gibberellin 2-beta-dioxygenase 1		MF	oxidoreductase activity, acting on paired donors, with incorporation or reduction of molecular oxygen, 2-oxoglutarate as one donor, and incorporation of one atom each of oxygen into both donors				VIT_12s0134g00280	VIT_04s0069g00530		VIT_18s0001g01320	VIT_06s0080g00070		VIT_11s0016g04750	VIT_09s0070g00080		VIT_07s0151g00020	VIT_00s0414g00030		VIT_15s0048g02670	VIT_02s0025g02970		VIT_12s0134g00280	-	G-type lectin S-receptor-like serine/threo		MF	transferase activity, transferring hexosyl groups
	VIT_02s0025g01020	VIT_06s0004g05120		VIT_01s0146g00180	VIT_08s0105g00250		VIT_12s0034g00130	VIT_19s0138g00110		VIT_13s0019g03160	VIT_15s0024g01650		VIT_04s0023g03030	VIT_04s0079g00810		VIT_13s0019g00930	VIT_15s0024g01630		VIT_02s0025g01020	-	common plant regulatory factor 1		MF	heat shock protein binding				VIT_06s0004g00310	VIT_19s0027g00160		VIT_13s0101g00360	VIT_01s0010g01380		VIT_07s0197g00170	VIT_04s0008g02660		VIT_18s0001g09740	VIT_18s0001g03810		VIT_17s0000g02830	VIT_19s0135g00060		VIT_06s0004g00310	-			MF	ribonucleotide binding
	VIT_04s0008g05210	VIT_05s0049g00310		VIT_04s0008g01530	VIT_19s0085g00860		VIT_03s0180g00320	VIT_14s0081g00370		VIT_18s0001g15330	VIT_15s0107g00150		VIT_03s0038g01270	VIT_05s0165g00140		VIT_12s0034g00080	VIT_08s0058g00440		VIT_04s0008g05210	HY5	transcription factor HY5		MF	quercetin 3-O-glucosyltransferase activity				VIT_17s0000g03930	VIT_09s0002g00250		VIT_15s0046g02420	VIT_19s0135g00180		VIT_18s0041g00790	VIT_01s0011g05900		VIT_09s0070g00340	VIT_16s0013g00140		VIT_10s0003g04460	VIT_08s0056g01040		VIT_17s0000g03930	-			MF	oxidoreductase activity
	VIT_00s0333g00050	VIT_17s0000g07060		VIT_00s0391g00070	VIT_01s0026g01950		VIT_04s0023g03030	VIT_12s0142g00360		VIT_17s0000g04180	VIT_19s0014g00880		VIT_07s0005g03530	VIT_01s0011g03430		VIT_03s0180g00320	VIT_08s0058g01390		VIT_00s0333g00050	-	putative lipid-transfer protein DIR1		MF	quercetin 7-O-glucosyltransferase activity				VIT_12s0028g01630	VIT_03s0038g01670		VIT_19s0014g05160	VIT_19s0027g01400		VIT_18s0122g01480	VIT_17s0000g03090		VIT_10s0003g01860	VIT_05s0102g01040		VIT_16s0039g01310	VIT_19s0093g00050		VIT_12s0028g01630	-	G-type lectin S-receptor-like serine/threo		MF	nucleotide binding
	VIT_03s0063g01310	VIT_08s0058g00430		VIT_06s0061g00270	VIT_10s0003g01280		VIT_04s0008g01530	VIT_03s0038g04160		VIT_13s0019g03090	VIT_19s0014g05330		VIT_01s0026g01550	VIT_08s0058g00440		VIT_08s0007g00750	VIT_11s0016g03940		VIT_03s0063g01310	-	salicylic acid-binding protein 2		MF	glucosyltransferase activity				VIT_10s0116g01240	VIT_00s1321g00010		VIT_13s0101g00300	VIT_13s0019g00860		VIT_18s0001g12870	VIT_07s0095g00670		VIT_17s0000g02200	VIT_16s0022g01650		VIT_19s0090g01410	VIT_18s0117g00080		VIT_10s0116g01240	-	S-type anion channel SLAH1		MF	nucleoside phosphate binding
	VIT_19s0140g00140	VIT_05s0165g00140		VIT_08s0040g01690	VIT_06s0004g07310		VIT_12s0034g00080	VIT_11s0016g05340		VIT_13s0019g03000	VIT_19s0015g02890		VIT_05s0062g00250	VIT_06s0004g04370		VIT_02s0025g03610	VIT_05s0165g00140		VIT_19s0140g00140	-	gibberellin 2-beta-dioxygenase 1		MF	DNA binding transcription factor activity				VIT_16s0050g00990	VIT_03s0017g01090		VIT_13s0067g02840	VIT_18s0072g00580		VIT_02s0033g00530	VIT_09s0002g05370		VIT_18s0001g06380	VIT_09s0002g07710		VIT_15s0048g01010	VIT_18s0001g04860		VIT_16s0050g00990	-	ferric reduction oxidase 4		MF	small molecule binding
	VIT_00s0516g00010	VIT_13s0067g01840		VIT_03s0063g01250	VIT_16s0022g02470		VIT_19s0140g00140	VIT_01s0011g05180		VIT_16s0098g01060	VIT_19s0027g01930		VIT_08s0007g00750	VIT_00s0335g00010		VIT_03s0038g03140	VIT_17s0000g07790		VIT_00s0516g00010	-	RPM1-interacting protein 4		MF	transcription regulator activity				VIT_19s0177g00030	VIT_13s0019g03060		VIT_07s0151g00020	VIT_18s0001g02350		VIT_12s0035g01680	VIT_11s0052g00200		VIT_15s0021g00640	VIT_09s0002g07920		VIT_16s0050g01910	VIT_12s0028g03990		VIT_19s0177g00030	GA2ox6	gibberellin 2-beta-dioxygenase 8-like		MF	monooxygenase activity
	VIT_04s0008g05560	VIT_04s0008g00220		VIT_13s0019g00930	VIT_12s0059g00050		VIT_08s0007g00750	VIT_13s0019g02200		VIT_18s0122g01320	VIT_03s0017g00560		VIT_00s2376g00010	VIT_12s0059g02150		VIT_04s0023g03030	VIT_08s0040g00670		VIT_04s0008g05560	-	auxin-responsive protein IAA28		MF	UDP-glucosyltransferase activity				VIT_14s0066g00760	VIT_04s0069g00950		VIT_12s0121g00060	VIT_00s2770g00010		VIT_04s0008g00300	VIT_07s0031g03100		VIT_18s0001g06340	VIT_14s0066g02420		VIT_14s0068g00210	VIT_11s0206g00050		VIT_14s0066g00760	-	disease resistance protein RPM1-like		MF	dioxygenase activity
	VIT_01s0011g02920	VIT_01s0011g03440		VIT_18s0041g01230	VIT_07s0005g02070		VIT_07s0104g01420	VIT_07s0104g01420		VIT_10s0003g01410	VIT_03s0038g00340		VIT_12s0055g00180	VIT_13s0047g00210		VIT_07s0031g01370	VIT_17s0000g02930		VIT_01s0011g02920	-			MF	misfolded protein binding				VIT_12s0059g01380	VIT_02s0033g01260		VIT_13s0019g02860	VIT_02s0025g00970		VIT_05s0049g00050	VIT_07s0005g04680		VIT_09s0018g00440	VIT_13s0139g00300		VIT_18s0001g09800	VIT_11s0103g00100		VIT_12s0059g01380	ACO2	aconitase 2, mitochondrial		MF	oxidoreductase activity, acting on paired donors, with incorporation or reduction of molecular oxygen
	VIT_12s0055g00050	VIT_17s0000g04750		VIT_14s0060g02340	VIT_04s0008g00210		VIT_01s0011g03230	VIT_11s0016g00900		VIT_04s0008g05210	VIT_03s0038g03410		VIT_03s0038g03480	VIT_00s0480g00070		VIT_01s0011g03230	VIT_07s0197g00170		VIT_12s0055g00050	-	anthocyanidin 3-O-glucosyltransferase 2-like		MF	transcription factor activity, core RNA polymerase II binding				VIT_09s0002g03030	VIT_02s0025g00970		VIT_12s0134g00280	VIT_03s0063g00210		VIT_08s0007g02360	VIT_01s0011g03820		VIT_16s0148g00050	VIT_09s0002g03120		VIT_06s0004g01390	VIT_11s0052g00540		VIT_09s0002g03030	-	probable LRR receptor-like serine/threonin		MF	transferase activity, transferring glycosyl groups
	VIT_06s0061g00270	VIT_06s0004g06390		VIT_05s0077g01670	VIT_03s0038g02290		VIT_03s0091g00690	VIT_13s0073g00400		VIT_07s0129g00240	VIT_04s0008g00220		VIT_12s0055g00050	VIT_04s0023g00490		VIT_02s0025g01770	VIT_05s0062g01120		VIT_06s0061g00270	-	ruBisCO large subunit-binding protein subunit alpha		MF	2,3-bisphosphoglycerate-dependent phosphoglycerate mutase activity				VIT_12s0142g00760	VIT_05s0049g02120		VIT_09s0002g02880	VIT_01s0010g00680		VIT_00s0865g00020	VIT_12s0055g01170		VIT_16s0039g01870	VIT_14s0030g00520		VIT_14s0036g00010	VIT_15s0046g01980		VIT_12s0142g00760	-	MDIS1-interacting receptor like kinase 2		MF	protein self-association
	VIT_18s0001g14310	VIT_03s0063g00460		VIT_12s0055g00160	VIT_00s0174g00070		VIT_08s0058g00690	VIT_08s0056g01040		VIT_15s0046g01560	VIT_04s0023g00490		VIT_02s0012g00570	VIT_06s0004g06370		VIT_05s0124g00310	VIT_01s0127g00540		VIT_18s0001g14310	-	flavanone 3-dioxygenase-like		MF	iron ion binding				VIT_11s0037g00660	VIT_05s0029g01430		VIT_18s0089g00460	VIT_05s0029g01430		VIT_02s0087g01010	VIT_07s0141g00700		VIT_16s0050g00910	VIT_13s0156g00550		VIT_05s0049g00930	VIT_18s0001g06790		VIT_11s0037g00660	-			MF	heme binding
	VIT_12s0034g00130	VIT_14s0081g00420		VIT_18s0001g04930	VIT_08s0007g01360		VIT_05s0049g00230	VIT_03s0038g03400		VIT_15s0046g02110	VIT_04s0069g00540		VIT_12s0034g00030	VIT_03s0088g00650		VIT_03s0091g00690	VIT_18s0001g08240		VIT_12s0034g00130	-	anthocyanidin 3-O-glucosyltransferase 2		MF	oxidoreductase activity				VIT_12s0059g00960	VIT_12s0059g01000		VIT_14s0066g01690	VIT_00s0753g00010		VIT_02s0154g00190	VIT_10s0597g00050		VIT_12s0142g00780	VIT_19s0085g00860		VIT_01s0011g03890	VIT_06s0004g02300		VIT_12s0059g00960	-	cellulose synthase-like protein H1		MF	pattern binding
	VIT_04s0023g03030	VIT_04s0008g05770		VIT_12s0034g00130	VIT_09s0002g03340		VIT_14s0060g02340	VIT_08s0056g00050		VIT_11s0016g01320	VIT_05s0029g01540		VIT_07s0005g03060	VIT_10s0003g05690		VIT_08s0058g00690	VIT_15s0021g01080		VIT_04s0023g03030	-	B-box zinc finger protein 19		MF	beta-maltose 4-alpha-glucanotransferase activity				VIT_14s0081g00420	VIT_03s0038g01750		VIT_09s0002g03560	VIT_12s0055g00680		VIT_02s0154g00160	VIT_05s0049g02120		VIT_15s0046g02820	VIT_19s0027g01070		VIT_04s0079g00240	VIT_07s0255g00150		VIT_14s0081g00420	-			MF	polysaccharide binding
	VIT_04s0008g01530	VIT_11s0016g05340		VIT_02s0025g01020	VIT_05s0165g00140		VIT_04s0008g05210	VIT_04s0023g00490		VIT_06s0009g03670	VIT_05s0062g01120		VIT_00s2648g00010	VIT_13s0019g02200		VIT_05s0049g00230	VIT_18s0001g05990		VIT_04s0008g01530	-	17.3 kDa class II heat shock protein		MF	UDP-glycosyltransferase activity				VIT_11s0016g05440	VIT_12s0034g02500		VIT_12s0028g02810	VIT_04s0008g02660		VIT_09s0002g05040	VIT_02s0025g02210		VIT_13s0019g02860	VIT_13s0019g04610		VIT_09s0002g04890	VIT_14s0128g00510		VIT_11s0016g05440	-	G-type lectin S-receptor-like serine/threo		MF	transferase activity
	VIT_12s0034g00080	VIT_03s0038g01130		VIT_04s0008g01550	VIT_00s1349g00010		VIT_08s0007g04570	VIT_08s0058g00440		VIT_17s0000g04750	VIT_05s0165g00090		VIT_13s0019g00860	VIT_05s0049g01170		VIT_14s0060g02340	VIT_14s0030g00170		VIT_12s0034g00080	-	anthocyanidin 3-O-glucosyltransferase 2		MF	gibberellin 2-beta-dioxygenase activity				VIT_09s0002g08020	VIT_03s0088g00180		VIT_09s0002g07940	VIT_16s0115g00340		VIT_09s0002g08300	VIT_03s0063g00210		VIT_19s0014g04130	VIT_13s0019g03060		VIT_10s0003g00790	VIT_16s0022g01650		VIT_09s0002g08020	-	putative disease resistance protein RGA3		MF	iron ion binding
	VIT_08s0007g00750	VIT_10s0003g01280		VIT_05s0029g01140	VIT_06s0004g05120		VIT_00s0391g00070	VIT_14s0066g02350		VIT_04s0008g03920	VIT_05s0165g00220		VIT_04s0008g01590	VIT_04s0008g04910		VIT_07s0005g04800	VIT_08s0056g01040		VIT_08s0007g00750	-	protein SRG1-like		MF	transferase activity, transferring hexosyl groups				VIT_10s0003g04840	VIT_05s0102g01040		VIT_14s0006g01610	VIT_02s0236g00040		VIT_06s0004g03120	VIT_07s0130g00010		VIT_13s0064g00940	VIT_12s0034g01140		VIT_04s0044g00750	VIT_16s0013g00300		VIT_10s0003g04840	-	probable LRR receptor-like serine/threonin		MF	serine-type carboxypeptidase activity
	VIT_01s0011g03230	VIT_10s0003g02070		VIT_19s0177g00030	VIT_04s0023g00320		VIT_05s0049g00220	VIT_03s0038g02440		VIT_13s0019g02850	VIT_05s0165g00270		VIT_04s0008g01580	VIT_02s0025g01790		VIT_04s0008g05210	VIT_19s0015g02660		VIT_01s0011g03230	-	transcription factor TGA2.3		MF	transferase activity, transferring glycosyl groups				VIT_09s0096g00780	VIT_03s0038g01760		VIT_12s0035g00330	VIT_00s1682g00020		VIT_01s0011g06080	VIT_02s0025g01770		VIT_05s0077g01420	VIT_09s0002g05370		VIT_04s0044g00680	VIT_14s0060g02340		VIT_09s0096g00780	-			MF	cellulose synthase activity
	VIT_03s0091g00690	VIT_07s0104g01620		VIT_01s0011g05090	VIT_05s0049g00310		VIT_00s0313g00050	VIT_13s0067g01840		VIT_13s0019g02930	VIT_06s0004g04370		VIT_12s0035g01910	VIT_00s0256g00030		VIT_01s0010g02030	VIT_11s0016g00900		VIT_03s0091g00690	-	zinc finger protein ZAT10		MF	oxidoreductase activity, acting on paired donors, with incorporation or reduction of molecular oxygen				VIT_18s0089g00090	VIT_09s0002g05840		VIT_18s0001g06240	VIT_00s0921g00020		VIT_08s0007g03040	VIT_07s0129g00460		VIT_12s0035g01260	VIT_12s0121g00240		VIT_04s0023g00920	VIT_13s0139g00220		VIT_18s0089g00090	-			MF	carboxypeptidase activity
	VIT_08s0058g00690	VIT_11s0052g01200		VIT_04s0008g05210	VIT_17s0000g07060		VIT_03s0063g01150	VIT_17s0000g07790		VIT_10s0003g05690	VIT_06s0004g06020		VIT_13s0019g02780	VIT_08s0007g05740		VIT_03s0038g01120	VIT_09s0002g03340		VIT_08s0058g00690	WRKY33	probable WRKY transcription factor 26		MF	oxidoreductase activity, acting on paired donors, with incorporation or reduction of molecular oxygen, NAD(P)H as one donor, and incorporation of one atom of oxygen				VIT_13s0158g00260	VIT_06s0009g01630		VIT_12s0055g01150	VIT_18s0001g11570		VIT_01s0011g03810	VIT_19s0027g00160		VIT_12s0134g00280	VIT_11s0016g04740		VIT_04s0008g05770	VIT_10s0116g00920		VIT_13s0158g00260	-			MF	serine-type exopeptidase activity
	VIT_05s0049g00230	VIT_18s0001g05990		VIT_08s0040g01220	VIT_04s0023g01110		VIT_10s0116g01650	VIT_03s0063g00460		VIT_04s0008g01520	VIT_06s0004g07090		VIT_04s0008g01570	VIT_08s0007g04610		VIT_03s0063g00380	VIT_13s0106g00200		VIT_05s0049g00230	-			CC	transcriptionally active chromatin				VIT_12s0034g02530	VIT_04s0008g01110		VIT_05s0020g02470	VIT_16s0050g01580		VIT_19s0015g02940	VIT_19s0015g00730		VIT_12s0142g00570	VIT_02s0025g04090		VIT_02s0025g00500	VIT_11s0016g00860		VIT_12s0034g02530	-	putative disease resistance RPP13-like pro		MF	cellulose synthase (UDP-forming) activity
	VIT_14s0060g02340	VIT_01s0011g00560		VIT_07s0031g02340	VIT_01s0011g01120		VIT_17s0000g06000	VIT_14s0081g00360		VIT_04s0023g03750	VIT_06s0004g07770		VIT_01s0146g00180	VIT_08s0007g00750		VIT_04s0079g00230	VIT_12s0028g03920		VIT_14s0060g02340	-								VIT_06s0061g00100	VIT_01s0011g03870		VIT_19s0015g02130	VIT_19s0027g00030		VIT_07s0129g00360	VIT_08s0058g00470		VIT_11s0037g01270	VIT_13s0158g00430		VIT_01s0182g00160	VIT_12s0028g01860		VIT_06s0061g00100	-			MF	oxidoreductase activity, acting on paired donors, with incorporation or reduction of molecular oxygen, NAD(P)H as one donor, and incorporation of one atom of oxygen
	VIT_01s0010g02030	VIT_12s0059g00050		VIT_02s0025g01890	VIT_08s0040g01500		VIT_02s0025g03260	VIT_12s0134g00490		VIT_10s0003g03810	VIT_06s0009g02280		VIT_07s0129g00360	VIT_03s0038g01130		VIT_07s0005g03060	VIT_03s0038g04160		VIT_01s0010g02030	-	defensin Ec-AMP-D2							VIT_09s0002g02880	VIT_01s0010g03190		VIT_11s0016g01060	VIT_16s0039g01070		VIT_07s0197g00140	VIT_13s0158g00290		VIT_11s0016g00770	VIT_14s0030g00840		VIT_01s0150g00250	VIT_18s0089g00090		VIT_09s0002g02880	-			MF	diacylglycerol O-acyltransferase activity
	VIT_03s0038g01120	VIT_13s0064g01480		VIT_05s0062g00630	VIT_12s0059g02150		VIT_02s0025g01920	VIT_03s0038g03500		VIT_07s0005g00660	VIT_06s0009g03670		VIT_05s0049g00230	VIT_07s0005g02220		VIT_12s0055g00160	VIT_04s0008g00660		VIT_03s0038g01120	-								VIT_18s0001g15450	VIT_03s0091g01080		VIT_12s0028g00340	VIT_10s0003g02470		VIT_13s0064g01870	VIT_10s0003g03790		VIT_07s0005g04020	VIT_09s0002g03930		VIT_02s0087g01020	VIT_09s0002g06480		VIT_18s0001g15450	ADH3	alcohol dehydrogenase 3		MF	carbohydrate binding
	VIT_04s0079g00230	VIT_00s0269g00150		VIT_05s0077g00870	VIT_07s0005g02080		VIT_19s0140g00120	VIT_10s0003g02070		VIT_14s0006g01280	VIT_06s0061g01610		VIT_07s0104g00930	VIT_04s0008g00660		VIT_08s0007g07740	VIT_15s0024g01650		VIT_04s0079g00230	-	sucrose synthase 7							VIT_06s0061g01480	VIT_19s0027g00030		VIT_12s0028g01350	VIT_11s0052g01220		VIT_08s0007g06250	VIT_19s0014g02030		VIT_07s0005g04050	VIT_09s0002g03980		VIT_08s0007g02360	VIT_04s0044g01110		VIT_06s0061g01480	-	pleiotropic drug resistance protein 2		MF	long-chain-alcohol O-fatty-acyltransferase activity
	VIT_07s0005g03060	VIT_14s0006g02290		VIT_04s0023g03030	VIT_14s0081g00370		VIT_02s0025g01020	VIT_18s0001g05990		VIT_18s0001g12100	VIT_07s0005g02070		VIT_03s0017g01070	VIT_00s0202g00030		VIT_08s0007g04570	VIT_10s0003g05090		VIT_07s0005g03060	-	1-aminocyclopropane-1-carboxylate oxidase homolog 1							VIT_06s0009g00480	VIT_01s0011g03820		VIT_10s0071g00150	VIT_13s0019g02840		VIT_06s0061g01470	VIT_05s0049g00050		VIT_17s0000g03340	VIT_09s0002g04450		VIT_07s0005g04050	VIT_12s0059g02340		VIT_06s0009g00480	-	aluminum-activated malate transporter 2		MF	acylglycerol O-acyltransferase activity
	VIT_12s0055g00160	VIT_18s0041g00840		VIT_08s0032g01220	VIT_06s0009g03670		VIT_07s0005g02060	VIT_12s0059g00110		VIT_04s0008g01530	VIT_07s0005g02080		VIT_12s0028g02520	VIT_05s0165g00220		VIT_00s0391g00070	VIT_19s0014g02830		VIT_12s0055g00160	-								VIT_18s0001g13820	VIT_19s0015g02730		VIT_10s0003g04450	VIT_19s0027g01110		VIT_01s0026g02190	VIT_04s0044g01990		VIT_07s0005g02060	VIT_08s0040g01440		VIT_06s0080g00070	VIT_16s0098g00380		VIT_18s0001g13820	-	cytochrome P450 71A1		MF	Rab GDP-dissociation inhibitor activity
	VIT_08s0007g04570	VIT_16s0039g01890		VIT_03s0038g01270	VIT_06s0004g06390		VIT_03s0063g00370	VIT_15s0021g00960		VIT_04s0008g01550	VIT_07s0104g00270		VIT_09s0002g01400	VIT_19s0027g01930		VIT_03s0017g01070	VIT_19s0085g00010		VIT_08s0007g04570	-	UDP-glycosyltransferase 73D1-like							VIT_10s0003g05130	VIT_16s0050g01680		VIT_10s0003g04460	VIT_11s0016g00030		VIT_02s0012g02450	VIT_17s0000g07060		VIT_12s0028g04030	VIT_07s0205g00050		VIT_13s0047g00700	VIT_16s0050g00200		VIT_10s0003g05130	-			MF	exopeptidase activity
	VIT_00s0391g00070	VIT_10s0003g02160		VIT_05s0062g00250	VIT_13s0019g02200		VIT_03s0063g01310	VIT_13s0047g00450		VIT_00s0710g00020	VIT_07s0141g01030		VIT_13s0019g03090	VIT_06s0004g06830		VIT_05s0049g00220	VIT_14s0030g00870		VIT_00s0391g00070	-	3-deoxy-D-arabino-heptulosonate-7-phosphate synthase							VIT_09s0002g03560	VIT_16s0050g01580		VIT_06s0004g06410	VIT_00s0743g00010		VIT_07s0141g01030	VIT_00s2642g00010		VIT_09s0018g01220	VIT_07s0005g02970		VIT_12s0055g00810	VIT_16s0039g01310		VIT_09s0002g03560	-			MF	ion binding
	VIT_05s0049g00220	VIT_13s0047g00450		VIT_13s0047g00110	VIT_06s0004g06370		VIT_12s0059g01560	VIT_05s0020g01760		VIT_14s0060g02340	VIT_08s0040g01500		VIT_13s0019g03000	VIT_07s0005g03200		VIT_06s0004g02620	VIT_14s0068g01350		VIT_05s0049g00220	-	1-aminocyclopropane-1-carboxylate oxidase homolog 1							VIT_12s0059g00080	VIT_09s0002g03980		VIT_06s0004g06990	VIT_00s0441g00010		VIT_04s0069g00630	VIT_01s0011g03490		VIT_19s0093g00050	VIT_04s0008g03580		VIT_13s0067g01590	VIT_14s0030g01160		VIT_12s0059g00080	-	protein ACCELERATED CELL DEATH 6		MF	protein kinase activity
	VIT_01s0146g00180	VIT_13s0019g02200		VIT_05s0020g04670	VIT_14s0036g00540		VIT_13s0019g00860	VIT_04s0008g00220		VIT_13s0019g03060	VIT_08s0056g00050		VIT_03s0180g00210	VIT_08s0007g05300		VIT_05s0094g01190	VIT_19s0014g01760		VIT_01s0146g00180	-	auxin-responsive protein SAUR71-like							VIT_09s0002g05050	VIT_01s0182g00150		VIT_19s0014g04470	VIT_00s0448g00020		VIT_05s0049g01410	VIT_04s0023g01610		VIT_08s0007g01320	VIT_11s0016g04090		VIT_05s0049g01170	VIT_08s0032g00890		VIT_09s0002g05050	-			MF	protein serine/threonine kinase activity
	VIT_03s0063g01250	VIT_06s0004g07090		VIT_08s0007g00750	VIT_14s0081g00390		VIT_04s0008g01590	VIT_01s0011g03440		VIT_12s0055g00160	VIT_08s0056g00870		VIT_09s0002g06590	VIT_00s0790g00020		VIT_02s0025g03260	VIT_13s0106g00030		VIT_03s0063g01250	-								VIT_13s0047g00950	VIT_00s1194g00010		VIT_13s0139g00340	VIT_00s0691g00010		VIT_06s0004g08030	VIT_04s0008g00880		VIT_09s0002g05980	VIT_04s0008g02580		VIT_00s2588g00010	VIT_12s0028g01150		VIT_13s0047g00950	-	putative disease resistance RPP13-like pro		MF	tetrapyrrole binding
	VIT_04s0008g01550	VIT_03s0038g03410		VIT_12s0055g00180	VIT_19s0015g00710		VIT_04s0008g01580	VIT_02s0025g03010		VIT_14s0083g00640	VIT_08s0058g00430		VIT_04s0008g03920	VIT_18s0041g00790		VIT_02s0025g01920	VIT_13s0019g02200		VIT_04s0008g01550	-	17.3 kDa class II heat shock protein							VIT_08s0007g03710	VIT_01s0026g00970		VIT_06s0004g05460	VIT_13s0019g02890		VIT_07s0141g00940	VIT_18s0001g02400		VIT_09s0002g08700	VIT_12s0035g00750		VIT_14s0036g00330	VIT_19s0014g05180		VIT_08s0007g03710	-	pleiotropic drug resistance protein 2		MF	phosphotransferase activity, alcohol group as acceptor
	VIT_05s0029g01140	VIT_06s0004g04370		VIT_12s0055g00050	VIT_14s0081g00420		VIT_12s0035g01910	VIT_17s0000g04750		VIT_04s0008g01570	VIT_08s0058g00440		VIT_15s0046g01980	VIT_05s0077g01140		VIT_19s0177g00030	VIT_13s0156g00540		VIT_05s0029g01140	-	probable sucrose-phosphate synthase 3							VIT_09s0002g02900	VIT_15s0046g01970		VIT_06s0004g03930	VIT_00s0256g00110		VIT_12s0028g01570	VIT_02s0025g04910		VIT_19s0027g01070	VIT_06s0004g06030		VIT_09s0002g00250	VIT_14s0068g00930		VIT_09s0002g02900	-			MF	kinase activity
	VIT_19s0177g00030	VIT_12s0059g02420		VIT_07s0104g00100	VIT_10s0003g02070		VIT_04s0008g01550	VIT_06s0004g06390		VIT_12s0055g00070	VIT_09s0002g03300		VIT_08s0040g01230	VIT_06s0004g00230		VIT_02s0025g01020	VIT_17s0000g08240		VIT_19s0177g00030	GA2ox6	gibberellin 2-beta-dioxygenase 8-like							VIT_09s0002g02990	VIT_01s0011g01020		VIT_18s0122g01260	VIT_00s0487g00010		VIT_07s0104g01390	VIT_03s0038g01620		VIT_13s0158g00260	VIT_06s0004g07590		VIT_09s0002g03520	VIT_15s0045g01590		VIT_09s0002g02990	-			MF	transferase activity, transferring phosphorus-containing groups
	VIT_01s0011g05090	VIT_02s0025g04460		VIT_00s0333g00050	VIT_14s0081g00400		VIT_13s0019g02780	VIT_14s0081g00420		VIT_11s0052g01190	VIT_09s0002g09020		VIT_19s0140g00140	VIT_10s0003g02160		VIT_00s0333g00050	VIT_18s0041g02450		VIT_01s0011g05090	-								VIT_07s0197g00130	VIT_00s0841g00010		VIT_10s0116g01780	VIT_11s0052g01630		VIT_06s0004g00050	VIT_05s0020g02340		VIT_17s0000g04360	VIT_10s0092g00370		VIT_09s0002g05870	VIT_14s0060g02480		VIT_07s0197g00130	-			MF	catechol oxidase activity
	VIT_05s0062g00630	VIT_14s0081g00400		VIT_03s0063g01180	VIT_03s0038g01090		VIT_04s0008g01570	VIT_04s0008g05770		VIT_12s0034g00080	VIT_10s0003g03810		VIT_09s0002g06790	VIT_01s0127g00520		VIT_03s0091g01200	VIT_16s0039g02360		VIT_05s0062g00630	-	crocetin glucosyltransferase, chloroplastic-like							VIT_07s0095g00640	VIT_00s0540g00020		VIT_18s0001g09770	VIT_00s0392g00050		VIT_18s0041g00930	VIT_07s0104g00850		VIT_18s0041g01330	VIT_18s0041g00010		VIT_01s0011g03340	VIT_13s0047g01030		VIT_07s0095g00640	-	cysteine-rich receptor-like protein kinase		MF	GDP-dissociation inhibitor activity
	VIT_03s0038g01270	VIT_01s0127g00560		VIT_05s0077g01530	VIT_07s0031g01840		VIT_01s0146g00180	VIT_03s0038g01130		VIT_01s0011g06590	VIT_10s0003g05160		VIT_07s0129g00210	VIT_00s0480g00040		VIT_03s0063g01310	VIT_18s0001g10480		VIT_03s0038g01270	-	auxin-responsive protein SAUR21-like							VIT_07s0095g00660	VIT_00s0634g00030		VIT_08s0007g05580	VIT_06s0009g02010		VIT_08s0007g07740	VIT_02s0025g04110		VIT_19s0015g02410	VIT_12s0134g00300		VIT_08s0040g01690	VIT_07s0031g01130		VIT_07s0095g00660	-	cysteine-rich receptor-like protein kinase		MF	borate transmembrane transporter activity
	VIT_07s0005g03530	VIT_11s0016g00660		VIT_18s0001g14310	VIT_06s0061g00360		VIT_07s0129g00360	VIT_10s0003g01280		VIT_04s0008g01580	VIT_10s0003g05690		VIT_04s0008g03400	VIT_06s0004g01670		VIT_06s0004g06730	VIT_05s0094g01020		VIT_07s0005g03530	-	protein LIGHT-DEPENDENT SHORT HYPOCOTYLS 4							VIT_04s0044g00660	VIT_12s0059g00960		VIT_17s0000g08770	VIT_00s0279g00050		VIT_04s0069g00750	VIT_05s0020g03320		VIT_18s0001g08110	VIT_12s0055g00590		VIT_10s0003g04510	VIT_16s0039g00840		VIT_04s0044g00660	-			MF	3-dehydroquinate dehydratase activity
	VIT_05s0062g00250	VIT_03s0038g01110		VIT_18s0001g04910	VIT_00s0411g00010		VIT_09s0002g01400	VIT_07s0104g01620		VIT_02s0025g01020	VIT_10s0071g00150		VIT_05s0049g00100	VIT_00s0479g00020		VIT_00s0516g00010	VIT_02s0025g01790		VIT_05s0062g00250	-	xyloglucan endotransglucosylase/hydrolase 2							VIT_04s0044g00680	VIT_00s0411g00040		VIT_01s0011g03960	VIT_05s0049g00310		VIT_08s0007g07710	VIT_01s0011g04270		VIT_09s0002g04500	VIT_09s0002g07890		VIT_08s0007g02980	VIT_19s0014g02590		VIT_04s0044g00680	-	G-type lectin S-receptor-like serine/threo		MF	shikimate 3-dehydrogenase (NADP+) activity
	VIT_12s0055g00180	VIT_07s0005g02220		VIT_03s0180g00320	VIT_12s0028g02410		VIT_13s0019g02850	VIT_11s0052g01200		VIT_03s0180g00320	VIT_10s0116g00530		VIT_13s0019g02930	VIT_06s0004g07090		VIT_02s0087g00710	VIT_01s0011g03430		VIT_12s0055g00180	-	anthocyanidin 3-O-glucosyltransferase 2							VIT_10s0116g00050	VIT_10s0003g02460		VIT_01s0011g03950	VIT_06s0009g02820		VIT_11s0016g00220	VIT_19s0027g01880		VIT_16s0050g01720	VIT_06s0004g00740		VIT_07s0197g00250	VIT_12s0028g02480		VIT_10s0116g00050	-	protein STRUBBELIG-RECEPTOR FAMILY 8		MF	O-phospho-L-serine:2-oxoglutarate aminotransferase activity
	VIT_02s0012g00570	VIT_07s0031g01840		VIT_12s0034g00080	VIT_03s0038g04160		VIT_13s0019g02930	VIT_01s0011g00560		VIT_12s0034g00040	VIT_12s0034g01320		VIT_13s0019g02850	VIT_11s0103g00370		VIT_04s0008g05560	VIT_18s0001g01390		VIT_02s0012g00570	-	two-component response regulator-like APRR2							VIT_04s0044g00310	VIT_06s0009g03010		VIT_00s0274g00090	VIT_06s0009g02880		VIT_04s0008g04230	VIT_08s0007g01200		VIT_10s0116g00050	VIT_06s0004g00750		VIT_02s0025g00980	VIT_14s0083g00370		VIT_04s0044g00310	-	WAT1-related protein At5g64700		MF	unfolded protein binding
	VIT_12s0034g00030	VIT_08s0007g04610		VIT_19s0140g00140	VIT_12s0028g02160		VIT_06s0004g05770	VIT_12s0059g00050		VIT_06s0009g02910	VIT_12s0059g02420		VIT_04s0008g01520	VIT_00s0256g00010		VIT_01s0011g02920	VIT_06s0004g00230		VIT_12s0034g00030	-								VIT_14s0030g01940	VIT_11s0016g03930		VIT_04s0008g01640	VIT_06s0009g02840		VIT_13s0106g00230	VIT_18s0041g00010		VIT_13s0073g00400	VIT_09s0002g05050		VIT_02s0025g03330	VIT_18s0001g03470		VIT_14s0030g01940	-	cytochrome P450 81E8		MF	phosphatase binding
	VIT_04s0008g01570	VIT_12s0035g00900		VIT_07s0005g02060	VIT_10s0003g04540		VIT_11s0016g02380	VIT_13s0064g01480		VIT_08s0007g07740	VIT_13s0064g00180		VIT_12s0034g00040	VIT_00s0505g00030		VIT_12s0055g00050	VIT_10s0116g00530		VIT_04s0008g01570	-								VIT_07s0191g00080	VIT_10s0092g00370		VIT_06s0061g01430	VIT_00s0411g00020		VIT_14s0081g00360	VIT_10s0116g01870		VIT_13s0101g00360	VIT_10s0042g00780		VIT_02s0025g00960	VIT_10s0092g00510		VIT_07s0191g00080	-	lanC-like protein GCL1		MF	protein phosphatase binding
	VIT_00s2317g00010	VIT_06s0004g06830		VIT_01s0011g03230	VIT_06s0004g06830		VIT_18s0001g06120	VIT_02s0012g00950		VIT_11s0052g01180	VIT_13s0064g00410		VIT_12s0055g00200	VIT_06s0061g00360		VIT_04s0008g01580	VIT_10s0092g00370		VIT_00s2317g00010	-	guanosine nucleotide diphosphate dissociation inhibitor 2							VIT_05s0051g00660	VIT_12s0055g00310		VIT_12s0055g00290	VIT_00s0304g00040		VIT_10s0116g01510	VIT_11s0016g04590		VIT_19s0027g01740	VIT_08s0040g01930		VIT_07s0095g00670	VIT_14s0066g01960		VIT_05s0051g00660	-	uncharacterized LOC100264925		MF	oxidoreductase activity, acting on paired donors, with incorporation or reduction of molecular oxygen, 2-oxoglutarate as one donor, and incorporation of one atom each of oxygen into both donors
	VIT_03s0063g01290	VIT_14s0006g01340		VIT_03s0091g00690	VIT_14s0068g01350		VIT_15s0046g01950	VIT_08s0007g01360		VIT_12s0055g00200	VIT_13s0064g00940		VIT_12s0055g00020	VIT_07s0141g00340		VIT_06s0004g05770	VIT_06s0004g04700		VIT_03s0063g01290	-	protein DMR6-LIKE OXYGENASE 2							VIT_16s0039g00910	VIT_00s0411g00020		VIT_06s0004g07230	VIT_00s1194g00010		VIT_05s0029g01450	VIT_17s0000g08600		VIT_13s0067g02550	VIT_09s0002g02840		VIT_18s0075g00520	VIT_19s0085g00650		VIT_16s0039g00910	-	cytochrome P450 89A2-like		MF	catalytic activity
	VIT_17s0000g07190	VIT_18s0041g00830		VIT_08s0058g00690	VIT_19s0014g05330		VIT_15s0046g01980	VIT_09s0002g03340		VIT_01s0146g00180	VIT_13s0067g03570		VIT_07s0129g00240	VIT_03s0038g01110		VIT_04s0008g01590	VIT_01s0026g01950		VIT_17s0000g07190	HSP101	heat shock protein 101							VIT_15s0021g02440	VIT_08s0040g01710		VIT_04s0023g01080	VIT_01s0011g01000		VIT_10s0003g05210	VIT_18s0001g02330		VIT_18s0001g01320	VIT_09s0002g04910		VIT_06s0004g04180	VIT_13s0047g00770		VIT_15s0021g02440	-			CC	plasma membrane
	VIT_15s0046g01970	VIT_08s0058g00440		VIT_05s0049g00230	VIT_18s0041g00790		VIT_09s0002g01370	VIT_10s0003g02160		VIT_00s0391g00070	VIT_13s0067g03590		VIT_04s0008g01530	VIT_00s0193g00150		VIT_12s0035g01910	VIT_01s0010g03560		VIT_15s0046g01970	-	putative UDP-rhamnose:rhamnosyltransferase 1							VIT_14s0030g00870	VIT_15s0048g01490		VIT_00s0794g00010	VIT_06s0009g03010		VIT_10s0116g01240	VIT_16s0039g02500		VIT_18s0001g06240	VIT_13s0139g00220		VIT_19s0014g04620	VIT_17s0000g08100		VIT_14s0030g00870	-			CC	cell periphery
	VIT_13s0019g03060	VIT_08s0058g01390		VIT_19s0027g01870	VIT_14s0006g01340		VIT_13s0019g03090	VIT_16s0050g01190		VIT_06s0061g00270	VIT_13s0084g00720		VIT_00s0710g00020	VIT_03s0063g01380		VIT_04s0008g01570	VIT_06s0004g07310		VIT_13s0019g03060	-	7-deoxyloganetic acid glucosyltransferase							VIT_14s0068g00200	VIT_00s0494g00020		VIT_00s0388g00050	VIT_06s0009g02910		VIT_09s0002g03130	VIT_10s0003g04340		VIT_19s0014g00830	VIT_14s0030g01150		VIT_04s0008g02530	VIT_16s0098g00010		VIT_14s0068g00200	-			CC	intrinsic component of membrane
	VIT_04s0008g01800	VIT_17s0000g07790		VIT_01s0010g02030	VIT_19s0093g00550		VIT_13s0019g03000	VIT_05s0020g01750		VIT_03s0063g01590	VIT_13s0106g00030		VIT_03s0038g01230	VIT_10s0003g00650		VIT_15s0046g01980	VIT_16s0022g02470		VIT_04s0008g01800	-	myb-related protein 308							VIT_14s0081g00800	VIT_00s0598g00030		VIT_00s0658g00020	VIT_08s0007g05160		VIT_10s0116g00920	VIT_16s0148g00320		VIT_07s0151g00740	VIT_14s0108g00090		VIT_09s0002g03280	VIT_02s0025g02690		VIT_14s0081g00800	-	uncharacterized LOC100852821		CC	integral component of membrane
	VIT_14s0108g00590	VIT_08s0056g00050		VIT_03s0038g01120	VIT_08s0058g00440		VIT_03s0180g00210	VIT_06s0004g07090		VIT_12s0034g00130	VIT_13s0106g00080		VIT_13s0019g03060	VIT_07s0031g01330		VIT_12s0055g00250	VIT_03s0038g00340		VIT_14s0108g00590	-	ATP-dependent zinc metalloprotease FTSH 6, chloroplastic							VIT_13s0064g00940	VIT_17s0000g03910		VIT_00s0398g00020	VIT_05s0020g04570		VIT_13s0101g00250	VIT_16s0050g01150		VIT_16s0148g00280	VIT_14s0030g00660		VIT_11s0016g05230	VIT_10s0071g01200		VIT_13s0064g00940	-	protein DETOXIFICATION 43		CC	membrane part
	VIT_04s0008g01580	VIT_10s0003g05690		VIT_04s0079g00230	VIT_06s0004g04370		VIT_09s0002g06590	VIT_03s0038g03410		VIT_05s0029g01140	VIT_13s0106g00190		VIT_14s0083g00640	VIT_06s0004g01460		VIT_13s0019g03100	VIT_00s0174g00070		VIT_04s0008g01580	-	17.3 kDa class II heat shock protein							VIT_14s0030g01170	VIT_03s0038g03160		VIT_06s0004g06380	VIT_06s0004g05780		VIT_10s0003g01980	VIT_16s0039g01070		VIT_17s0000g06620	VIT_12s0034g02440		VIT_16s0148g00060	VIT_00s0448g00020		VIT_14s0030g01170	-			CC	membrane
	VIT_12s0055g00250	VIT_12s0028g02160		VIT_05s0020g04680	VIT_03s0038g03410		VIT_04s0008g03920	VIT_06s0004g04370		VIT_19s0177g00030	VIT_13s0106g00200		VIT_01s0026g01340	VIT_00s0705g00010		VIT_12s0055g00070	VIT_08s0007g01360		VIT_12s0055g00250	-	anthocyanidin 3-O-glucosyltransferase 2							VIT_06s0009g01090	VIT_12s0034g00040		VIT_00s0485g00020	VIT_16s0039g01330		VIT_09s0002g04940	VIT_16s0022g01660		VIT_17s0000g08240	VIT_17s0000g05060		VIT_11s0016g04810	VIT_13s0019g03120		VIT_06s0009g01090	-	inactive protein RESTRICTED TEV MOVEMENT 2		CC	pre-snoRNP complex
	VIT_11s0016g02380	VIT_12s0059g02150		VIT_04s0023g03750	VIT_00s0335g00010		VIT_12s0034g00040	VIT_12s0059g02420		VIT_01s0011g05090	VIT_13s0106g00230		VIT_03s0091g00680	VIT_17s0000g08100		VIT_12s0034g00130	VIT_00s0790g00020		VIT_11s0016g02380	ACO3	1-aminocyclopropane-1-carboxylate oxidase 1							VIT_10s0116g00300	VIT_03s0038g03140		VIT_00s0467g00030	VIT_10s0042g00420		VIT_13s0074g00790	VIT_18s0075g00480		VIT_16s0098g00390	VIT_17s0000g08600		VIT_01s0127g00590	VIT_14s0066g01480		VIT_10s0116g00300	-	NDR1/HIN1-Like protein 3		CC	intrinsic component of plasma membrane
	VIT_05s0049g00100	VIT_13s0019g00760		VIT_10s0003g03810	VIT_08s0058g00430		VIT_12s0055g00200	VIT_02s0025g04460		VIT_07s0031g01370	VIT_13s0139g00340		VIT_02s0025g01900	VIT_01s0127g00560		VIT_03s0088g00290	VIT_06s0004g05120		VIT_05s0049g00100	-	AT-hook motif nuclear-localized protein 20-like							VIT_12s0142g00570	VIT_14s0068g00440		VIT_01s0011g03890	VIT_05s0102g01040		VIT_15s0046g02820	VIT_18s0001g06110		VIT_16s0013g01940	VIT_16s0148g00320		VIT_15s0046g02800	VIT_18s0001g05910		VIT_12s0142g00570	-	probable disease resistance protein At4g19		CC	plasma membrane part
	VIT_14s0083g00640	VIT_13s0019g00780		VIT_07s0005g03060	VIT_12s0059g00160		VIT_12s0055g00020	VIT_14s0081g00400		VIT_02s0012g00570	VIT_14s0030g00870		VIT_02s0012g01570	VIT_17s0000g07790		VIT_09s0002g01370	VIT_05s0049g00310		VIT_14s0083g00640	-	zinc finger protein CONSTANS-LIKE 2							VIT_13s0019g01140	VIT_18s0001g05950		VIT_10s0092g00510	VIT_05s0102g01010		VIT_13s0067g02360	VIT_09s0002g05840		VIT_09s0002g06880	VIT_14s0081g00780		VIT_14s0068g00100	VIT_01s0150g00390		VIT_13s0019g01140	-	putative disease resistance RPP13-like pro		CC	vacuolar proton-transporting V-type ATPase, V0 domain
	VIT_04s0008g01590	VIT_13s0067g03650		VIT_13s0019g02850	VIT_05s0062g01120		VIT_07s0005g03060	VIT_01s0127g00560		VIT_12s0034g00030	VIT_14s0030g00960		VIT_06s0004g03870	VIT_05s0062g01120		VIT_08s0007g03420	VIT_08s0058g00430		VIT_04s0008g01590	-	17.3 kDa class II heat shock protein							VIT_13s0101g00360	VIT_13s0019g03120		VIT_19s0140g00120	VIT_08s0058g00900		VIT_06s0004g07650	VIT_16s0022g01670		VIT_09s0018g00410	VIT_19s0027g01880		VIT_09s0002g04940	VIT_05s0077g01530		VIT_13s0101g00360	-			CC	integral component of plasma membrane
	VIT_11s0052g01600	VIT_14s0030g00180		VIT_13s0019g02780	VIT_06s0009g00480		VIT_11s0016g02010	VIT_11s0016g00660		VIT_06s0009g02860	VIT_14s0030g00990		VIT_11s0052g01180	VIT_08s0040g01500		VIT_18s0001g05060	VIT_02s0025g04890		VIT_11s0052g01600	VvGT5	anthocyanidin 3-O-glucosyltransferase 7							VIT_13s0047g01010	VIT_07s0104g00850		VIT_09s0002g01090	VIT_12s0034g00270		VIT_09s0002g05570	VIT_16s0098g00230		VIT_09s0002g05810	VIT_06s0009g02830		VIT_14s0066g02680	VIT_06s0009g01660		VIT_13s0047g01010	-
	VIT_18s0001g06320	VIT_14s0036g00540		VIT_04s0008g01580	VIT_03s0088g00650		VIT_04s0079g00410	VIT_06s0004g04030		VIT_03s0038g01270	VIT_14s0030g01160		VIT_03s0180g00320	VIT_01s0127g00800		VIT_13s0019g02930	VIT_14s0081g00360		VIT_18s0001g06320	-	plant cysteine oxidase 3							VIT_12s0178g00120	VIT_07s0197g00130		VIT_05s0077g00880	VIT_01s0011g00060		VIT_13s0064g00530	VIT_14s0060g02340		VIT_12s0059g01790	VIT_14s0030g01160		VIT_08s0007g07730	VIT_01s0127g00920		VIT_12s0178g00120	-
	VIT_06s0004g08230	VIT_14s0066g01790		VIT_13s0019g03000	VIT_06s0004g06380		VIT_10s0003g01410	VIT_03s0038g01110		VIT_07s0005g03530	VIT_14s0030g01170		VIT_10s0003g03750	VIT_17s0000g04750		VIT_13s0019g02780	VIT_12s0134g00490		VIT_06s0004g08230	-	root phototropism protein 2							VIT_06s0004g07680	VIT_03s0038g01620		VIT_03s0017g01380	VIT_05s0051g00340		VIT_09s0002g05220	VIT_12s0035g00020		VIT_10s0003g03390	VIT_14s0060g00550		VIT_13s0074g00130	VIT_01s0011g02020		VIT_06s0004g07680	-	protein NUCLEAR FUSION DEFECTIVE 4
	VIT_03s0038g03480	VIT_15s0107g00270		VIT_04s0008g01590	VIT_08s0058g01390		VIT_16s0039g02230	VIT_07s0005g02220		VIT_05s0062g00250	VIT_14s0066g02350		VIT_00s0391g00070	VIT_03s0063g01930		VIT_03s0063g00460	VIT_03s0038g03500		VIT_03s0038g03480	-	auxin-responsive protein SAUR67-like							VIT_12s0034g00140	VIT_02s0025g01870		VIT_03s0017g01550	VIT_03s0038g03160		VIT_09s0002g04890	VIT_16s0098g00240		VIT_12s0059g00080	VIT_14s0066g02300		VIT_10s0003g01920	VIT_13s0019g03100		VIT_12s0034g00140	-	anthocyanidin 3-O-glucosyltransferase 2-li
	VIT_09s0002g06790	VIT_04s0023g00490		VIT_12s0035g01910	VIT_04s0008g04910		VIT_10s0116g01200	VIT_07s0031g01840		VIT_12s0055g00180	VIT_14s0068g00050		VIT_06s0061g00270	VIT_12s0028g02160		VIT_05s0049g00050	VIT_11s0016g05340		VIT_09s0002g06790	-	26.5 kDa heat shock protein, mitochondrial							VIT_18s0001g09550	VIT_02s0012g00110		VIT_05s0062g01280	VIT_01s0010g03670		VIT_04s0008g02070	VIT_12s0035g01910		VIT_12s0059g01000	VIT_13s0064g00550		VIT_09s0002g09270	VIT_00s1321g00010		VIT_18s0001g09550	-
	VIT_02s0025g04460	VIT_05s0062g01120		VIT_07s0130g00020	VIT_00s0256g00030		VIT_13s0019g03160	VIT_08s0007g04610		VIT_12s0055g00050	VIT_14s0081g00030		VIT_03s0063g01250	VIT_13s0073g00400		VIT_11s0016g04750	VIT_10s0003g02070		VIT_02s0025g04460	CBF6	dehydration-responsive element-binding protein 1E-like							VIT_19s0015g00810	VIT_12s0055g00050		VIT_08s0058g00990	VIT_01s0011g02060		VIT_08s0058g00290	VIT_12s0028g01850		VIT_19s0090g00120	VIT_13s0019g01120		VIT_06s0004g07660	VIT_10s0092g00370		VIT_19s0015g00810	-	protein transport protein SEC13 homolog B
	VIT_11s0052g01190	VIT_05s0165g00220		VIT_08s0058g00900	VIT_08s0007g05740		VIT_11s0016g03480	VIT_12s0035g00900		VIT_04s0008g01590	VIT_15s0021g01380		VIT_01s0010g01180	VIT_12s0035g00900		VIT_11s0052g00750	VIT_12s0059g00110		VIT_11s0052g01190	-	probable xyloglucan endotransglucosylase/hydrolase protein 23							VIT_15s0107g00290	VIT_00s0762g00040		VIT_00s0409g00070	VIT_03s0038g03140		VIT_09s0002g03010	VIT_13s0074g00480		VIT_12s0057g01400	VIT_08s0058g00450		VIT_14s0030g00930	VIT_00s0572g00010		VIT_15s0107g00290	-
	VIT_10s0003g02410	VIT_06s0009g03670		VIT_12s0028g02520	VIT_08s0007g04610		VIT_11s0052g01600	VIT_08s0058g01390		VIT_03s0038g01230	VIT_16s0098g00900		VIT_02s0025g03260	VIT_01s0011g05190		VIT_04s0008g01550	VIT_08s0007g03750		VIT_10s0003g02410	-								VIT_08s0056g00250	VIT_01s0127g00260		VIT_11s0103g00100	VIT_13s0019g04610		VIT_09s0002g02840	VIT_07s0095g00640		VIT_13s0064g01850	VIT_08s0058g00950		VIT_02s0025g01230	VIT_16s0022g01390		VIT_08s0056g00250	-
	VIT_14s0068g00490	VIT_07s0104g00270		VIT_06s0004g05770	VIT_08s0007g00750		VIT_02s0025g04110	VIT_10s0003g03810		VIT_06s0004g01840	VIT_17s0000g02940		VIT_00s2317g00010	VIT_14s0081g00390		VIT_05s0077g00870	VIT_15s0021g00960		VIT_14s0068g00490	-								VIT_08s0056g01240	VIT_01s0010g00680		VIT_16s0039g00880	VIT_12s0034g00660		VIT_14s0081g00400	VIT_07s0129g00010		VIT_16s0148g00010	VIT_19s0014g00880		VIT_01s0146g00420	VIT_05s0020g04570		VIT_08s0056g01240	-
	VIT_02s0025g01280	VIT_08s0040g01500		VIT_13s0019g03090	VIT_07s0005g02220		VIT_11s0016g05320	VIT_02s0087g01020		VIT_16s0050g01090	VIT_17s0000g03780		VIT_03s0063g01290	VIT_02s0025g00240		VIT_13s0019g00620	VIT_09s0002g05980		VIT_02s0025g01280	-	probable WRKY transcription factor 41							VIT_14s0068g00090	VIT_11s0052g00790		VIT_00s2380g00010	VIT_07s0130g00020		VIT_14s0081g00370	VIT_11s0037g00680		VIT_16s0148g00110	VIT_08s0056g01040		VIT_00s0414g00050	VIT_10s0003g01940		VIT_14s0068g00090	-	receptor-like protein kinase FERONIA
	VIT_18s0001g06690	VIT_08s0056g00870		VIT_13s0019g02930	VIT_04s0008g00660		VIT_18s0001g15330	VIT_09s0070g00340		VIT_16s0050g01680	VIT_17s0000g08010		VIT_17s0000g07190	VIT_16s0050g02660		VIT_16s0098g01060	VIT_11s0065g00130		VIT_18s0001g06690	-	protein DOWNY MILDEW RESISTANCE 6							VIT_15s0046g02810	VIT_01s0010g02730		VIT_00s2659g00010	VIT_09s0002g00250		VIT_12s0121g00080	VIT_12s0034g00910		VIT_16s0100g00160	VIT_12s0142g00590		VIT_11s0016g03480	VIT_15s0048g01600		VIT_15s0046g02810	-	uncharacterized LOC100265369
	VIT_00s0710g00020	VIT_10s0003g03810		VIT_11s0016g02380	VIT_00s0202g00030		VIT_16s0098g01060	VIT_19s0014g02830		VIT_09s0002g01400	VIT_17s0000g08240		VIT_15s0046g01970	VIT_17s0000g09790		VIT_09s0002g06790	VIT_00s0335g00080		VIT_00s0710g00020	-	serine/threonine-protein kinase SAPK2							VIT_15s0046g02750	VIT_18s0001g14310		VIT_16s0022g01390	VIT_18s0001g03810		VIT_11s0016g01860	VIT_09s0002g05050		VIT_09s0002g06160	VIT_13s0139g00310		VIT_12s0059g01010	VIT_10s0003g01850		VIT_15s0046g02750	-	probable disease resistance protein At1g58
	VIT_12s0055g00070	VIT_12s0028g03920		VIT_16s0039g02230	VIT_19s0027g01930		VIT_08s0040g02200	VIT_09s0002g03800		VIT_18s0001g14310	VIT_17s0000g08320		VIT_04s0008g01800	VIT_12s0059g00160		VIT_14s0083g00640	VIT_05s0165g00220		VIT_12s0055g00070	-								VIT_08s0040g02170	VIT_04s0008g01360		VIT_18s0001g01110	VIT_04s0008g01530		VIT_05s0049g00040	VIT_10s0003g01980		VIT_19s0027g00010	VIT_16s0050g01930		VIT_01s0011g03990	VIT_01s0127g00180		VIT_08s0040g02170	-	MLO11 protein
	VIT_01s0011g06590	VIT_12s0057g01510		VIT_18s0001g06120	VIT_07s0005g03200		VIT_15s0046g01970	VIT_16s0039g01920		VIT_06s0004g05770	VIT_17s0000g08330		VIT_14s0108g00590	VIT_14s0081g00400		VIT_11s0052g01280	VIT_12s0028g04010		VIT_01s0011g06590	-	non-specific lipid transfer protein GPI-anchored 2							VIT_14s0030g00130	VIT_04s0008g02660		VIT_18s0001g02220	VIT_11s0149g00300		VIT_06s0004g05670	VIT_11s0016g00650		VIT_19s0014g00810	VIT_08s0007g04780		VIT_05s0020g04670	VIT_04s0023g03370		VIT_14s0030g00130	-
	VIT_10s0003g03750	VIT_12s0059g00160		VIT_13s0047g00450	VIT_12s0028g04010		VIT_12s0055g00070	VIT_07s0005g01350		VIT_15s0046g01980	VIT_18s0001g01030		VIT_02s0025g01920	VIT_05s0020g01760		VIT_11s0052g01180	VIT_17s0000g03890		VIT_10s0003g03750	NCED2	9-cis-epoxycarotenoid dioxygenase 2							VIT_18s0041g01650	VIT_15s0048g01680		VIT_00s0748g00020	VIT_09s0018g01080		VIT_15s0021g00040	VIT_16s0098g01060		VIT_12s0028g01860	VIT_10s0071g01010		VIT_05s0165g00130	VIT_12s0134g00380		VIT_18s0041g01650	-
	VIT_04s0079g00410	VIT_13s0047g00260		VIT_18s0122g01320	VIT_08s0007g05300		VIT_05s0077g01530	VIT_02s0025g04000		VIT_12s0055g00250	VIT_18s0001g01320		VIT_02s0025g01710	VIT_14s0066g01790		VIT_11s0065g00350	VIT_19s0015g00730		VIT_04s0079g00410	-	protein REVEILLE 1							VIT_14s0030g00540	VIT_18s0001g11470		VIT_03s0017g00920	VIT_08s0007g05360		VIT_05s0029g01540	VIT_09s0002g04910		VIT_11s0103g00010	VIT_10s0116g00020		VIT_01s0011g03820	VIT_03s0017g00610		VIT_14s0030g00540	-
	VIT_10s0003g05690	VIT_13s0064g00940		VIT_18s0001g15330	VIT_15s0048g01060		VIT_12s0028g01830	VIT_09s0002g03970		VIT_13s0019g03100	VIT_18s0001g06840		VIT_11s0052g01600	VIT_13s0067g01840		VIT_19s0015g02590	VIT_18s0041g00790		VIT_10s0003g05690	-	protein LIGHT-DEPENDENT SHORT HYPOCOTYLS 4							VIT_15s0046g00870	VIT_18s0041g00010		VIT_00s0262g00180	VIT_07s0005g04670		VIT_14s0083g00520	VIT_18s0001g02350		VIT_13s0019g00090	VIT_16s0022g01670		VIT_00s2539g00010	VIT_10s0003g01410		VIT_15s0046g00870	-
	VIT_01s0026g01340	VIT_14s0081g00360		VIT_13s0019g03160	VIT_01s0127g00520		VIT_13s0047g00450	VIT_17s0000g02930		VIT_03s0088g00290	VIT_18s0001g08760		VIT_18s0001g06320	VIT_14s0081g00360		VIT_15s0046g01970	VIT_18s0001g14110		VIT_01s0026g01340	-	glutathione S-transferase U17							VIT_13s0047g00730	VIT_03s0063g01560		VIT_00s0409g00020	VIT_07s0095g00670		VIT_12s0142g00570	VIT_08s0007g05900		VIT_15s0107g00280	VIT_16s0098g01060		VIT_00s1213g00020	VIT_09s0018g00100		VIT_13s0047g00730	-
	VIT_03s0091g00680	VIT_14s0081g00370		VIT_16s0098g01060	VIT_06s0004g01670		VIT_13s0067g00430	VIT_07s0197g00170		VIT_09s0002g01370	VIT_18s0122g00180		VIT_04s0079g00410	VIT_18s0001g09850		VIT_12s0055g00200	VIT_17s0000g08100		VIT_03s0091g00680	-	BTB/POZ domain-containing protein NPY2							VIT_18s0089g00460	VIT_17s0000g07200		VIT_00s0420g00010	VIT_06s0009g01630		VIT_13s0047g01010	VIT_16s0050g00980		VIT_16s0022g00240	VIT_13s0158g00290		VIT_16s0039g00910	VIT_00s0398g00020		VIT_18s0089g00460	-
	VIT_02s0025g01900	VIT_15s0046g03190		VIT_04s0008g01830	VIT_00s0479g00020		VIT_18s0089g01270	VIT_05s0062g01120		VIT_19s0140g00120	VIT_19s0015g01800		VIT_06s0004g08230	VIT_04s0008g05770		VIT_13s0019g00860	VIT_15s0107g00150		VIT_02s0025g01900	-	cellulose synthase-like protein G3							VIT_13s0019g02860	VIT_00s1430g00010		VIT_00s0409g00040	VIT_01s0010g03290		VIT_11s0103g00100	VIT_12s0034g02440		VIT_15s0048g01940	VIT_14s0128g00550		VIT_00s1542g00020	VIT_09s0018g00240		VIT_13s0019g02860	-	UDP-glycosyltransferase 76F1-like
	VIT_09s0002g06590	VIT_16s0050g02660		VIT_11s0052g01190	VIT_01s0127g00560		VIT_12s0057g00670	VIT_03s0017g00560		VIT_17s0000g03440	VIT_19s0015g02700		VIT_02s0025g04460	VIT_08s0007g01910		VIT_13s0019g02850	VIT_13s0047g00450		VIT_09s0002g06590	-								VIT_12s0134g00380	VIT_03s0063g01260		VIT_04s0008g03530	VIT_12s0034g01660		VIT_12s0142g00780	VIT_17s0000g05060		VIT_16s0022g00310	VIT_16s0022g01640		VIT_04s0008g05560	VIT_01s0011g03820		VIT_12s0134g00380	-
	VIT_06s0004g03870	VIT_17s0000g02940		VIT_12s0034g00040	VIT_01s0011g03960		VIT_11s0052g01260	VIT_13s0067g03650		VIT_03s0063g00460	VIT_19s0027g01740		VIT_11s0052g01190	VIT_04s0069g00540		VIT_11s0052g01260	VIT_13s0073g00400		VIT_06s0004g03870	-								VIT_12s0034g01350	VIT_12s0034g01070		VIT_00s0929g00020	VIT_13s0156g00550		VIT_05s0020g00130	VIT_13s0084g00060		VIT_19s0177g00200	VIT_10s0071g00550		VIT_02s0025g01100	VIT_07s0005g03950		VIT_12s0034g01350	-
	VIT_11s0052g01180	VIT_18s0001g01030		VIT_03s0038g00430	VIT_11s0103g00370		VIT_11s0016g04750	VIT_10s0003g00580		VIT_03s0091g00690	VIT_19s0093g00110		VIT_10s0003g02410	VIT_19s0014g05330		VIT_11s0052g01070	VIT_11s0052g01270		VIT_11s0052g01180	-	probable xyloglucan endotransglucosylase/hydrolase protein 23							VIT_12s0035g01260	VIT_11s0065g00660		VIT_00s0374g00040	VIT_01s0011g03820		VIT_05s0094g00200	VIT_19s0027g01400		VIT_19s0085g00650	VIT_15s0048g01490		VIT_18s0041g02430	VIT_02s0025g01940		VIT_12s0035g01260	-
	VIT_12s0055g00200	VIT_18s0001g06840		VIT_08s0007g03420	VIT_00s0256g00010		VIT_08s0032g01220	VIT_19s0014g05400		VIT_11s0052g01260	VIT_19s0093g00150		VIT_02s0012g02810	VIT_13s0067g02120		VIT_12s0034g00040	VIT_07s0104g00270		VIT_12s0055g00200	-	anthocyanidin 3-O-glucosyltransferase 2							VIT_13s0139g00210	VIT_15s0045g00440		VIT_19s0014g04000	VIT_12s0121g00300		VIT_05s0094g00810	VIT_16s0050g01930		VIT_11s0016g05440	VIT_18s0001g04960		VIT_15s0048g01690	VIT_16s0050g01680		VIT_13s0139g00210	-
	VIT_12s0034g00040	VIT_18s0001g09230		VIT_16s0050g01680	VIT_07s0141g00340		VIT_18s0041g00790	VIT_10s0003g05690		VIT_19s0140g00140	VIT_01s0127g00070		VIT_14s0068g00490	VIT_11s0016g01040		VIT_01s0146g00180	VIT_19s0015g02520		VIT_12s0034g00040	-								VIT_08s0058g01390	VIT_18s0089g00550		VIT_01s0011g00420	VIT_07s0031g03100		VIT_09s0002g08740	VIT_08s0007g04780		VIT_13s0156g00570	VIT_18s0089g00550		VIT_06s0080g00810	VIT_12s0055g00310		VIT_08s0058g01390	-	probable WRKY transcription factor 70
	VIT_14s0108g01500	VIT_18s0076g00320		VIT_18s0001g13810	VIT_12s0059g00110		VIT_17s0000g08090	VIT_13s0019g00780		VIT_03s0038g01120	VIT_00s0184g00120		VIT_04s0008g05560	VIT_19s0015g02660		VIT_06s0009g02910	VIT_03s0017g00610		VIT_14s0108g01500	-	chaperone protein ClpB3, chloroplastic							VIT_12s0028g00210	VIT_11s0052g01460		VIT_03s0017g00560	VIT_09s0002g05870		VIT_11s0037g01390	VIT_10s0071g01010		VIT_14s0030g00330	VIT_09s0018g01980		VIT_18s0001g13820	VIT_12s0055g00250		VIT_12s0028g00210	-	protein-S-isoprenylcysteine O-methyltransf
	VIT_04s0008g03510	VIT_19s0015g02700		VIT_13s0019g00860	VIT_00s0193g00150		VIT_04s0008g03400	VIT_07s0031g01710		VIT_15s0024g01830	VIT_01s0011g01120		VIT_02s0025g01280	VIT_14s0030g00960		VIT_16s0100g00400	VIT_14s0030g01170		VIT_04s0008g03510	-	carotenoid 9,10(9',10')-cleavage dioxygenase 1							VIT_08s0058g00290	VIT_04s0008g05160		VIT_12s0059g00960	VIT_12s0055g01170		VIT_12s0034g01270	VIT_10s0116g00020		VIT_13s0106g00080	VIT_19s0090g01870		VIT_00s0986g00010	VIT_00s0409g00040		VIT_08s0058g00290	-	lectin-domain containing receptor kinase V
	VIT_16s0050g01680	VIT_19s0093g00110		VIT_09s0002g06790	VIT_03s0063g01380		VIT_16s0050g02520	VIT_07s0005g02080		VIT_11s0052g01280	VIT_02s0025g01240		VIT_08s0007g04570	VIT_14s0030g01170		VIT_15s0046g02420	VIT_18s0089g00090		VIT_16s0050g01680	-	UDP-glycosyltransferase 88B1-like							VIT_16s0050g02120	VIT_11s0016g04590		VIT_19s0014g04190	VIT_05s0020g02340		VIT_12s0121g00290	VIT_16s0022g01650		VIT_19s0027g00320	VIT_19s0015g00280		VIT_06s0009g01450	VIT_02s0012g02220		VIT_16s0050g02120	-
	VIT_15s0046g01980	VIT_19s0093g00150		VIT_03s0038g03660	VIT_07s0031g01330		VIT_13s0064g01220	VIT_16s0013g01000		VIT_15s0046g01970	VIT_02s0025g04890		VIT_18s0001g06690	VIT_14s0068g00810		VIT_12s0028g03270	VIT_19s0027g01930		VIT_15s0046g01980	-								VIT_11s0052g01200	VIT_09s0002g07890		VIT_12s0055g00200	VIT_02s0025g01770		VIT_15s0046g02090	VIT_14s0128g00550		VIT_15s0024g01230	VIT_18s0122g00510		VIT_01s0011g04270	VIT_01s0011g01120		VIT_11s0052g01200	-	probable xyloglucan endotransglucosylase/h
	VIT_16s0098g01060	VIT_01s0127g00520		VIT_08s0040g03150	VIT_06s0004g01460		VIT_17s0000g04750	VIT_01s0127g00520		VIT_14s0108g01500	VIT_01s0150g00460		VIT_00s0333g00050	VIT_16s0098g00900		VIT_14s0006g01290	VIT_13s0106g00080		VIT_16s0098g01060	-	small heat shock protein, chloroplastic							VIT_18s0041g01340	VIT_04s0008g02580		VIT_18s0041g00740	VIT_12s0055g00640		VIT_12s0034g01320	VIT_16s0022g01640		VIT_18s0075g00500	VIT_18s0089g00100		VIT_17s0000g05870	VIT_08s0032g01220		VIT_18s0041g01340	-
	VIT_06s0004g05770	VIT_02s0025g04000		VIT_08s0007g03820	VIT_17s0000g08100		VIT_07s0130g00020	VIT_05s0165g00220		VIT_12s0028g01740	VIT_00s0341g00080		VIT_18s0001g14310	VIT_18s0001g10480		VIT_13s0064g01510	VIT_14s0030g00840		VIT_06s0004g05770	-	class I heat shock protein							VIT_10s0003g05160	VIT_16s0039g02720		VIT_10s0092g00070	VIT_02s0012g01500		VIT_12s0028g00340	VIT_10s0071g00550		VIT_18s0086g00420	VIT_14s0006g02890		VIT_00s0409g00020	VIT_12s0055g00050		VIT_10s0003g05160	-
	VIT_15s0046g01950	VIT_02s0087g01020		VIT_09s0002g03290	VIT_08s0040g00150		VIT_12s0028g02520	VIT_13s0019g00760		VIT_05s0049g00100	VIT_16s0039g02360		VIT_01s0011g03230	VIT_19s0014g02830		VIT_08s0040g02950	VIT_14s0081g00420		VIT_15s0046g01950	-	putative UDP-rhamnose:rhamnosyltransferase 1							VIT_10s0116g01520	VIT_09s0096g00140		VIT_01s0011g01120	VIT_03s0038g01410		VIT_05s0077g02350	VIT_13s0019g03060		VIT_18s0072g00530	VIT_14s0030g00240		VIT_12s0034g01660	VIT_01s0010g02730		VIT_10s0116g01520	-
	VIT_08s0007g05300	VIT_03s0017g00560		VIT_04s0008g01570	VIT_13s0019g00760		VIT_04s0008g01830	VIT_07s0005g03200		VIT_15s0046g01950	VIT_01s0127g00540		VIT_01s0146g00220	VIT_05s0020g04750		VIT_16s0050g01150	VIT_14s0006g02260		VIT_08s0007g05300	-	transcription factor ORG2							VIT_10s0116g01530	VIT_09s0002g06210		VIT_00s0270g00130	VIT_01s0011g01020		VIT_18s0089g00560	VIT_17s0000g02560		VIT_18s0001g13820	VIT_13s0074g00690		VIT_00s0484g00030	VIT_01s0010g02590		VIT_10s0116g01530	-
	VIT_13s0019g02780	VIT_04s0069g00540		VIT_05s0049g00220	VIT_17s0000g07790		VIT_11s0052g01190	VIT_16s0013g00980		VIT_08s0007g05300	VIT_05s0094g01020		VIT_08s0058g00690	VIT_18s0001g01390		VIT_10s0003g03810	VIT_05s0029g01430		VIT_13s0019g02780	-	18.2 kDa class I heat shock protein							VIT_10s0003g01350	VIT_16s0039g00760		VIT_00s0398g00060	VIT_02s0025g04110		VIT_18s0001g11320	VIT_19s0027g00030		VIT_13s0019g04980	VIT_18s0117g00370		VIT_03s0097g00510	VIT_00s0445g00040		VIT_10s0003g01350	-
	VIT_12s0035g01910	VIT_05s0029g01540		VIT_07s0130g00010	VIT_07s0031g01710		VIT_03s0038g00430	VIT_04s0008g00210		VIT_16s0039g00840	VIT_02s0025g01790		VIT_04s0008g05210	VIT_01s0011g02920		VIT_11s0016g00660	VIT_10s0116g00910		VIT_12s0035g01910	-								VIT_09s0002g04940	VIT_13s0156g00540		VIT_13s0047g01200	VIT_02s0025g04090		VIT_00s2380g00010	VIT_14s0066g02060		VIT_16s0050g02810	VIT_19s0014g04170		VIT_00s0347g00060	VIT_00s0485g00010		VIT_09s0002g04940	-
	VIT_03s0038g00430	VIT_05s0165g00090		VIT_11s0016g02010	VIT_16s0013g00980		VIT_08s0007g03420	VIT_08s0040g01500		VIT_02s0234g00130	VIT_06s0004g00230		VIT_01s0010g02030	VIT_18s0076g00320		VIT_11s0016g03350	VIT_12s0028g02160		VIT_03s0038g00430	-	protein DETOXIFICATION 46, chloroplastic							VIT_05s0165g00270	VIT_14s0066g00750		VIT_09s0002g09270	VIT_18s0041g01040		VIT_00s0269g00130	VIT_14s0068g01300		VIT_16s0098g00420	VIT_12s0055g00660		VIT_03s0088g00290	VIT_03s0091g00100		VIT_05s0165g00270	-	ankyrin repeat-containing protein At5g0262
	VIT_12s0055g00020	VIT_05s0165g00270		VIT_08s0058g00990	VIT_16s0039g01920		VIT_16s0050g01680	VIT_12s0059g02150		VIT_12s0055g00020	VIT_06s0004g06210		VIT_04s0079g00230	VIT_00s0629g00020		VIT_17s0000g02700	VIT_13s0106g00020		VIT_12s0055g00020	-	anthocyanidin 3-O-glucosyltransferase 2-like							VIT_13s0047g00260	VIT_09s0070g00080		VIT_08s0058g00980	VIT_00s0411g00050		VIT_07s0005g02070	VIT_19s0014g00790		VIT_16s0050g01350	VIT_16s0013g01500		VIT_02s0025g00970	VIT_02s0025g05110		VIT_13s0047g00260	-	calcium and calcium/calmodulin-dependent s
	VIT_04s0008g03920	VIT_06s0009g02280		VIT_13s0019g03100	VIT_13s0047g00450		VIT_07s0129g00240	VIT_06s0004g05120		VIT_15s0046g02380	VIT_16s0098g01860		VIT_00s1490g00010	VIT_18s0001g05990		VIT_07s0129g00240	VIT_16s0050g02660		VIT_04s0008g03920	-	indole-3-pyruvate monooxygenase YUCCA6							VIT_05s0102g00810	VIT_07s0005g02800		VIT_15s0048g01600	VIT_04s0008g00220		VIT_06s0004g06380	VIT_19s0014g00750		VIT_17s0053g00700	VIT_15s0048g02390		VIT_00s0463g00030	VIT_03s0097g00110		VIT_05s0102g00810	-
	VIT_12s0028g02160	VIT_06s0061g01610		VIT_15s0046g01950	VIT_01s0011g05090		VIT_04s0008g02230	VIT_14s0081g00390		VIT_12s0028g02160	VIT_05s0165g00140		VIT_05s0049g00220	VIT_03s0038g03500		VIT_17s0000g04760	VIT_14s0081g00370		VIT_12s0028g02160	-	protein LIGHT-DEPENDENT SHORT HYPOCOTYLS 10							VIT_19s0027g01350	VIT_13s0074g00480		VIT_12s0055g00070	VIT_16s0022g01970		VIT_12s0034g01120	VIT_14s0066g00380		VIT_15s0048g02270	VIT_19s0014g02070		VIT_00s0462g00010	VIT_06s0004g07320		VIT_19s0027g01350	-
	VIT_11s0052g01270	VIT_07s0005g02070		VIT_10s0116g01200	VIT_19s0014g00880		VIT_12s0034g00140	VIT_05s0165g00090		VIT_11s0065g00350	VIT_02s0025g04880		VIT_00s0615g00030	VIT_10s0003g01280		VIT_14s0066g02350	VIT_04s0008g00220		VIT_11s0052g01270	-	probable xyloglucan endotransglucosylase/hydrolase protein 23							VIT_10s0003g03810	VIT_12s0034g01660		VIT_12s0034g00140	VIT_00s1658g00010		VIT_06s0004g06370	VIT_17s0000g02930		VIT_14s0083g01140	VIT_13s0019g04080		VIT_01s0010g03460	VIT_01s0146g00340		VIT_10s0003g03810	-	protein TIFY 5A
	VIT_03s0063g00460	VIT_07s0005g02080		VIT_08s0007g05300	VIT_18s0001g14110		VIT_12s0055g00160	VIT_16s0013g00900		VIT_11s0052g01270	VIT_00s0174g00070		VIT_00s0313g00050	VIT_00s0202g00040		VIT_16s0050g00390	VIT_19s0014g00880		VIT_03s0063g00460	-	ethylene-responsive transcription factor ERF109							VIT_07s0151g00540	VIT_12s0059g00990		VIT_01s0011g05800	VIT_00s1569g00010		VIT_04s0008g03530	VIT_13s0067g01660		VIT_19s0014g04530	VIT_18s0001g09350		VIT_01s0011g00560	VIT_04s0044g00020		VIT_07s0151g00540	-	UDP-glycosyltransferase 74E2
	VIT_13s0019g00860	VIT_07s0141g01030		VIT_03s0180g00210	VIT_16s0050g02660		VIT_07s0104g00930	VIT_03s0063g01930		VIT_14s0068g00490	VIT_08s0007g01360		VIT_07s0129g00460	VIT_13s0067g03390		VIT_08s0007g00830	VIT_11s0052g00270		VIT_13s0019g00860	-	15.7 kDa heat shock protein, peroxisomal-like							VIT_19s0090g00190	VIT_17s0000g03090		VIT_02s0012g00150	VIT_15s0046g01960		VIT_00s0485g00020	VIT_17s0000g06550		VIT_19s0015g02130	VIT_18s0001g11640		VIT_08s0007g01180	VIT_07s0095g00640		VIT_19s0090g00190	-
	VIT_02s0234g00130	VIT_09s0002g03300		VIT_03s0063g00460	VIT_07s0104g00270		VIT_18s0001g06690	VIT_12s0028g02160		VIT_01s0010g00480	VIT_05s0102g00060		VIT_01s0011g06430	VIT_11s0118g00390		VIT_13s0067g00500	VIT_12s0142g00700		VIT_02s0234g00130	-	ethylene-responsive transcription factor 2							VIT_19s0014g04270	VIT_12s0028g01850		VIT_00s2745g00010	VIT_00s0663g00010		VIT_00s0485g00010	VIT_17s0000g05470		VIT_19s0014g00470	VIT_18s0001g04630		VIT_01s0026g00850	VIT_13s0067g02360		VIT_19s0014g04270	-
	VIT_07s0129g00240	VIT_09s0002g09020		VIT_06s0004g07740	VIT_08s0056g00870		VIT_13s0067g00500	VIT_01s0011g05190		VIT_11s0016g01290	VIT_09s0002g03340		VIT_03s0063g01310	VIT_01s0011g00350		VIT_12s0059g00880	VIT_10s0003g05160		VIT_07s0129g00240	-	zinc finger protein ZAT10							VIT_17s0000g04360	VIT_09s0018g01080		VIT_12s0034g00060	VIT_16s0039g00840		VIT_00s0388g00050	VIT_15s0021g01270		VIT_18s0001g06640	VIT_14s0108g01300		VIT_07s0005g02800	VIT_18s0089g00700		VIT_17s0000g04360	-	wall-associated receptor kinase-like 8
	VIT_01s0010g00480	VIT_10s0003g05160		VIT_13s0067g01940	VIT_10s0003g03810		VIT_19s0177g00030	VIT_17s0000g09790		VIT_16s0050g02520	VIT_15s0048g00130		VIT_00s0516g00010	VIT_18s0041g00830		VIT_04s0079g00410	VIT_14s0081g00390		VIT_01s0010g00480	-	chorismate mutase 3, chloroplastic							VIT_18s0001g06880	VIT_09s0096g00200		VIT_00s0269g00100	VIT_18s0001g12190		VIT_06s0004g01670	VIT_09s0096g00200		VIT_02s0025g05110	VIT_19s0135g00300		VIT_05s0077g02180	VIT_03s0017g01550		VIT_18s0001g06880	-	leucine--tRNA ligase, cytoplasmic
	VIT_16s0050g02520	VIT_10s0071g00150		VIT_14s0108g00590	VIT_12s0035g00900		VIT_13s0073g00400	VIT_03s0063g01380		VIT_02s0025g03260	VIT_00s0790g00020		VIT_01s0011g02920	VIT_11s0052g01270		VIT_05s0020g04420	VIT_15s0045g00710		VIT_16s0050g02520	-	RNA polymerase sigma factor sigE, chloroplastic/mitochondrial							VIT_08s0007g02990	VIT_18s0117g00060		VIT_03s0017g00660	VIT_09s0002g03120		VIT_00s0467g00030	VIT_00s0762g00040		VIT_02s0025g01940	VIT_06s0080g00070		VIT_19s0015g02750	VIT_14s0006g01670		VIT_08s0007g02990	-
	VIT_13s0019g03100	VIT_12s0034g01320		VIT_11s0052g01300	VIT_12s0057g01510		VIT_12s0059g00990	VIT_17s0000g02370		VIT_08s0007g03420	VIT_06s0004g05120		VIT_05s0049g00300	VIT_01s0011g05310		VIT_16s0013g01050	VIT_18s0076g00320		VIT_13s0019g03100	-	7-deoxyloganetic acid glucosyltransferase							VIT_08s0007g04230	VIT_13s0019g00860		VIT_06s0004g06400	VIT_17s0000g03910		VIT_00s0409g00020	VIT_12s0059g01000		VIT_00s0398g00060	VIT_06s0009g01630		VIT_12s0055g00580	VIT_17s0000g06130		VIT_08s0007g04230	-	uncharacterized LOC100240792
	VIT_17s0000g05790	VIT_13s0064g00180		VIT_04s0008g03400	VIT_12s0059g02420		VIT_03s0091g00530	VIT_14s0030g02310		VIT_02s0025g04460	VIT_17s0000g07060		VIT_11s0016g02010	VIT_08s0056g00870		VIT_16s0100g00380	VIT_07s0031g01330		VIT_17s0000g05790	-	plant cysteine oxidase 2							VIT_14s0068g00110	VIT_14s0006g00710		VIT_00s0665g00040	VIT_15s0046g01950		VIT_09s0002g06480	VIT_11s0052g01220		VIT_05s0029g01540	VIT_00s2542g00010		VIT_19s0015g02140	VIT_00s0388g00020		VIT_14s0068g00110	-
	VIT_08s0007g03420	VIT_13s0064g00410		VIT_11s0016g05640	VIT_13s0019g00780		VIT_18s0001g08170	VIT_06s0061g01610		VIT_08s0007g04950	VIT_17s0000g03910		VIT_03s0063g00460	VIT_14s0060g02440		VIT_14s0108g00590	VIT_14s0030g00960		VIT_08s0007g03420	-	protein ABSCISIC ACID-INSENSITIVE 5							VIT_16s0022g01120	VIT_06s0061g01110		VIT_00s0780g00010	VIT_08s0007g01160		VIT_18s0001g03510	VIT_00s2254g00010		VIT_12s0055g00290	VIT_12s0034g01070		VIT_19s0027g00030	VIT_18s0117g00060		VIT_16s0022g01120	-
	VIT_11s0052g01200	VIT_13s0067g03570		VIT_08s0007g06620	VIT_13s0047g00260		VIT_08s0058g00900	VIT_07s0005g02070		VIT_12s0034g00140	VIT_18s0001g12210		VIT_03s0063g01560	VIT_05s0124g00300		VIT_16s0013g00950	VIT_14s0030g00180		VIT_11s0052g01200	-	probable xyloglucan endotransglucosylase/hydrolase protein 23							VIT_17s0000g02450	VIT_09s0002g04550		VIT_06s0004g06370	VIT_15s0024g01650		VIT_07s0031g01380	VIT_07s0005g01970		VIT_17s0000g04750	VIT_01s0011g03340		VIT_19s0015g02540	VIT_16s0039g01260		VIT_17s0000g02450	-	tubulin beta chain
	VIT_08s0007g04950	VIT_13s0067g03590		VIT_15s0046g01980	VIT_13s0064g00940		VIT_13s0067g01070	VIT_07s0104g00270		VIT_01s0026g00940	VIT_11s0016g00660		VIT_13s0019g03100	VIT_14s0081g00420		VIT_16s0013g00990	VIT_19s0015g02890		VIT_08s0007g04950	-	probable xyloglucan endotransglucosylase/hydrolase protein 32							VIT_18s0001g03260	VIT_14s0066g02410		VIT_00s0641g00010	VIT_08s0007g01200		VIT_04s0008g01470	VIT_00s0411g00020		VIT_12s0034g00140	VIT_06s0004g07320		VIT_05s0094g01200	VIT_05s0049g01410		VIT_18s0001g03260	-
	VIT_12s0034g00140	VIT_13s0084g00720		VIT_03s0038g01230	VIT_13s0067g01840		VIT_14s0060g01290	VIT_07s0141g01030		VIT_08s0040g00820	VIT_11s0016g05340		VIT_08s0032g01220	VIT_15s0024g01630		VIT_13s0019g04060	VIT_11s0052g01200		VIT_12s0034g00140	-	anthocyanidin 3-O-glucosyltransferase 2-like							VIT_15s0045g00680	VIT_05s0102g00060		VIT_00s0424g00010	VIT_19s0090g01630		VIT_03s0017g00610	VIT_00s1569g00010		VIT_05s0165g00270	VIT_04s0008g01360		VIT_00s1213g00010	VIT_13s0139g00190		VIT_15s0045g00680	-
	VIT_01s0026g00940	VIT_13s0106g00030		VIT_07s0129g00360	VIT_13s0067g03650		VIT_05s0077g01670	VIT_08s0056g00870		VIT_11s0065g00130	VIT_12s0134g00490		VIT_06s0004g07740	VIT_08s0007g02990		VIT_16s0050g00910	VIT_03s0038g01090		VIT_01s0026g00940	RRa1	two-component response regulator ARR6							VIT_08s0007g02360	VIT_14s0219g00160		VIT_00s0515g00020	VIT_00s2317g00010		VIT_05s0062g00300	VIT_00s1380g00020		VIT_01s0011g03900	VIT_01s0011g02060		VIT_12s0034g00750	VIT_06s0004g03520		VIT_08s0007g02360	-	putative syntaxin-24-like
	VIT_19s0093g00550	VIT_13s0106g00080		VIT_06s0004g01840	VIT_14s0066g01790		VIT_05s0049g00100	VIT_09s0002g03300		VIT_11s0052g01200	VIT_13s0074g00400		VIT_04s0023g03750	VIT_17s0000g03940		VIT_09s0070g00160	VIT_00s0411g00010		VIT_19s0093g00550	-	9-cis-epoxycarotenoid dioxygenase 1							VIT_14s0066g01490	VIT_08s0007g04140		VIT_00s0294g00020	VIT_18s0001g09500		VIT_08s0058g00980	VIT_02s0025g01870		VIT_12s0055g00070	VIT_07s0130g00250		VIT_05s0102g01010	VIT_16s0022g02470		VIT_14s0066g01490	-
	VIT_13s0019g02850	VIT_13s0106g00190		VIT_09s0002g01400	VIT_15s0046g03190		VIT_08s0217g00090	VIT_09s0002g09020		VIT_00s2317g00010	VIT_14s0060g02440		VIT_11s0052g01300	VIT_13s0019g02170		VIT_19s0027g01930	VIT_08s0007g01910		VIT_13s0019g02850	-	18.2 kDa class I heat shock protein							VIT_13s0106g00020	VIT_06s0004g06030		VIT_15s0048g01320	VIT_12s0142g00700		VIT_08s0040g02200	VIT_00s0404g00100		VIT_01s0011g03890	VIT_03s0088g00190		VIT_05s0051g00170	VIT_03s0017g01440		VIT_13s0106g00020	-
	VIT_13s0019g03000	VIT_13s0106g00200		VIT_12s0055g00250	VIT_17s0000g02940		VIT_10s0003g03750	VIT_10s0003g05160		VIT_17s0000g07190	VIT_18s0001g09850		VIT_05s0029g01420	VIT_02s0109g00310		VIT_12s0028g01150	VIT_12s0028g02410		VIT_13s0019g03000	-	18.1 kDa class I heat shock protein							VIT_12s0059g02570	VIT_08s0040g01230		VIT_09s0002g06470	VIT_06s0009g02090		VIT_00s0407g00060	VIT_03s0038g03160		VIT_10s0116g00520	VIT_09s0002g05870		VIT_04s0008g00330	VIT_18s0001g11570		VIT_12s0059g02570	-
	VIT_13s0019g03160	VIT_13s0106g00230		VIT_03s0088g00290	VIT_18s0001g01030		VIT_17s0000g04760	VIT_10s0071g00150		VIT_08s0007g04120	VIT_10s0116g00910		VIT_12s0034g00140	VIT_08s0058g01390		VIT_13s0064g01440	VIT_06s0009g02930		VIT_13s0019g03160	-	18.1 kDa class I heat shock protein							VIT_13s0019g05280	VIT_08s0007g00830		VIT_11s0016g01050	VIT_06s0004g07320		VIT_11s0016g01020	VIT_18s0001g12190		VIT_03s0017g01440	VIT_09s0002g08290		VIT_05s0020g04930	VIT_13s0106g00080		VIT_13s0019g05280	-
	VIT_18s0089g01270	VIT_13s0139g00340		VIT_09s0002g01370	VIT_18s0001g06840		VIT_18s0122g01320	VIT_12s0028g03920		VIT_04s0008g01800	VIT_14s0081g00390		VIT_06s0009g03670	VIT_08s0056g00050		VIT_13s0019g03000	VIT_19s0093g00550		VIT_18s0089g01270	-	22.0 kDa class IV heat shock protein							VIT_12s0034g01480	VIT_09s0002g08020		VIT_01s0011g03820	VIT_13s0019g03100		VIT_15s0048g01600	VIT_03s0038g03140		VIT_01s0010g02730	VIT_04s0008g01590		VIT_04s0008g00310	VIT_10s0042g00370		VIT_12s0034g01480	-
	VIT_18s0122g01320	VIT_14s0030g00870		VIT_19s0140g00120	VIT_18s0001g09230		VIT_19s0085g01050	VIT_12s0034g01320		VIT_02s0025g01280	VIT_17s0000g02370		VIT_05s0077g01670	VIT_04s0008g05810		VIT_15s0046g01560	VIT_18s0041g00840		VIT_18s0122g01320	-	catalase isozyme 1							VIT_11s0037g00690	VIT_06s0004g00240		VIT_06s0004g01670	VIT_11s0052g00200		VIT_19s0014g04470	VIT_13s0019g02840		VIT_00s2659g00010	VIT_01s0010g03290		VIT_04s0008g04810	VIT_18s0041g00270		VIT_11s0037g00690	-	probable leucine-rich repeat receptor-like
	VIT_19s0085g01050	VIT_14s0030g00960		VIT_11s0052g00870	VIT_18s0076g00320		VIT_19s0135g00060	VIT_12s0057g01510		VIT_08s0007g04570	VIT_17s0000g02930		VIT_06s0004g01840	VIT_14s0030g00170		VIT_18s0001g03000	VIT_12s0134g00160		VIT_19s0085g01050	-	17.6 kDa class I heat shock protein 3-like							VIT_11s0037g00670	VIT_06s0004g01410		VIT_00s0372g00040	VIT_11s0016g04590		VIT_11s0065g00130	VIT_16s0022g02310		VIT_15s0021g01080	VIT_01s0137g00350		VIT_04s0008g03530	VIT_09s0002g05400		VIT_11s0037g00670	-
	VIT_08s0217g00090	VIT_14s0030g00990		VIT_05s0049g00050	VIT_19s0015g02700		VIT_15s0048g02370	VIT_12s0059g00160		VIT_08s0007g05160	VIT_18s0041g00010		VIT_16s0050g01680	VIT_08s0056g01040		VIT_18s0089g00090	VIT_07s0005g02080		VIT_08s0217g00090	-	dnaJ protein ERDJ3A							VIT_07s0095g00170	VIT_04s0023g01610		VIT_15s0024g01540	VIT_13s0158g00290		VIT_17s0000g03910	VIT_18s0001g12180		VIT_13s0074g00790	VIT_03s0017g00610		VIT_08s0040g02170	VIT_02s0025g01920		VIT_07s0095g00170	-
	VIT_15s0046g01560	VIT_14s0030g01160		VIT_11s0016g04750	VIT_19s0093g00110		VIT_10s0003g05690	VIT_13s0047g00260		VIT_03s0038g03480	VIT_19s0014g01760		VIT_05s0049g00050	VIT_05s0124g00310		VIT_12s0057g00670	VIT_16s0013g01000		VIT_15s0046g01560	BAG6	BAG family molecular chaperone regulator 6							VIT_18s0001g01320	VIT_06s0004g00760		VIT_02s0012g02720	VIT_09s0096g00200		VIT_17s0000g04360	VIT_01s0011g01380		VIT_07s0005g06200	VIT_03s0038g01620		VIT_09s0002g02880	VIT_09s0096g00930		VIT_18s0001g01320	-	putative wall-associated receptor kinase-l
	VIT_12s0057g00670	VIT_14s0030g01170		VIT_12s0055g00070	VIT_19s0093g00150		VIT_08s0058g00990	VIT_13s0064g00180		VIT_11s0016g00980	VIT_19s0014g02830		VIT_11s0016g04750	VIT_05s0094g01230		VIT_13s0067g01940	VIT_01s0127g00520		VIT_12s0057g00670	-	heat shock protein 90-6, mitochondrial							VIT_07s0005g06200	VIT_02s0012g01500		VIT_00s0587g00010	VIT_03s0088g00170		VIT_06s0080g01200	VIT_13s0019g03000		VIT_04s0069g00620	VIT_00s0448g00020		VIT_12s0034g00850	VIT_13s0106g00030		VIT_07s0005g06200	-
	VIT_12s0059g01560	VIT_14s0066g02350		VIT_08s0040g01230	VIT_03s0038g01110		VIT_16s0050g02400	VIT_13s0064g00410		VIT_03s0063g01560	VIT_01s0127g00520		VIT_12s0055g00070	VIT_11s0016g00900		VIT_17s0000g06410	VIT_18s0001g01110		VIT_12s0059g01560	-	protein disulfide isomerase-like 2-3							VIT_12s0035g02190	VIT_07s0130g00020		VIT_14s0030g01940	VIT_03s0017g00380		VIT_00s0409g00040	VIT_00s2317g00010		VIT_08s0007g04590	VIT_04s0069g00610		VIT_09s0002g02890	VIT_09s0018g01080		VIT_12s0035g02190	MLO4	MLO-like protein 13
	VIT_16s0050g01150	VIT_14s0068g00050		VIT_14s0083g00640	VIT_03s0038g01130		VIT_06s0004g03870	VIT_13s0064g00940		VIT_04s0023g03030	VIT_17s0000g04750		VIT_08s0007g03420	VIT_08s0007g03750		VIT_16s0013g01120	VIT_13s0067g03390		VIT_16s0050g01150	-	heat shock protein 83							VIT_10s0003g00430	VIT_04s0008g01500		VIT_16s0039g00900	VIT_03s0063g01260		VIT_00s0515g00020	VIT_19s0015g02520		VIT_03s0017g00560	VIT_18s0041g00790		VIT_19s0014g04190	VIT_09s0002g08020		VIT_10s0003g00430	-
	VIT_18s0001g14500	VIT_14s0081g00030		VIT_11s0052g01280	VIT_03s0038g03500		VIT_05s0077g01360	VIT_13s0067g03570		VIT_06s0004g08150	VIT_07s0005g03200		VIT_05s0077g00870	VIT_09s0002g01090		VIT_07s0005g00660	VIT_19s0014g05330		VIT_18s0001g14500	-	endoplasmin homolog							VIT_09s0002g08810	VIT_03s0091g00040		VIT_02s0087g01020	VIT_09s0002g00750		VIT_00s0262g00090	VIT_16s0039g00760		VIT_00s1830g00010	VIT_01s0011g01020		VIT_16s0022g01390	VIT_09s0002g05450		VIT_09s0002g08810	-
	VIT_03s0038g01230	VIT_15s0021g01380		VIT_07s0141g00270	VIT_03s0063g01930		VIT_18s0001g14500	VIT_13s0067g03590		VIT_01s0010g02030	VIT_16s0013g00900		VIT_16s0098g01060	VIT_09s0002g05980		VIT_08s0007g06620	VIT_19s0015g02540		VIT_03s0038g01230	-	auxin-responsive protein SAUR21-like							VIT_09s0018g01980	VIT_06s0009g02920		VIT_00s2588g00010	VIT_13s0156g00540		VIT_00s0398g00040	VIT_17s0000g02590		VIT_15s0048g01600	VIT_01s0011g02020		VIT_01s0011g03950	VIT_09s0002g03030		VIT_09s0018g01980	-
	VIT_05s0077g01530	VIT_16s0098g00900		VIT_15s0046g01970	VIT_04s0008g05770		VIT_08s0058g00470	VIT_13s0084g00720		VIT_07s0005g02490	VIT_03s0063g01380		VIT_11s0052g01280	VIT_14s0030g02310		VIT_17s0000g04180	VIT_11s0103g00370		VIT_05s0077g01530	-	major allergen Pru av 1							VIT_14s0030g01200	VIT_06s0009g02910		VIT_05s0049g00010	VIT_09s0002g01670		VIT_00s0398g00060	VIT_13s0019g02780		VIT_18s0001g09500	VIT_00s2770g00010		VIT_09s0018g00740	VIT_03s0063g01560		VIT_14s0030g01200	-
	VIT_05s0077g01670	VIT_17s0000g03780		VIT_08s0058g00470	VIT_05s0165g00090		VIT_09s0018g00240	VIT_13s0106g00030		VIT_04s0079g00230	VIT_06s0004g06830		VIT_03s0063g00380	VIT_05s0165g00090		VIT_09s0018g00730	VIT_10s0003g01280		VIT_05s0077g01670	-	pathogenesis-related protein 10.7							VIT_19s0014g00470	VIT_12s0142g00590		VIT_14s0108g00890	VIT_16s0148g00330		VIT_05s0077g00880	VIT_09s0002g00250		VIT_02s0012g00150	VIT_01s0010g00680		VIT_05s0049g00050	VIT_12s0034g00370		VIT_19s0014g00470	-	probable leucine-rich repeat receptor-like
	VIT_06s0004g02140	VIT_17s0000g08010		VIT_10s0003g01410	VIT_05s0165g00270		VIT_14s0006g00910	VIT_13s0106g00080		VIT_00s0313g00050	VIT_03s0063g01510		VIT_05s0020g04680	VIT_08s0007g02980		VIT_18s0089g01270	VIT_09s0002g03980		VIT_06s0004g02140	-	protein DETOXIFICATION 42							VIT_18s0041g01470	VIT_09s0002g05450		VIT_06s0009g01360	VIT_12s0034g02400		VIT_18s0001g09840	VIT_01s0010g02640		VIT_01s0010g02860	VIT_16s0022g01970		VIT_10s0003g00340	VIT_19s0014g04000		VIT_18s0041g01470	-
	VIT_07s0104g00930	VIT_17s0000g08240		VIT_11s0016g03480	VIT_05s0165g00290		VIT_15s0046g00170	VIT_13s0106g00190		VIT_03s0063g00380	VIT_17s0000g03890		VIT_11s0052g01260	VIT_15s0021g00060		VIT_13s0067g02870	VIT_19s0027g01070		VIT_07s0104g00930	-	gibberellin receptor GID1B							VIT_09s0002g08700	VIT_08s0040g01220		VIT_05s0049g01410	VIT_14s0068g00300		VIT_01s0011g05880	VIT_00s2265g00010		VIT_03s0097g00130	VIT_00s0872g00010		VIT_09s0002g03560	VIT_09s0002g05290		VIT_09s0002g08700	-
	VIT_07s0129g00360	VIT_17s0000g08320		VIT_11s0052g01600	VIT_06s0080g01200		VIT_08s0040g01220	VIT_13s0106g00200		VIT_02s0025g01920	VIT_09s0002g06480		VIT_14s0108g01500	VIT_13s0019g02180		VIT_16s0022g01620	VIT_14s0030g01200		VIT_07s0129g00360	-	peroxidase 73							VIT_16s0148g00010	VIT_07s0197g00230		VIT_01s0011g02420	VIT_10s0042g00320		VIT_12s0055g00200	VIT_00s1658g00010		VIT_01s0127g00670	VIT_18s0001g11050		VIT_03s0017g02170	VIT_06s0004g01260		VIT_16s0148g00010	-	rust resistance kinase Lr10-like
	VIT_07s0130g00010	VIT_17s0000g08330		VIT_02s0025g04110	VIT_09s0002g05870		VIT_15s0048g02870	VIT_13s0106g00230		VIT_05s0094g01190	VIT_08s0007g04950		VIT_04s0008g03510	VIT_11s0065g00130		VIT_16s0050g02520	VIT_18s0041g00010		VIT_07s0130g00010	-								VIT_19s0014g01230	VIT_03s0017g00380		VIT_09s0002g04940	VIT_02s0033g01320		VIT_19s0014g04000	VIT_00s1542g00020		VIT_16s0050g00240	VIT_19s0015g02520		VIT_09s0002g00750	VIT_09s0002g05280		VIT_19s0014g01230	-	protein MALE DISCOVERER 2
	VIT_07s0130g00020	VIT_18s0001g01320		VIT_04s0008g03920	VIT_09s0002g09020		VIT_13s0019g03100	VIT_13s0139g00340		VIT_00s0516g00010	VIT_19s0138g00110		VIT_02s0025g01260	VIT_12s0059g02420		VIT_18s0001g14500	VIT_13s0067g00860		VIT_07s0130g00020	-								VIT_18s0041g00270	VIT_03s0017g01480		VIT_10s0003g03810	VIT_09s0002g05370		VIT_17s0000g07790	VIT_04s0069g00540		VIT_00s0347g00120	VIT_18s0001g11470		VIT_13s0019g01140	VIT_08s0056g01100		VIT_18s0041g00270	-
	VIT_08s0058g00470	VIT_18s0001g08760		VIT_11s0016g05320	VIT_10s0003g05090		VIT_03s0091g00680	VIT_14s0030g00180		VIT_04s0008g05560	VIT_12s0142g00360		VIT_05s0077g01530	VIT_13s0019g02130		VIT_13s0019g03160	VIT_13s0139g00300		VIT_08s0058g00470	-	abscisic acid receptor PYL4							VIT_10s0003g04460	VIT_07s0129g00920		VIT_05s0020g04280	VIT_09s0002g05840		VIT_09s0002g09250	VIT_03s0167g00070		VIT_04s0008g03460	VIT_03s0017g00490		VIT_08s0007g00810	VIT_18s0001g05060		VIT_10s0003g04460	-
	VIT_08s0058g00900	VIT_18s0122g00180		VIT_13s0019g02740	VIT_10s0003g05130		VIT_15s0046g01560	VIT_14s0030g00870		VIT_01s0011g02920	VIT_11s0016g00900		VIT_03s0038g00430	VIT_15s0021g01040		VIT_13s0019g03090	VIT_09s0002g09140		VIT_08s0058g00900	-								VIT_10s0003g04870	VIT_07s0129g00140		VIT_01s0026g00480	VIT_03s0063g01430		VIT_00s1603g00010	VIT_12s0059g00990		VIT_09s0002g06590	VIT_15s0046g01980		VIT_07s0104g01680	VIT_18s0001g06380		VIT_10s0003g04870	-
	VIT_10s0116g01870	VIT_19s0015g01800		VIT_03s0038g03480	VIT_10s0003g05150		VIT_16s0050g01150	VIT_14s0030g00960		VIT_16s0050g01150	VIT_08s0056g01040		VIT_06s0061g00390	VIT_17s0000g03910		VIT_11s0016g02380	VIT_04s0008g04910		VIT_10s0116g01870	-								VIT_18s0001g06240	VIT_06s0004g07320		VIT_05s0020g00890	VIT_12s0035g00750		VIT_00s0269g00110	VIT_18s0001g11570		VIT_00s2558g00010	VIT_16s0039g00760		VIT_07s0031g03210	VIT_07s0197g00230		VIT_18s0001g06240	-
	VIT_11s0016g05640	VIT_19s0027g01740		VIT_16s0050g02520	VIT_10s0003g05160		VIT_07s0031g00720	VIT_14s0030g00990		VIT_11s0016g05640	VIT_07s0005g01350		VIT_12s0028g02160	VIT_18s0001g01030		VIT_15s0046g02410	VIT_00s0335g00010		VIT_11s0016g05640	-	auxin-responsive protein IAA9							VIT_18s0001g09840	VIT_06s0004g08480		VIT_03s0038g04570	VIT_07s0005g04330		VIT_00s0398g00020	VIT_00s0598g00030		VIT_00s2588g00010	VIT_04s0008g02570		VIT_04s0210g00040	VIT_12s0142g00700		VIT_18s0001g09840	-	putative receptor protein kinase ZmPK1
	VIT_11s0052g00870	VIT_01s0011g01120		VIT_07s0031g01320	VIT_10s0003g05190		VIT_16s0050g02530	VIT_14s0030g01160		VIT_04s0008g05820	VIT_03s0038g03400		VIT_11s0052g01270	VIT_18s0001g06360		VIT_18s0041g00790	VIT_00s0202g00040		VIT_11s0052g00870	-	auxin-responsive protein IAA33							VIT_18s0001g09790	VIT_07s0005g04040		VIT_19s0014g02070	VIT_04s0069g00540		VIT_18s0001g09790	VIT_02s0012g02460		VIT_00s1946g00010	VIT_01s0011g01000		VIT_04s0210g00030	VIT_09s0002g04950		VIT_18s0001g09790	-
	VIT_12s0028g01150	VIT_06s0004g06370		VIT_14s0108g01500	VIT_10s0116g00910		VIT_08s0040g02950	VIT_14s0030g01170		VIT_07s0130g00020	VIT_15s0021g00060		VIT_05s0020g04670	VIT_18s0001g06840		VIT_16s0039g02230	VIT_04s0023g00320		VIT_12s0028g01150	-	protein DETOXIFICATION 41							VIT_10s0003g03520	VIT_10s0042g00780		VIT_04s0008g00920	VIT_07s0005g06210		VIT_11s0016g00980	VIT_15s0048g00020		VIT_00s0780g00010	VIT_18s0072g00580		VIT_04s0044g01860	VIT_02s0025g00240		VIT_10s0003g03520	-	beta-amyrin synthase
	VIT_12s0028g01830	VIT_04s0008g01810		VIT_04s0008g03510	VIT_11s0037g01350		VIT_15s0046g02410	VIT_14s0036g00540		VIT_18s0001g09230	VIT_02s0087g01020		VIT_02s0234g00130	VIT_18s0001g12210		VIT_05s0020g04670	VIT_08s0007g05300		VIT_12s0028g01830	-								VIT_17s0000g02200	VIT_11s0052g00200		VIT_04s0008g00370	VIT_06s0009g01660		VIT_09s0002g01090	VIT_19s0015g02540		VIT_00s1603g00010	VIT_04s0008g04920		VIT_05s0020g03210	VIT_08s0007g08420		VIT_17s0000g02200	-
	VIT_14s0006g00910	VIT_08s0007g04950		VIT_07s0104g00930	VIT_11s0037g01370		VIT_10s0003g03810	VIT_14s0066g01790		VIT_16s0013g01000	VIT_15s0021g01040		VIT_02s0025g04550	VIT_13s0019g00760		VIT_11s0052g01190	VIT_07s0031g01540		VIT_14s0006g00910	-	uncharacterized LOC100251878							VIT_18s0001g01030	VIT_06s0004g04470		VIT_10s0003g01940	VIT_00s1869g00010		VIT_08s0058g00970	VIT_13s0019g01920		VIT_08s0007g04610	VIT_15s0046g01950		VIT_18s0122g01160	VIT_07s0141g00460		VIT_18s0001g01030	-	probable nucleoredoxin 2
	VIT_16s0098g00600	VIT_19s0138g00110		VIT_02s0025g04460	VIT_11s0052g00270		VIT_11s0016g00660	VIT_14s0068g00050		VIT_13s0019g01130	VIT_10s0003g00580		VIT_01s0010g00480	VIT_01s0137g00410		VIT_07s0005g01970	VIT_11s0118g00390		VIT_16s0098g00600	-	protein RESPONSE TO LOW SULFUR 3-like							VIT_13s0067g00420	VIT_08s0007g00750		VIT_12s0028g04010	VIT_09s0002g03410		VIT_13s0067g01970	VIT_09s0002g03450		VIT_00s0404g00050	VIT_04s0008g03510		VIT_05s0102g00930	VIT_13s0139g00320		VIT_13s0067g00420	-
	VIT_18s0001g04340	VIT_14s0081g00390		VIT_12s0055g00020	VIT_11s0065g00980		VIT_17s0000g02700	VIT_14s0081g00030		VIT_12s0059g01560	VIT_09s0002g03800		VIT_02s0025g00240	VIT_02s0025g04890		VIT_01s0011g06590	VIT_03s0063g01380		VIT_18s0001g04340	-	serine hydroxymethyltransferase 7							VIT_19s0014g02620	VIT_03s0180g00320		VIT_08s0040g02200	VIT_09s0002g03980		VIT_12s0034g00140	VIT_05s0049g00010		VIT_14s0006g01680	VIT_19s0015g00730		VIT_09s0002g03800	VIT_07s0197g00130		VIT_19s0014g02620	-
	VIT_18s0001g07010	VIT_19s0015g00710		VIT_12s0028g02160	VIT_13s0019g02690		VIT_03s0038g01750	VIT_15s0021g01380		VIT_05s0020g04930	VIT_10s0003g02160		VIT_16s0050g02520	VIT_07s0031g01710		VIT_10s0003g03750	VIT_16s0013g00980		VIT_18s0001g07010	-								VIT_16s0022g00080	VIT_07s0151g00140		VIT_13s0067g01570	VIT_04s0023g01900		VIT_18s0001g09500	VIT_13s0019g00860		VIT_12s0055g01020	VIT_08s0040g01220		VIT_12s0034g00660	VIT_07s0005g04100		VIT_16s0022g00080	-	receptor-like protein 12
	VIT_18s0001g11760	VIT_03s0038g01090		VIT_11s0052g01270	VIT_13s0106g00030		VIT_19s0014g03290	VIT_15s0046g03190		VIT_14s0066g01790	VIT_02s0012g01770		VIT_10s0003g05690	VIT_04s0008g00210		VIT_05s0029g01140	VIT_04s0008g00210		VIT_18s0001g11760	-	protein DETOXIFICATION 33							VIT_14s0066g02040	VIT_19s0014g00940		VIT_18s0041g01040	VIT_05s0020g00910		VIT_16s0039g01310	VIT_14s0030g01150		VIT_07s0151g00540	VIT_18s0041g00900		VIT_12s0178g00190	VIT_06s0004g08420		VIT_14s0066g02040	-	AAA-ATPase At3g28580
	VIT_19s0015g02590	VIT_06s0061g00360		VIT_18s0001g06320	VIT_13s0106g00080		VIT_06s0004g08230	VIT_15s0107g00270		VIT_05s0020g04670	VIT_19s0015g02540		VIT_11s0052g01200	VIT_16s0039g01920		VIT_10s0003g05690	VIT_16s0039g01920		VIT_19s0015g02590	-								VIT_13s0158g00170	VIT_11s0037g01350		VIT_06s0004g03870	VIT_01s0127g00240		VIT_12s0034g00030	VIT_06s0009g02010		VIT_18s0001g01110	VIT_05s0029g00620		VIT_12s0142g00780	VIT_08s0058g00290		VIT_13s0158g00170	-
	VIT_19s0015g02880	VIT_00s0411g00010		VIT_14s0068g00490	VIT_13s0106g00200		VIT_08s0007g00410	VIT_16s0050g02660		VIT_16s0100g00400	VIT_11s0016g02800		VIT_02s0087g00710	VIT_13s0047g00450		VIT_11s0052g00790	VIT_01s0011g05090		VIT_19s0015g02880	-								VIT_12s0134g00630	VIT_11s0065g01050		VIT_19s0090g00190	VIT_16s0039g01310		VIT_13s0019g02860	VIT_13s0019g03040		VIT_03s0063g01050	VIT_04s0023g01900		VIT_14s0006g01610	VIT_12s0055g01170		VIT_12s0134g00630	-
	VIT_19s0090g00120	VIT_12s0028g02410		VIT_01s0010g00480	VIT_13s0106g00230		VIT_15s0046g02110	VIT_16s0098g00900		VIT_12s0057g00670	VIT_17s0000g07790		VIT_04s0023g00580	VIT_01s0011g05090		VIT_03s0091g00680	VIT_03s0038g01130		VIT_19s0090g00120	-	fatty acid desaturase 4, chloroplastic							VIT_10s0116g00920	VIT_18s0041g01620		VIT_10s0003g01850	VIT_05s0077g01530		VIT_11s0052g01300	VIT_02s0025g02140		VIT_00s2205g00010	VIT_16s0050g01680		VIT_12s0059g00990	VIT_09s0002g02900		VIT_10s0116g00920	-	lysM domain receptor-like kinase 3
	VIT_13s0067g02870	VIT_14s0068g01350		VIT_03s0063g01310	VIT_13s0158g00250		VIT_06s0009g03670	VIT_17s0000g02940		VIT_13s0019g04060	VIT_07s0031g01710		VIT_08s0007g04950	VIT_19s0014g00880		VIT_02s0025g01900	VIT_03s0063g01510		VIT_13s0067g02870	CHI2	probable chalcone--flavonone isomerase 3							VIT_17s0000g03340	VIT_16s0098g00240		VIT_02s0087g00330	VIT_01s0011g02020		VIT_01s0011g00410	VIT_07s0197g00210		VIT_15s0048g01680	VIT_00s2574g00010		VIT_13s0156g00540	VIT_10s0042g00430		VIT_17s0000g03340	-
	VIT_14s0068g01720	VIT_18s0041g00790		VIT_04s0008g01800	VIT_14s0006g02260		VIT_03s0038g01230	VIT_17s0000g03780		VIT_14s0068g00300	VIT_16s0013g00980		VIT_01s0026g00940	VIT_18s0001g14110		VIT_08s0007g04100	VIT_12s0059g00160		VIT_14s0068g01720	-								VIT_13s0074g00130	VIT_11s0016g00550		VIT_09s0002g08640	VIT_01s0011g04730		VIT_09s0002g03840	VIT_06s0004g07590		VIT_00s0456g00040	VIT_01s0011g03460		VIT_12s0035g00750	VIT_18s0001g14990		VIT_13s0074g00130	-
	VIT_19s0135g00060	VIT_19s0093g00550		VIT_17s0000g05790	VIT_14s0030g00870		VIT_16s0050g00390	VIT_17s0000g08010		VIT_16s0050g00390	VIT_01s0011g05090		VIT_19s0093g00550	VIT_15s0107g00270		VIT_09s0002g06590	VIT_09s0002g09020		VIT_19s0135g00060	-	persulfide dioxygenase ETHE1 homolog, mitochondrial							VIT_04s0023g01080	VIT_18s0001g03810		VIT_09s0002g02900	VIT_15s0024g01750		VIT_01s0026g00850	VIT_00s2539g00010		VIT_03s0017g00710	VIT_04s0008g05870		VIT_12s0034g02500	VIT_00s1343g00010		VIT_04s0023g01080	-	lysM domain receptor-like kinase 4
	VIT_18s0001g15330	VIT_11s0016g00900		VIT_18s0001g03170	VIT_14s0030g00960		VIT_04s0008g02670	VIT_17s0000g08240		VIT_16s0100g00460	VIT_07s0031g01330		VIT_02s0025g02570	VIT_13s0067g03650		VIT_06s0004g03870	VIT_16s0098g00900		VIT_18s0001g15330	-	bidirectional sugar transporter SWEET1							VIT_12s0059g00050	VIT_16s0148g00320		VIT_04s0008g00330	VIT_16s0022g01670		VIT_03s0017g01380	VIT_00s1430g00010		VIT_06s0004g06400	VIT_03s0091g00530		VIT_05s0102g01080	VIT_18s0001g12210		VIT_12s0059g00050	-	protein ACCELERATED CELL DEATH 6
	VIT_03s0038g01750	VIT_12s0134g00160		VIT_02s0025g01280	VIT_14s0030g02310		VIT_06s0004g04970	VIT_17s0000g08320		VIT_17s0000g06000	VIT_18s0001g09500		VIT_13s0019g03160	VIT_05s0165g00270		VIT_08s0007g04120	VIT_19s0015g02230		VIT_03s0038g01750	-								VIT_07s0031g00700	VIT_17s0000g02920		VIT_05s0102g01100	VIT_13s0139g00230		VIT_01s0244g00090	VIT_04s0044g01530		VIT_16s0148g00210	VIT_18s0001g02350		VIT_05s0124g00070	VIT_16s0148g00010		VIT_07s0031g00700	-	caltractin
	VIT_04s0008g02660	VIT_06s0004g01670		VIT_01s0026g01340	VIT_15s0024g01630		VIT_06s0004g07870	VIT_17s0000g08330		VIT_18s0164g00050	VIT_00s0335g00010		VIT_07s0130g00010	VIT_14s0081g00370		VIT_07s0005g02490	VIT_13s0158g00250		VIT_04s0008g02660	-	uncharacterized LOC100257836							VIT_18s0041g00840	VIT_16s0050g01710		VIT_08s0058g00290	VIT_12s0134g00300		VIT_11s0052g01260	VIT_00s0379g00040		VIT_02s0154g00170	VIT_02s0025g04910		VIT_05s0102g00850	VIT_19s0015g01440		VIT_18s0041g00840	-	UDP-glycosyltransferase 88F5-like
	VIT_04s0008g02670	VIT_01s0011g02920		VIT_18s0001g06690	VIT_16s0098g00900		VIT_10s0003g00140	VIT_18s0001g01030		VIT_19s0015g02590	VIT_01s0011g03440		VIT_18s0122g01320	VIT_13s0064g00940		VIT_11s0016g00980	VIT_14s0030g01160		VIT_04s0008g02670	-	cryptochrome DASH, chloroplastic/mitochondrial							VIT_17s0000g08100	VIT_19s0014g04600		VIT_04s0008g00320	VIT_12s0121g00240		VIT_00s0316g00040	VIT_00s0841g00010		VIT_19s0015g00320	VIT_04s0044g01990		VIT_12s0035g00080	VIT_19s0015g00810		VIT_17s0000g08100	-
	VIT_04s0008g05820	VIT_09s0002g09140		VIT_02s0234g00130	VIT_17s0000g02410		VIT_14s0066g02350	VIT_18s0001g01320		VIT_19s0015g02880	VIT_06s0004g06370		VIT_05s0077g02190	VIT_04s0069g00620		VIT_07s0005g01980	VIT_05s0165g00290		VIT_04s0008g05820	-	stromal cell-derived factor 2-like protein							VIT_07s0197g00170	VIT_18s0117g00080		VIT_00s2205g00010	VIT_10s0116g01870		VIT_01s0010g02860	VIT_00s0551g00050		VIT_18s0001g00550	VIT_07s0031g03100		VIT_10s0003g00680	VIT_12s0028g01740		VIT_07s0197g00170	-	probable disease resistance protein At5g66
	VIT_05s0020g03380	VIT_04s0008g04910		VIT_11s0052g01200	VIT_17s0000g02930		VIT_14s0108g01500	VIT_18s0001g08760		VIT_19s0090g00120	VIT_04s0008g01860		VIT_11s0016g02780	VIT_19s0015g02890		VIT_06s0009g02860	VIT_13s0047g00730		VIT_05s0020g03380	-	probable serine/threonine-protein kinase WNK9							VIT_04s0008g00370	VIT_18s0041g02090		VIT_03s0017g01420	VIT_14s0066g02420		VIT_01s0011g03950	VIT_06s0009g02810		VIT_18s0076g00320	VIT_02s0025g02560		VIT_12s0034g02440	VIT_19s0014g04900		VIT_04s0008g00370	-	receptor-like protein kinase HSL1
	VIT_05s0049g02120	VIT_00s0335g00010		VIT_12s0055g00200	VIT_17s0000g08240		VIT_04s0008g03510	VIT_18s0001g09230		VIT_18s0001g14500	VIT_03s0088g00650		VIT_04s0008g03530	VIT_13s0074g00790		VIT_01s0011g05090	VIT_12s0059g00050		VIT_05s0049g02120	-	uncharacterized LOC100247798							VIT_01s0010g04010	VIT_16s0098g00230		VIT_03s0017g01280	VIT_15s0021g00050		VIT_14s0066g00170	VIT_06s0004g01480		VIT_13s0019g03020	VIT_05s0020g02340		VIT_04s0008g04770	VIT_19s0138g00110		VIT_01s0010g04010	-	uncharacterized LOC104880633
	VIT_07s0129g00470	VIT_00s0202g00040		VIT_18s0001g03160	VIT_18s0001g01320		VIT_12s0055g00250	VIT_18s0122g00180		VIT_08s0007g06710	VIT_01s0010g00930		VIT_15s0046g02410	VIT_11s0103g00100		VIT_08s0040g01710	VIT_04s0069g00620		VIT_07s0129g00470	-	uncharacterized protein ycf36							VIT_04s0008g00300	VIT_16s0098g00330		VIT_09s0002g08300	VIT_19s0027g01220		VIT_01s0011g03890	VIT_01s0010g00680		VIT_18s0041g00930	VIT_01s0011g03820		VIT_15s0046g03620	VIT_17s0000g06360		VIT_04s0008g00300	-	receptor-like protein kinase HSL1
	VIT_08s0007g06710	VIT_04s0023g00320		VIT_18s0089g01270	VIT_18s0001g08240		VIT_02s0025g04460	VIT_19s0015g01800		VIT_08s0040g01220	VIT_08s0058g01390		VIT_19s0090g00120	VIT_13s0047g00260		VIT_05s0062g00630	VIT_15s0107g00280		VIT_08s0007g06710	-	activator of 90 kDa heat shock protein ATPase homolog							VIT_01s0011g04280	VIT_17s0000g02930		VIT_07s0129g00890	VIT_14s0030g00230		VIT_11s0052g01070	VIT_00s0809g00030		VIT_12s0055g00200	VIT_05s0020g00930		VIT_12s0059g02180	VIT_07s0005g04220		VIT_01s0011g04280	-
	VIT_11s0016g05330	VIT_13s0067g03390		VIT_19s0085g01050	VIT_18s0089g00090		VIT_14s0083g00640	VIT_19s0015g02700		VIT_16s0013g01050	VIT_04s0008g00660		VIT_18s0089g01270	VIT_15s0046g03190		VIT_03s0038g01270	VIT_11s0037g01350		VIT_11s0016g05330	-	SPX domain-containing protein 2-like							VIT_16s0050g00240	VIT_13s0019g05260		VIT_07s0095g00660	VIT_13s0139g00300		VIT_18s0001g13210	VIT_06s0009g02850		VIT_04s0023g03680	VIT_00s2539g00010		VIT_18s0001g14990	VIT_18s0001g03900		VIT_16s0050g00240	-	anthocyanidin 5,3-O-glucosyltransferase
	VIT_12s0034g01660	VIT_08s0007g05300		VIT_12s0028g01830	VIT_19s0014g02830		VIT_14s0068g01570	VIT_19s0027g01740		VIT_05s0020g04680	VIT_00s0202g00030		VIT_16s0050g01150	VIT_17s0000g02940		VIT_07s0005g03530	VIT_12s0035g01630		VIT_12s0034g01660	-								VIT_05s0049g00350	VIT_12s0057g00750		VIT_09s0018g00740	VIT_19s0027g01330		VIT_03s0017g00830	VIT_19s0014g04640		VIT_04s0069g00630	VIT_00s2317g00010		VIT_17s0000g07090	VIT_17s0000g05570		VIT_05s0049g00350	-	1-aminocyclopropane-1-carboxylate oxidase
	VIT_12s0035g01470	VIT_17s0000g08100		VIT_15s0048g02870	VIT_19s0014g05360		VIT_02s0234g00130	VIT_19s0093g00110		VIT_17s0000g00430	VIT_08s0007g05300		VIT_08s0007g06620	VIT_18s0001g09230		VIT_05s0062g00250	VIT_17s0000g02410		VIT_12s0035g01470	-								VIT_03s0017g00920	VIT_13s0158g00430		VIT_07s0031g00530	VIT_19s0015g02730		VIT_12s0059g02420	VIT_12s0134g00340		VIT_13s0019g02940	VIT_14s0068g00460		VIT_11s0149g00290	VIT_17s0000g01680		VIT_03s0017g00920	-
	VIT_12s0035g01590	VIT_11s0118g00390		VIT_15s0046g00170	VIT_19s0015g02230		VIT_01s0010g00480	VIT_19s0093g00150		VIT_11s0052g00870	VIT_18s0041g00790		VIT_16s0013g00900	VIT_19s0015g02700		VIT_12s0055g00180	VIT_18s0001g03810		VIT_12s0035g01590	-								VIT_02s0154g00170	VIT_12s0034g00940		VIT_12s0028g01630	VIT_19s0027g01200		VIT_03s0017g00940	VIT_18s0001g11110		VIT_05s0020g04280	VIT_12s0059g00990		VIT_10s0116g00300	VIT_15s0046g00870		VIT_02s0154g00170	-	flavin-containing monooxygenase FMO GS-OX-
	VIT_14s0068g00300	VIT_03s0063g01380		VIT_17s0000g06000	VIT_19s0027g01070		VIT_06s0004g01840	VIT_14s0068g00810		VIT_08s0058g00900	VIT_13s0047g00730		VIT_16s0013g01050	VIT_19s0093g00110		VIT_02s0012g00570	VIT_04s0008g05770		VIT_14s0068g00300	-	ninja-family protein AFP3-like							VIT_18s0122g01480	VIT_13s0019g01050		VIT_08s0056g00290	VIT_19s0085g00870		VIT_16s0098g01350	VIT_02s0012g00980		VIT_04s0008g00440	VIT_04s0008g00220		VIT_09s0054g01570	VIT_14s0030g01490		VIT_18s0122g01480	-
	VIT_17s0000g03440	VIT_11s0052g01270		VIT_06s0004g04970	VIT_19s0085g00010		VIT_03s0088g00290	VIT_19s0085g00010		VIT_08s0058g00990	VIT_14s0068g00810		VIT_10s0003g05450	VIT_19s0093g00150		VIT_12s0034g00030	VIT_01s0011g00560		VIT_17s0000g03440	-	zinc finger protein BRUTUS							VIT_05s0049g00300	VIT_18s0001g14990		VIT_06s0009g00310	VIT_13s0064g00270		VIT_06s0080g00910	VIT_19s0014g04090		VIT_00s0463g00030	VIT_12s0059g01000		VIT_04s0008g00540	VIT_09s0002g05560		VIT_05s0049g00300	-	1-aminocyclopropane-1-carboxylate oxidase
	VIT_17s0000g06000	VIT_03s0088g00650		VIT_03s0091g00680	VIT_17s0000g04750		VIT_05s0049g00050	VIT_10s0003g05090		VIT_19s0027g01130	VIT_14s0068g01350		VIT_11s0016g00980	VIT_13s0019g00780		VIT_06s0004g08150	VIT_13s0064g01480		VIT_17s0000g06000	-	transcription factor bHLH47							VIT_18s0001g12210	VIT_11s0149g00130		VIT_06s0004g05670	VIT_19s0014g00940		VIT_16s0148g00020	VIT_06s0009g03010		VIT_00s0868g00030	VIT_00s0484g00030		VIT_09s0002g03570	VIT_09s0002g06210		VIT_18s0001g12210	-	cytochrome P450 734A1
	VIT_17s0000g06560	VIT_05s0049g01170		VIT_08s0056g01190	VIT_13s0074g00550		VIT_05s0077g00870	VIT_10s0003g05130		VIT_16s0013g01060	VIT_01s0127g00560		VIT_13s0064g01220	VIT_01s0146g00070		VIT_18s0122g01320	VIT_00s0269g00150		VIT_17s0000g06560	-								VIT_09s0002g03840	VIT_11s0149g00300		VIT_01s0244g00090	VIT_16s0098g00230		VIT_09s0002g02880	VIT_06s0009g02970		VIT_01s0026g00850	VIT_00s2265g00010		VIT_13s0106g00190	VIT_13s0074g00740		VIT_09s0002g03840	-	probable disease resistance protein At1g52
	VIT_17s0000g07740	VIT_00s0256g00030		VIT_12s0028g03270	VIT_03s0063g00460		VIT_06s0004g02140	VIT_10s0003g05150		VIT_05s0077g01670	VIT_11s0065g00130		VIT_13s0067g01070	VIT_02s0033g01380		VIT_04s0008g02670	VIT_13s0074g00790		VIT_17s0000g07740	-	putative DNA glycosylase At3g47830							VIT_07s0005g03950	VIT_09s0002g05590		VIT_05s0051g00120	VIT_16s0148g00320		VIT_15s0107g00290	VIT_00s0551g00040		VIT_02s0025g00970	VIT_00s2254g00010		VIT_15s0048g01320	VIT_14s0030g01200		VIT_07s0005g03950	-
	VIT_17s0000g08090	VIT_08s0007g05740		VIT_19s0027g01130	VIT_11s0016g05340		VIT_05s0049g01410	VIT_10s0003g05190		VIT_05s0029g01420	VIT_16s0013g01000		VIT_14s0108g00390	VIT_19s0138g00110		VIT_17s0000g06000	VIT_16s0039g01890		VIT_17s0000g08090	-	protein DELETION OF SUV3 SUPPRESSOR 1(I)							VIT_14s0068g00500	VIT_05s0102g00850		VIT_01s0011g03900	VIT_18s0001g05570		VIT_16s0098g00400	VIT_01s0146g00070		VIT_07s0197g00140	VIT_03s0180g00320		VIT_09s0002g03070	VIT_05s0020g00970		VIT_14s0068g00500	-	UDP-glycosyltransferase 83A1
	VIT_18s0086g00280	VIT_08s0007g00750		VIT_15s0048g02370	VIT_07s0104g01620		VIT_06s0004g07740	VIT_10s0116g00910		VIT_12s0028g01150	VIT_13s0067g03390		VIT_11s0016g05640	VIT_12s0028g03920		VIT_06s0004g04970	VIT_18s0001g11470		VIT_18s0086g00280	-								VIT_17s0000g03890	VIT_12s0178g00140		VIT_04s0044g00680	VIT_13s0074g00690		VIT_13s0106g00020	VIT_08s0007g05160		VIT_03s0088g00290	VIT_00s0411g00040		VIT_09s0002g02760	VIT_13s0139g00100		VIT_17s0000g03890	-
	VIT_06s0004g01840	VIT_04s0008g00660		VIT_12s0057g00670	VIT_11s0052g01200		VIT_11s0016g03350	VIT_11s0037g01350		VIT_16s0013g01070	VIT_18s0001g11470		VIT_04s0008g03840	VIT_05s0094g01130		VIT_12s0059g00990	VIT_10s0003g02160		VIT_06s0004g01840	-								VIT_04s0044g00720	VIT_05s0029g01540		VIT_05s0102g00030	VIT_19s0014g05330		VIT_16s0098g00390	VIT_10s0092g00370		VIT_18s0001g11320	VIT_03s0063g00990		VIT_05s0049g01560	VIT_19s0014g04310		VIT_04s0044g00720	-	G-type lectin S-receptor-like serine/threo
	VIT_13s0019g02930	VIT_00s0202g00030		VIT_16s0050g02400	VIT_18s0001g05990		VIT_06s0061g00390	VIT_11s0037g01370		VIT_06s0004g07870	VIT_03s0017g00610		VIT_13s0158g00320	VIT_14s0006g02260		VIT_14s0060g00810	VIT_09s0002g03800		VIT_13s0019g02930	-	18.1 kDa class I heat shock protein							VIT_11s0016g01860	VIT_14s0030g00870		VIT_04s0008g05010	VIT_15s0045g00710		VIT_09s0002g02830	VIT_09s0018g01330		VIT_18s0001g12870	VIT_13s0019g03000		VIT_05s0020g03930	VIT_07s0005g01880		VIT_11s0016g01860	-
	VIT_13s0019g03090	VIT_19s0027g01930		VIT_13s0073g00400	VIT_01s0011g00560		VIT_12s0028g03270	VIT_11s0052g00270		VIT_13s0019g02740	VIT_04s0008g03460		VIT_12s0028g00590	VIT_05s0029g01430		VIT_13s0019g02740	VIT_18s0001g00030		VIT_13s0019g03090	-	18.1 kDa class I heat shock protein							VIT_06s0080g01200	VIT_08s0058g00470		VIT_06s0080g01200	VIT_05s0051g00490		VIT_14s0128g00510	VIT_01s0011g05610		VIT_02s0087g01010	VIT_02s0012g01270		VIT_05s0051g00230	VIT_18s0001g02020		VIT_06s0080g01200	-	NDR1/HIN1-like protein 12
	VIT_08s0040g01220	VIT_07s0005g03200		VIT_05s0077g01360	VIT_13s0064g01480		VIT_12s0059g00880	VIT_11s0065g00980		VIT_17s0000g06310	VIT_04s0023g00320		VIT_18s0001g14500	VIT_14s0030g00930		VIT_04s0023g00580	VIT_02s0012g01770		VIT_08s0040g01220	-	probable auxin efflux carrier component 1b							VIT_01s0011g03960	VIT_08s0040g03040		VIT_03s0132g00340	VIT_13s0019g01120		VIT_14s0030g00390	VIT_12s0034g02500		VIT_12s0034g01120	VIT_18s0089g01270		VIT_12s0142g00570	VIT_13s0064g00320		VIT_01s0011g03960	-	LEAF RUST 10 DISEASE-RESISTANCE LOCUS RECE
	VIT_08s0058g00990	VIT_05s0077g01140		VIT_12s0059g00990	VIT_13s0019g04660		VIT_14s0006g01290	VIT_11s0103g00370		VIT_19s0135g00060	VIT_04s0069g00620		VIT_12s0028g00270	VIT_10s0116g00910		VIT_10s0003g01410	VIT_19s0015g02780		VIT_08s0058g00990	-	cationic peroxidase 1							VIT_01s0011g03890	VIT_14s0108g00350		VIT_04s0008g00300	VIT_13s0064g00140		VIT_19s0015g01660	VIT_15s0045g00440		VIT_04s0008g01860	VIT_19s0027g00030		VIT_15s0024g01270	VIT_13s0139g00010		VIT_01s0011g03890	-
	VIT_10s0003g01410	VIT_00s0479g00020		VIT_03s0091g00530	VIT_00s0269g00150		VIT_14s0066g01220	VIT_13s0019g02690		VIT_18s0001g05250	VIT_05s0029g01430		VIT_11s0016g00660	VIT_07s0005g02070		VIT_12s0059g02530	VIT_07s0005g01350		VIT_10s0003g01410	CIPK16	CBL-interacting protein kinase 16							VIT_01s0011g03810	VIT_14s0068g01570		VIT_02s0154g00170	VIT_12s0035g00740		VIT_14s0081g00050	VIT_02s0025g03330		VIT_18s0001g12210	VIT_00s0598g00030		VIT_14s0108g00370	VIT_13s0047g00730		VIT_01s0011g03810	-
	VIT_16s0050g00390	VIT_01s0011g03960		VIT_18s0001g08170	VIT_14s0006g02290		VIT_14s0068g00330	VIT_13s0158g00250		VIT_16s0098g00600	VIT_05s0102g00940		VIT_04s0008g02670	VIT_07s0005g02080		VIT_12s0057g01420	VIT_14s0081g00030		VIT_16s0050g00390	-	oxalate--CoA ligase							VIT_08s0058g00980	VIT_15s0046g00710		VIT_02s0025g00650	VIT_12s0034g00940		VIT_13s0074g00130	VIT_09s0002g04550		VIT_18s0076g00250	VIT_18s0001g12190		VIT_06s0004g06380	VIT_12s0059g00870		VIT_08s0058g00980	-	cationic peroxidase 1
	VIT_16s0100g00460	VIT_11s0103g00370		VIT_13s0074g00740	VIT_16s0039g01890		VIT_14s0108g00050	VIT_14s0006g02260		VIT_09s0002g01110	VIT_09s0002g03980		VIT_09s0002g02210	VIT_07s0104g00270		VIT_06s0004g07870	VIT_03s0063g01930		VIT_16s0100g00460	-	protein DETOXIFICATION 49							VIT_05s0029g01490	VIT_14s0030g00230		VIT_02s0025g04730	VIT_07s0151g00180		VIT_19s0014g04450	VIT_08s0007g01160		VIT_17s0000g03890	VIT_17s0000g02930		VIT_19s0015g02660	VIT_08s0056g01500		VIT_05s0029g01490	-
	VIT_16s0039g02230	VIT_00s0256g00010		VIT_11s0016g00660	VIT_03s0017g00560		VIT_14s0108g00390	VIT_15s0024g01630		VIT_07s0141g00270	VIT_10s0003g05090		VIT_15s0046g02190	VIT_07s0141g01030		VIT_14s0060g01290	VIT_04s0008g03460		VIT_16s0039g02230	-	anthocyanidin 3-O-glucosyltransferase 2							VIT_00s0865g00020	VIT_07s0141g00500		VIT_04s0069g00750	VIT_07s0185g00080		VIT_13s0067g03570	VIT_14s0030g00660		VIT_04s0008g04940	VIT_13s0019g02780		VIT_09s0018g00660	VIT_09s0054g00640		VIT_00s0865g00020	-	uncharacterized LOC100264757
	VIT_18s0001g06120	VIT_07s0141g00340		VIT_08s0217g00090	VIT_04s0023g00490		VIT_15s0046g02190	VIT_17s0000g02410		VIT_14s0006g00910	VIT_10s0003g05130		VIT_15s0046g01560	VIT_09s0002g03300		VIT_13s0064g01220	VIT_10s0003g05130		VIT_18s0001g06120	-	7-deoxyloganetin glucosyltransferase							VIT_06s0009g03050	VIT_07s0141g01070		VIT_19s0015g02900	VIT_15s0046g02800		VIT_13s0067g00440	VIT_07s0129g00920		VIT_03s0017g01550	VIT_00s0392g00050		VIT_14s0083g01210	VIT_15s0024g01630		VIT_06s0009g03050	-
	VIT_09s0002g01400	VIT_00s0193g00150		VIT_10s0003g03750	VIT_04s0069g00540		VIT_16s0013g00950	VIT_18s0001g08240		VIT_17s0000g07740	VIT_12s0035g01630		VIT_07s0141g00270	VIT_09s0002g09020		VIT_09s0018g00240	VIT_06s0080g01200		VIT_09s0002g01400	-	myb-related protein Zm38							VIT_16s0039g00900	VIT_12s0034g00660		VIT_05s0020g04680	VIT_06s0009g02710		VIT_07s0129g00950	VIT_09s0018g01080		VIT_13s0019g02200	VIT_00s0411g00050		VIT_13s0156g00550	VIT_08s0007g05240		VIT_16s0039g00900	-
	VIT_11s0016g02010	VIT_07s0031g01330		VIT_03s0132g00340	VIT_05s0029g01540		VIT_16s0013g00990	VIT_18s0089g00090		VIT_17s0000g08090	VIT_12s0142g00700		VIT_16s0013g00890	VIT_10s0003g03810		VIT_10s0003g00140	VIT_13s0019g02690		VIT_11s0016g02010	-	5'-nucleotidase SurE-like							VIT_06s0004g07770	VIT_12s0028g03520		VIT_16s0039g02230	VIT_19s0014g00900		VIT_12s0134g00390	VIT_11s0065g00660		VIT_13s0101g00300	VIT_00s0634g00030		VIT_03s0017g00420	VIT_03s0097g00340		VIT_06s0004g07770	-	Peroxidase 4
	VIT_12s0028g02520	VIT_06s0004g01460		VIT_10s0003g01600	VIT_06s0009g02280		VIT_16s0013g01050	VIT_19s0014g05360		VIT_18s0086g00280	VIT_13s0067g00860		VIT_16s0013g00990	VIT_10s0003g05160		VIT_11s0016g00670	VIT_13s0158g00290		VIT_12s0028g02520	-								VIT_19s0014g02070	VIT_12s0057g00670		VIT_00s2705g00010	VIT_11s0149g00190		VIT_12s0121g00060	VIT_13s0156g00540		VIT_09s0002g08020	VIT_12s0055g00310		VIT_13s0074g00740	VIT_14s0030g00230		VIT_19s0014g02070	-	UDP-glycosyltransferase 79B9
	VIT_13s0047g00450	VIT_07s0031g01710		VIT_18s0001g04340	VIT_06s0061g01610		VIT_16s0013g01120	VIT_19s0015g02230		VIT_17s0000g02700	VIT_13s0106g00020		VIT_19s0027g01130	VIT_10s0071g00150		VIT_05s0077g01670	VIT_18s0001g01320		VIT_13s0047g00450	-	transcription factor ORG2							VIT_03s0017g01380	VIT_09s0002g08460		VIT_01s0011g02920	VIT_12s0035g00060		VIT_18s0089g00090	VIT_09s0002g05870		VIT_04s0023g01080	VIT_00s0256g00030		VIT_14s0108g00700	VIT_13s0156g00390		VIT_03s0017g01380	-
	VIT_13s0067g00430	VIT_10s0003g00580		VIT_11s0052g01260	VIT_07s0141g01030		VIT_17s0000g06410	VIT_19s0027g01070		VIT_19s0027g01930	VIT_13s0139g00300		VIT_13s0067g00430	VIT_12s0034g01320		VIT_17s0000g04750	VIT_19s0014g05400		VIT_13s0067g00430	-	transcription elongation factor SPT6-like							VIT_02s0025g00650	VIT_10s0071g01200		VIT_04s0044g00730	VIT_11s0065g01060		VIT_14s0060g02170	VIT_09s0002g01610		VIT_09s0002g03840	VIT_08s0040g01470		VIT_13s0067g02580	VIT_13s0106g00040		VIT_02s0025g00650	-	calmodulin-interacting protein 111
	VIT_13s0067g00500	VIT_17s0000g02930		VIT_18s0041g00790	VIT_08s0056g00050		VIT_18s0001g05250	VIT_04s0069g00540		VIT_12s0035g01470	VIT_13s0156g00540		VIT_10s0116g01870	VIT_12s0057g01510		VIT_15s0046g02190	VIT_18s0001g12870		VIT_13s0067g00500	-								VIT_04s0069g00750	VIT_17s0000g08010		VIT_07s0197g00170	VIT_15s0046g03290		VIT_09s0002g03030	VIT_14s0219g00160		VIT_09s0002g05570	VIT_00s0361g00050		VIT_13s0067g00490	VIT_13s0064g00410		VIT_04s0069g00750	-
	VIT_15s0046g00170	VIT_19s0014g02830		VIT_17s0000g08090	VIT_09s0002g03300		VIT_18s0001g08610	VIT_05s0029g01540		VIT_11s0016g05330	VIT_13s0158g00290		VIT_13s0019g01130	VIT_13s0064g00180		VIT_16s0013g00900	VIT_19s0015g02910		VIT_15s0046g00170	MYBPA1	MYBPA1 protein							VIT_02s0033g01370	VIT_18s0001g12180		VIT_19s0015g02500	VIT_15s0048g02390		VIT_12s0028g02210	VIT_12s0034g01070		VIT_07s0141g00460	VIT_06s0009g01990		VIT_15s0045g01020	VIT_18s0001g10240		VIT_02s0033g01370	-	urea-proton symporter DUR3
	VIT_15s0048g02370	VIT_12s0134g00490		VIT_19s0014g00160	VIT_10s0071g00150		VIT_18s0117g00200	VIT_13s0074g00400		VIT_08s0040g02950	VIT_14s0030g00170		VIT_11s0052g00880	VIT_13s0064g00410		VIT_16s0013g00980	VIT_11s0037g01370		VIT_15s0048g02370	-	B3 domain-containing transcription factor NGA1							VIT_05s0062g01120	VIT_18s0001g02410		VIT_03s0038g01270	VIT_13s0064g00550		VIT_18s0076g00250	VIT_04s0008g05160		VIT_09s0002g05040	VIT_00s0267g00030		VIT_13s0019g01050	VIT_07s0005g01300		VIT_05s0062g01120	-	auxin efflux carrier component 3
	VIT_15s0048g02870	VIT_13s0074g00400		VIT_14s0030g02310	VIT_12s0034g01320		VIT_19s0014g02240	VIT_14s0060g02440		VIT_07s0129g00210	VIT_14s0030g00840		VIT_18s0001g04340	VIT_13s0067g03570		VIT_06s0004g08230	VIT_10s0003g05150		VIT_15s0048g02870	-	homeobox-leucine zipper protein ATHB-12							VIT_17s0053g00700	VIT_18s0001g04960		VIT_01s0150g00330	VIT_15s0024g01230		VIT_18s0089g00410	VIT_11s0016g05230		VIT_11s0103g00100	VIT_05s0049g00280		VIT_06s0009g00480	VIT_09s0002g07940		VIT_17s0053g00700	-	sucrose synthase 7
	VIT_16s0050g02530	VIT_14s0060g02440		VIT_09s0002g06590	VIT_13s0064g00180		VIT_13s0067g02870	VIT_08s0007g05740		VIT_17s0000g02950	VIT_14s0030g01050		VIT_05s0020g00930	VIT_13s0067g03590		VIT_19s0014g00160	VIT_14s0030g02310		VIT_16s0050g02530	TRY	transcription factor TRY							VIT_01s0127g00670	VIT_18s0001g11760		VIT_09s0070g00140	VIT_17s0000g09210		VIT_07s0031g00750	VIT_04s0008g02600		VIT_09s0002g02990	VIT_06s0009g02810		VIT_06s0061g00240	VIT_18s0041g01750		VIT_01s0127g00670	-
	VIT_17s0000g04180	VIT_18s0001g09850		VIT_19s0135g00060	VIT_13s0064g00410		VIT_14s0108g00590	VIT_03s0038g01090		VIT_18s0001g11760	VIT_14s0030g01200		VIT_10s0116g01200	VIT_13s0084g00720		VIT_07s0129g00360	VIT_07s0005g02070		VIT_17s0000g04180	-								VIT_01s0244g00090	VIT_17s0000g07090		VIT_04s0044g00660	VIT_18s0117g00140		VIT_08s0007g07990	VIT_12s0034g00850		VIT_07s0197g00250	VIT_06s0009g02840		VIT_06s0004g06570	VIT_19s0014g00790		VIT_01s0244g00090	-
	VIT_09s0002g01370	VIT_07s0197g00170		VIT_19s0014g03290	VIT_13s0067g03570		VIT_07s0005g00660	VIT_06s0009g03670		VIT_16s0050g02530	VIT_15s0045g00710		VIT_08s0032g01030	VIT_13s0106g00030		VIT_08s0058g00470	VIT_13s0106g00230		VIT_09s0002g01370	-								VIT_01s0011g03820	VIT_15s0045g00920		VIT_14s0006g02140	VIT_19s0014g00750		VIT_08s0032g00950	VIT_12s0121g00300		VIT_11s0052g00420	VIT_06s0009g02820		VIT_12s0178g00140	VIT_16s0098g00330		VIT_01s0011g03820	-	zinc finger protein BRUTUS
	VIT_10s0116g01200	VIT_09s0002g03800		VIT_06s0004g03870	VIT_13s0067g03590		VIT_08s0040g01230	VIT_14s0066g01560		VIT_05s0077g00480	VIT_15s0107g00280		VIT_13s0067g01940	VIT_13s0106g00080		VIT_17s0000g03440	VIT_13s0064g00940		VIT_10s0116g01200	-	probable WRKY transcription factor 31							VIT_01s0011g03990	VIT_14s0066g02420		VIT_19s0027g01630	VIT_19s0015g00280		VIT_18s0041g01290	VIT_07s0005g04040		VIT_14s0030g00130	VIT_06s0009g02970		VIT_10s0116g01870	VIT_12s0134g00390		VIT_01s0011g03990	-	LEAF RUST 10 DISEASE-RESISTANCE LOCUS RECE
	VIT_13s0073g00400	VIT_10s0116g00910		VIT_08s0007g00410	VIT_13s0084g00720		VIT_12s0028g00270	VIT_18s0001g11950		VIT_04s0008g02670	VIT_18s0001g03810		VIT_18s0001g13980	VIT_13s0106g00190		VIT_19s0015g02880	VIT_05s0049g01170		VIT_13s0073g00400	-	transcription factor ORG2							VIT_14s0108g00890	VIT_14s0081g00780		VIT_08s0056g01240	VIT_08s0058g00450		VIT_13s0019g04060	VIT_02s0025g01060		VIT_12s0059g00100	VIT_06s0009g02880		VIT_13s0019g00380	VIT_13s0019g03060		VIT_14s0108g00890	-	beta-1,3-galactosyltransferase GALT1
	VIT_16s0050g02400	VIT_17s0000g02370		VIT_17s0000g02700	VIT_13s0106g00190		VIT_13s0067g01940	VIT_18s0001g09850		VIT_14s0060g01290	VIT_18s0041g02450		VIT_13s0019g02740	VIT_13s0106g00200		VIT_11s0052g00870	VIT_00s0256g00030		VIT_16s0050g02400	-	ethylene-responsive transcription factor CRF4-like							VIT_00s0601g00040	VIT_15s0024g00400		VIT_10s0116g01240	VIT_18s0041g02090		VIT_16s0013g01940	VIT_06s0061g00270		VIT_09s0002g04940	VIT_06s0009g03010		VIT_04s0044g01030	VIT_06s0004g06400		VIT_00s0601g00040	-	uncharacterized LOC100854017
	VIT_19s0014g03290	VIT_18s0041g00010		VIT_14s0066g01790	VIT_13s0139g00340		VIT_17s0000g07190	VIT_18s0041g00010		VIT_13s0064g01220	VIT_19s0027g01070		VIT_14s0108g00050	VIT_13s0106g00230		VIT_12s0028g02160	VIT_05s0124g00300		VIT_19s0014g03290	-	NAC domain-containing protein 72							VIT_18s0089g00700	VIT_13s0139g00190		VIT_11s0016g03080	VIT_18s0117g00020		VIT_16s0148g00010	VIT_06s0004g08480		VIT_04s0079g00690	VIT_02s0012g00350		VIT_19s0015g00270	VIT_13s0156g00540		VIT_18s0089g00700	-	cytochrome P450 714C2
	VIT_17s0000g09000	VIT_19s0014g01760		VIT_00s0313g00050	VIT_14s0030g00180		VIT_11s0016g02780	VIT_13s0067g00860		VIT_09s0018g00240	VIT_19s0090g00260		VIT_16s0013g00970	VIT_13s0139g00340		VIT_13s0067g00260	VIT_08s0007g05740		VIT_17s0000g09000	-	oleosin 18.2 kDa-like							VIT_16s0022g02470	VIT_13s0074g00690		VIT_18s0041g00270	VIT_19s0014g00480		VIT_18s0041g00190	VIT_04s0044g00930		VIT_07s0095g00660	VIT_05s0094g01020		VIT_12s0034g00930	VIT_18s0089g01010		VIT_16s0022g02470	-	peroxidase 66
	VIT_05s0077g00870	VIT_12s0142g00360		VIT_13s0019g00010	VIT_14s0030g00990		VIT_04s0008g03530	VIT_06s0009g02280		VIT_11s0016g00670	VIT_09s0002g05980		VIT_18s0001g09230	VIT_14s0030g00180		VIT_18s0001g02540	VIT_08s0007g00750		VIT_05s0077g00870	-	GDSL esterase/lipase At4g16230							VIT_03s0097g00130	VIT_09s0002g05430		VIT_19s0014g00810	VIT_18s0001g02330		VIT_18s0041g01470	VIT_05s0020g00910		VIT_06s0009g01350	VIT_18s0001g11110		VIT_18s0001g04930	VIT_18s0041g00550		VIT_03s0097g00130	-	L-type lectin-domain containing receptor k
	VIT_06s0004g07740	VIT_16s0013g00900		VIT_02s0025g01920	VIT_14s0030g01160		VIT_11s0016g05640	VIT_19s0014g01760		VIT_14s0066g02350	VIT_04s0008g01810		VIT_12s0028g03270	VIT_14s0030g00870		VIT_19s0014g01230	VIT_00s0202g00030		VIT_06s0004g07740	-								VIT_12s0055g00180	VIT_19s0027g01070		VIT_18s0089g00600	VIT_12s0028g03990		VIT_16s0050g01720	VIT_05s0020g03870		VIT_09s0002g03520	VIT_16s0039g01310		VIT_16s0013g01950	VIT_18s0001g15220		VIT_12s0055g00180	-	anthocyanidin 3-O-glucosyltransferase 2
	VIT_06s0061g00390	VIT_16s0013g00980		VIT_05s0049g01410	VIT_14s0030g01170		VIT_04s0008g03840	VIT_06s0080g01200		VIT_18s0041g00790	VIT_13s0073g00400		VIT_15s0046g00170	VIT_14s0030g00990		VIT_07s0129g00470	VIT_07s0005g03200		VIT_06s0061g00390	-	auxin-responsive protein SAUR50							VIT_06s0004g05730	VIT_09s0002g01380		VIT_10s0116g00920	VIT_12s0035g00020		VIT_15s0046g00490	VIT_06s0004g07320		VIT_06s0009g01360	VIT_12s0035g00300		VIT_14s0006g02650	VIT_16s0039g00320		VIT_06s0004g05730	-	universal stress protein PHOS32
	VIT_08s0032g01220	VIT_16s0013g01000		VIT_02s0025g01750	VIT_14s0066g02350		VIT_17s0000g04180	VIT_05s0165g00270		VIT_04s0023g00580	VIT_00s0335g00080		VIT_10s0003g03810	VIT_14s0030g01160		VIT_08s0058g00900	VIT_05s0124g00310		VIT_08s0032g01220	-	calcium-dependent protein kinase 1							VIT_19s0015g02500	VIT_13s0064g00140		VIT_18s0001g09550	VIT_10s0092g00370		VIT_09s0018g00100	VIT_07s0197g00130		VIT_01s0127g00140	VIT_14s0030g00220		VIT_13s0158g00230	VIT_17s0000g06550		VIT_19s0015g02500	-	cytochrome P450 CYP72A219
	VIT_08s0040g01230	VIT_13s0073g00400		VIT_19s0014g01120	VIT_14s0068g00050		VIT_08s0056g01190	VIT_05s0049g01170		VIT_13s0067g00500	VIT_13s0074g00790		VIT_11s0037g00070	VIT_14s0036g00540		VIT_13s0067g00430	VIT_05s0077g01140		VIT_08s0040g01230	-	probable auxin efflux carrier component 1b							VIT_01s0010g00710	VIT_14s0066g00920		VIT_10s0116g00560	VIT_12s0028g01150		VIT_12s0059g02230	VIT_09s0002g03920		VIT_10s0003g00760	VIT_16s0022g02070		VIT_13s0139g00100	VIT_18s0001g04910		VIT_01s0010g00710	-	putative U-box domain-containing protein 4
	VIT_11s0016g04750	VIT_16s0039g01920		VIT_01s0011g02920	VIT_14s0081g00030		VIT_11s0016g00670	VIT_09s0002g05870		VIT_19s0014g03290	VIT_19s0015g00730		VIT_19s0085g01050	VIT_14s0066g02350		VIT_05s0020g03380	VIT_17s0000g03940		VIT_11s0016g04750	-	potassium channel AKT1							VIT_11s0118g00030	VIT_11s0052g00570		VIT_17s0000g04360	VIT_17s0000g05300		VIT_12s0134g00270	VIT_04s0044g00230		VIT_05s0051g00230	VIT_11s0052g01630		VIT_09s0002g08560	VIT_16s0148g00020		VIT_11s0118g00030	-	probable glycosyltransferase At5g11130
	VIT_11s0016g05320	VIT_19s0014g05400		VIT_00s2317g00010	VIT_15s0021g01380		VIT_00s2317g00010	VIT_05s0165g00290		VIT_08s0058g00470	VIT_18s0001g14110		VIT_08s0007g04120	VIT_14s0068g00050		VIT_09s0002g03290	VIT_05s0165g00090		VIT_11s0016g05320	-	peroxidase 25							VIT_04s0008g04940	VIT_11s0065g00350		VIT_18s0001g09230	VIT_14s0219g00160		VIT_18s0041g01340	VIT_09s0002g07890		VIT_05s0102g01100	VIT_13s0019g03100		VIT_09s0002g07610	VIT_19s0014g00510		VIT_04s0008g04940	-	gibberellin 3-beta-dioxygenase 1
	VIT_13s0067g01940	VIT_12s0059g00110		VIT_03s0063g01290	VIT_15s0107g00270		VIT_03s0063g01290	VIT_13s0047g00730		VIT_11s0016g00660	VIT_09s0002g01090		VIT_18s0001g13810	VIT_14s0081g00030		VIT_17s0000g05790	VIT_16s0013g00900		VIT_13s0067g01940	-	abscisic acid receptor PYL4							VIT_06s0004g06850	VIT_16s0050g02120		VIT_14s0068g00090	VIT_16s0050g01220		VIT_12s0059g02160	VIT_19s0027g01380		VIT_06s0004g01380	VIT_11s0052g01200		VIT_19s0014g05180	VIT_08s0007g06860		VIT_06s0004g06850	-	mitogen-activated protein kinase kinase ki
	VIT_13s0074g00740	VIT_03s0038g03500		VIT_17s0000g07190	VIT_17s0000g03780		VIT_07s0005g03940	VIT_01s0011g01120		VIT_17s0000g04760	VIT_06s0004g06390		VIT_14s0006g01290	VIT_15s0021g01380		VIT_16s0039g00840	VIT_01s0011g05190		VIT_13s0074g00740	-	histidine-containing phosphotransfer protein 2							VIT_07s0005g02240	VIT_17s0000g07740		VIT_19s0027g01780	VIT_19s0085g00490		VIT_19s0027g01740	VIT_19s0014g00940		VIT_04s0079g00370	VIT_04s0069g00540		VIT_12s0035g00130	VIT_18s0001g09500		VIT_07s0005g02240	-
	VIT_14s0083g00240	VIT_03s0038g04160		VIT_13s0019g03060	VIT_17s0000g08010		VIT_18s0001g09230	VIT_06s0004g06370		VIT_13s0067g00430	VIT_03s0063g00460		VIT_16s0013g00950	VIT_17s0000g03780		VIT_02s0025g01280	VIT_17s0000g09790		VIT_14s0083g00240	-	protein GAMETE EXPRESSED 3							VIT_05s0049g01410	VIT_14s0066g02140		VIT_16s0148g00220	VIT_09s0002g08290		VIT_19s0014g01230	VIT_19s0027g01150		VIT_04s0044g00720	VIT_06s0009g02010		VIT_05s0051g00120	VIT_12s0134g00670		VIT_05s0049g01410	-	phosphate transporter PHO1
	VIT_15s0046g02190	VIT_03s0063g01930		VIT_09s0002g04780	VIT_17s0000g08320		VIT_12s0028g01150	VIT_19s0015g00710		VIT_11s0016g02380	VIT_04s0008g05770		VIT_09s0002g03290	VIT_17s0000g08010		VIT_18s0001g06690	VIT_09s0002g05870		VIT_15s0046g02190	-	WRKY transcription factor 22							VIT_01s0011g06010	VIT_15s0048g02390		VIT_16s0148g00210	VIT_12s0034g02440		VIT_19s0140g00120	VIT_18s0001g04630		VIT_02s0087g01020	VIT_01s0026g00520		VIT_08s0058g00450	VIT_12s0028g00210		VIT_01s0011g06010	-	vacuolar iron transporter 1
	VIT_15s0046g02410	VIT_04s0008g00210		VIT_06s0004g08230	VIT_17s0000g08330		VIT_04s0008g02660	VIT_06s0061g00360		VIT_11s0016g03350	VIT_13s0047g00450		VIT_10s0003g01410	VIT_17s0000g08240		VIT_02s0234g00130	VIT_19s0014g05360		VIT_15s0046g02410	-	aquaporin PIP1-2							VIT_06s0004g00050	VIT_16s0050g01930		VIT_14s0066g02040	VIT_14s0068g01540		VIT_18s0041g01650	VIT_11s0065g01060		VIT_07s0197g00130	VIT_01s0026g00500		VIT_19s0027g01220	VIT_15s0048g00360		VIT_06s0004g00050	-	kinesin-like protein KIN-14T
	VIT_16s0050g00910	VIT_14s0006g02260		VIT_10s0003g02410	VIT_18s0001g08760		VIT_04s0008g05820	VIT_00s0411g00010		VIT_15s0046g02420	VIT_17s0000g03940		VIT_06s0004g02140	VIT_17s0000g08320		VIT_11s0052g01200	VIT_14s0030g01050		VIT_16s0050g00910	-	protein DETOXIFICATION 35							VIT_03s0088g00290	VIT_11s0016g05810		VIT_15s0046g02810	VIT_02s0025g02210		VIT_18s0001g14990	VIT_18s0075g00070		VIT_02s0033g01370	VIT_00s1430g00010		VIT_19s0027g01070	VIT_14s0030g00650		VIT_03s0088g00290	-	phytosulfokines
	VIT_17s0000g02700	VIT_14s0030g02310		VIT_10s0116g01240	VIT_18s0122g00180		VIT_05s0020g03380	VIT_12s0028g02410		VIT_07s0031g00530	VIT_00s0269g00150		VIT_04s0008g07020	VIT_17s0000g08330		VIT_08s0007g08890	VIT_05s0165g00270		VIT_17s0000g02700	-	alpha-dioxygenase 2							VIT_04s0008g04230	VIT_14s0030g01420		VIT_14s0068g00100	VIT_09s0002g03930		VIT_09s0054g00230	VIT_19s0014g04600		VIT_12s0028g04000	VIT_00s0841g00010		VIT_19s0014g00900	VIT_18s0157g00170		VIT_04s0008g04230	-	ABC transporter G family member 32
	VIT_18s0001g08170	VIT_15s0024g01630		VIT_00s0710g00020	VIT_19s0015g01800		VIT_05s0049g02120	VIT_01s0127g00530		VIT_14s0006g01290	VIT_11s0103g00100		VIT_09s0002g01370	VIT_18s0001g01320		VIT_02s0025g04460	VIT_05s0102g00940		VIT_18s0001g08170	-	soluble inorganic pyrophosphatase 6, chloroplastic-like							VIT_05s0020g04280	VIT_18s0075g00070		VIT_10s0003g05570	VIT_07s0129g00920		VIT_17s0000g02360	VIT_19s0014g01630		VIT_05s0051g00140	VIT_07s0129g00460		VIT_10s0116g01860	VIT_18s0001g01310		VIT_05s0020g04280	-	putative calcium-transporting ATPase 13, p
	VIT_18s0001g09230	VIT_19s0085g00010		VIT_01s0011g06590	VIT_19s0027g01740		VIT_07s0129g00470	VIT_12s0134g00160		VIT_08s0007g02360	VIT_18s0041g00840		VIT_18s0041g00790	VIT_18s0001g08760		VIT_08s0007g04950	VIT_13s0106g00190		VIT_18s0001g09230	-	zinc finger protein ZAT10							VIT_05s0094g00200	VIT_19s0014g00500		VIT_18s0001g11320	VIT_08s0040g01930		VIT_18s0001g09750	VIT_18s0001g03810		VIT_04s0008g00370	VIT_01s0011g04350		VIT_10s0071g00090	VIT_08s0007g06080		VIT_05s0094g00200	-	endochitinase PR4-like
	VIT_18s0001g13810	VIT_01s0011g05180		VIT_02s0025g01900	VIT_07s0197g00170		VIT_08s0007g06710	VIT_06s0004g01670		VIT_07s0005g03940	VIT_16s0039g01890		VIT_18s0001g08170	VIT_18s0122g00180		VIT_12s0034g00140	VIT_17s0000g08010		VIT_18s0001g13810	-								VIT_09s0096g00200	VIT_18s0001g03710		VIT_11s0016g05130	VIT_03s0038g01760		VIT_18s0001g01320	VIT_13s0156g00550		VIT_12s0028g03010	VIT_18s0001g04910		VIT_14s0030g01200	VIT_01s0127g00750		VIT_09s0096g00200	-
	VIT_18s0001g13980	VIT_01s0011g05190		VIT_11s0052g01180	VIT_14s0030g00170		VIT_10s0116g01870	VIT_01s0011g02920		VIT_12s0028g03270	VIT_02s0025g04000		VIT_08s0007g04100	VIT_19s0015g01800		VIT_01s0026g00940	VIT_01s0011g03960		VIT_18s0001g13980	-	indole-3-acetic acid-induced protein ARG7-like							VIT_05s0077g00880	VIT_16s0050g01150		VIT_14s0006g02170	VIT_07s0005g04680		VIT_19s0027g01780	VIT_18s0001g12880		VIT_11s0016g01020	VIT_14s0108g00190		VIT_07s0104g01390	VIT_09s0002g05370		VIT_05s0077g00880	-	peroxidase 29
	VIT_05s0049g00050	VIT_05s0165g00290		VIT_15s0046g01560	VIT_08s0056g01040		VIT_11s0016g05330	VIT_09s0002g09140		VIT_07s0129g00360	VIT_07s0197g00170		VIT_14s0066g02350	VIT_19s0027g01740		VIT_19s0093g00550	VIT_11s0016g01520		VIT_05s0049g00050	-								VIT_05s0020g00680	VIT_16s0022g02030		VIT_11s0016g04160	VIT_18s0041g00010		VIT_12s0059g00960	VIT_13s0074g00690		VIT_12s0034g01320	VIT_02s0025g01060		VIT_18s0001g06880	VIT_12s0034g01490		VIT_05s0020g00680	-	pleiotropic drug resistance protein 3
	VIT_03s0180g00210	VIT_06s0080g01200		VIT_07s0005g03940	VIT_11s0016g00660		VIT_11s0052g00870	VIT_04s0008g04910		VIT_16s0013g00890	VIT_19s0015g02520		VIT_14s0006g01280	VIT_06s0009g03670		VIT_17s0000g07200	VIT_00s0256g00010		VIT_03s0180g00210	-	transcription factor MYB44							VIT_06s0009g01340	VIT_12s0034g01140		VIT_14s0030g02110	VIT_18s0001g06780		VIT_16s0039g02230	VIT_12s0134g00300		VIT_12s0055g00580	VIT_19s0014g04640		VIT_17s0000g08240	VIT_09s0002g04910		VIT_06s0009g01340	-
	VIT_04s0008g01830	VIT_09s0002g05870		VIT_12s0059g00880	VIT_12s0134g00490		VIT_12s0034g01660	VIT_00s0335g00010		VIT_05s0077g01530	VIT_02s0025g04460		VIT_08s0040g03150	VIT_04s0069g00950		VIT_05s0049g00100	VIT_07s0141g00340		VIT_04s0008g01830	-	myb-related protein 305							VIT_03s0088g00110	VIT_12s0035g00080		VIT_14s0066g01730	VIT_06s0009g02550		VIT_12s0059g00110	VIT_06s0009g01740		VIT_10s0003g01940	VIT_19s0027g01110		VIT_17s0000g03340	VIT_09s0002g01350		VIT_03s0088g00110	-	serine carboxypeptidase-like 17
	VIT_05s0077g01360	VIT_10s0003g05090		VIT_18s0001g09230	VIT_13s0074g00400		VIT_12s0035g01470	VIT_11s0052g01270		VIT_12s0028g02520	VIT_15s0045g01590		VIT_14s0066g01790	VIT_03s0017g00610		VIT_11s0052g01600	VIT_01s0137g00410		VIT_05s0077g01360	-	transcription factor MYB12							VIT_00s0467g00030	VIT_12s0028g01870		VIT_06s0004g01390	VIT_03s0180g00320		VIT_11s0037g00790	VIT_08s0007g01810		VIT_12s0034g00760	VIT_00s0642g00010		VIT_17s0000g02500	VIT_02s0033g01060		VIT_00s0467g00030	-
	VIT_06s0004g04970	VIT_10s0003g05130		VIT_16s0013g00970	VIT_14s0060g02440		VIT_12s0035g01590	VIT_03s0088g00650		VIT_08s0040g02200	VIT_11s0016g01040		VIT_11s0016g03350	VIT_08s0007g01040		VIT_18s0001g06320	VIT_00s0193g00150		VIT_06s0004g04970	-	scarecrow-like protein 33							VIT_00s0420g00010	VIT_17s0000g01960		VIT_13s0064g00530	VIT_16s0039g02500		VIT_19s0014g04620	VIT_08s0007g01900		VIT_04s0008g01940	VIT_02s0012g00980		VIT_16s0098g00170	VIT_02s0025g04850		VIT_00s0420g00010	-
	VIT_08s0007g00410	VIT_10s0003g05150		VIT_16s0050g00070	VIT_18s0001g09850		VIT_14s0068g00300	VIT_00s0256g00030		VIT_14s0108g00050	VIT_18s0041g00830		VIT_09s0018g00240	VIT_10s0116g00560		VIT_11s0016g03930	VIT_01s0011g00350		VIT_08s0007g00410	-	transcription factor AS1							VIT_03s0017g00560	VIT_17s0000g05310		VIT_13s0156g00570	VIT_12s0034g01070		VIT_13s0047g00010	VIT_12s0057g00670		VIT_05s0020g00260	VIT_19s0027g01400		VIT_12s0034g01690	VIT_18s0001g09550		VIT_03s0017g00560	-
	VIT_08s0056g01190	VIT_10s0003g05190		VIT_12s0028g01150	VIT_10s0003g00580		VIT_14s0068g01720	VIT_08s0007g00750		VIT_06s0004g02140	VIT_14s0006g02290		VIT_08s0040g02200	VIT_18s0001g11470		VIT_03s0038g03480	VIT_06s0004g01460		VIT_08s0056g01190	-								VIT_05s0062g00310	VIT_14s0030g00240		VIT_13s0158g00230	VIT_09s0002g07890		VIT_16s0100g00160	VIT_12s0055g00590		VIT_05s0020g00510	VIT_08s0007g01160		VIT_12s0028g03510	VIT_16s0050g02660		VIT_05s0062g00310	-
	VIT_11s0016g00660	VIT_11s0037g01350		VIT_14s0006g00910	VIT_03s0017g00610		VIT_16s0098g00600	VIT_00s2419g00010		VIT_07s0129g00470	VIT_19s0015g00710		VIT_13s0067g00500	VIT_13s0067g00860		VIT_10s0003g02410	VIT_12s0142g00360		VIT_11s0016g00660	-	ethylene-responsive transcription factor ERF017							VIT_08s0007g04600	VIT_14s0066g00380		VIT_12s0059g02570	VIT_13s0147g00120		VIT_16s0098g00010	VIT_10s0042g00320		VIT_11s0052g00540	VIT_18s0001g06780		VIT_11s0065g00030	VIT_07s0151g00260		VIT_08s0007g04600	-
	VIT_11s0016g02780	VIT_11s0037g01370		VIT_16s0098g00600	VIT_03s0063g01510		VIT_17s0000g06560	VIT_05s0077g01140		VIT_05s0049g01410	VIT_10s0003g02070		VIT_12s0059g00880	VIT_09s0002g05870		VIT_14s0068g00490	VIT_01s0011g05180		VIT_11s0016g02780	-	transcription factor MYB36							VIT_05s0062g00300	VIT_18s0072g00020		VIT_12s0035g00340	VIT_09s0002g05450		VIT_12s0142g00760	VIT_12s0028g03520		VIT_08s0007g04350	VIT_10s0116g01860		VIT_12s0055g01280	VIT_04s0044g01730		VIT_05s0062g00300	-	crocetin glucosyltransferase, chloroplasti
	VIT_12s0028g00270	VIT_11s0052g00270		VIT_18s0001g07010	VIT_04s0008g03460		VIT_17s0000g07740	VIT_00s0479g00020		VIT_16s0013g00900	VIT_15s0045g01520		VIT_05s0020g04420	VIT_10s0003g05090		VIT_08s0007g05160	VIT_03s0038g03400		VIT_12s0028g00270	-	probable WRKY transcription factor 71							VIT_03s0097g00110	VIT_19s0027g01490		VIT_12s0035g00350	VIT_07s0141g00700		VIT_16s0050g01550	VIT_12s0035g01590		VIT_09s0070g00140	VIT_11s0016g00550		VIT_16s0022g01650	VIT_07s0151g00200		VIT_03s0097g00110	-
	VIT_12s0028g03270	VIT_11s0065g00980		VIT_18s0001g11760	VIT_04s0069g00620		VIT_18s0001g04340	VIT_01s0011g03960		VIT_05s0049g02120	VIT_12s0134g00160		VIT_16s0100g00380	VIT_10s0003g05130		VIT_19s0014g03290	VIT_14s0068g00810		VIT_12s0028g03270	-	ethylene-responsive transcription factor 4							VIT_00s0409g00020	VIT_19s0093g00050		VIT_07s0191g00150	VIT_12s0028g03850		VIT_16s0050g00170	VIT_19s0027g01490		VIT_11s0052g00270	VIT_17s0000g03090		VIT_18s0041g01330	VIT_07s0130g00030		VIT_00s0409g00020	-
	VIT_12s0059g00880	VIT_13s0019g02690		VIT_19s0015g02590	VIT_05s0029g01430		VIT_18s0001g07010	VIT_00s0256g00010		VIT_08s0007g00830	VIT_14s0006g01340		VIT_11s0065g00350	VIT_10s0003g05150		VIT_08s0056g01190	VIT_19s0090g00260		VIT_12s0059g00880	-	probable WRKY transcription factor 31							VIT_00s0269g00110	VIT_15s0046g03240		VIT_07s0191g00230	VIT_07s0129g00470		VIT_12s0059g02180	VIT_10s0003g02910		VIT_10s0003g05160	VIT_16s0039g01770		VIT_07s0005g02490	VIT_16s0039g01330		VIT_00s0269g00110	-
	VIT_14s0006g01290	VIT_13s0158g00250		VIT_19s0015g02880	VIT_05s0102g00940		VIT_18s0001g11760	VIT_07s0141g00340		VIT_14s0108g00390	VIT_06s0004g01670		VIT_13s0019g02130	VIT_10s0003g05190		VIT_08s0007g00410	VIT_17s0000g02370		VIT_14s0006g01290	MYBA6	R2R3 MYB transcription factor							VIT_00s0398g00060	VIT_15s0048g01060		VIT_18s0041g01650	VIT_04s0008g02860		VIT_15s0045g01520	VIT_19s0014g05380		VIT_09s0096g00760	VIT_10s0003g02720		VIT_11s0149g00300	VIT_14s0066g02680		VIT_00s0398g00060	-	cysteine-rich receptor-like protein kinase
	VIT_14s0066g01220	VIT_17s0000g02410		VIT_19s0090g00120	VIT_07s0005g01350		VIT_18s0086g00280			VIT_08s0040g03150	VIT_01s0011g02920		VIT_17s0000g02700	VIT_11s0037g01350		VIT_16s0050g01680	VIT_04s0069g00540		VIT_14s0066g01220	-	transcription factor WER							VIT_05s0049g00050	VIT_15s0024g01170		VIT_07s0197g00250	VIT_04s0023g03460		VIT_15s0048g01940	VIT_18s0041g02090		VIT_05s0020g00130	VIT_16s0098g00240		VIT_14s0060g02630	VIT_01s0010g03510		VIT_05s0049g00050	-
	VIT_14s0068g00330	VIT_18s0001g08240		VIT_18s0001g14500	VIT_09s0002g03980		VIT_19s0015g02590			VIT_16s0013g00950	VIT_11s0052g01200		VIT_15s0046g02380	VIT_11s0037g01370		VIT_12s0055g00020	VIT_11s0065g00980		VIT_14s0068g00330	-	transcription factor TCP13							VIT_01s0127g00780	VIT_17s0000g09210		VIT_07s0151g00740	VIT_03s0097g00470		VIT_15s0024g01170	VIT_18s0086g00420		VIT_15s0021g00040	VIT_16s0039g02500		VIT_19s0014g05330	VIT_14s0030g01050		VIT_01s0127g00780	-
	VIT_14s0108g00050	VIT_18s0089g00090		VIT_12s0028g00270	VIT_12s0035g01630		VIT_19s0015g02880			VIT_12s0034g01660	VIT_09s0002g09140		VIT_16s0098g00600	VIT_11s0052g00270		VIT_04s0023g03750	VIT_10s0003g05190		VIT_14s0108g00050	-	AP2-like ethylene-responsive transcription factor At1g16060							VIT_00s0398g00040	VIT_17s0000g06550		VIT_12s0059g02420	VIT_06s0004g02300		VIT_16s0115g00480	VIT_19s0014g03540		VIT_19s0014g04470	VIT_16s0022g02310		VIT_16s0115g00220	VIT_08s0007g00810		VIT_00s0398g00040	-
	VIT_14s0108g00390	VIT_19s0014g05360		VIT_04s0008g02670	VIT_12s0142g00700		VIT_19s0090g00120			VIT_11s0016g04100	VIT_15s0021g00040		VIT_18s0001g07010	VIT_11s0065g00980		VIT_14s0006g01280	VIT_10s0003g05190		VIT_14s0108g00390	-	homeobox-leucine zipper protein ATHB-13							VIT_00s0388g00090	VIT_18s0001g13030		VIT_10s0003g05180	VIT_04s0008g02580		VIT_16s0050g00370	VIT_18s0001g08300		VIT_19s0176g00030	VIT_14s0030g00960		VIT_10s0003g05370	VIT_01s0026g00300		VIT_00s0388g00090	-
	VIT_16s0013g00950	VIT_19s0015g02230		VIT_15s0046g02190	VIT_13s0067g00860		VIT_05s0077g00480			VIT_16s0100g00380	VIT_11s0052g01270		VIT_18s0001g11760	VIT_12s0059g00050		VIT_15s0046g02110			VIT_16s0013g00950	-	ethylene-responsive transcription factor ERF105							VIT_19s0014g04450	VIT_18s0041g00900		VIT_13s0067g03570	VIT_05s0094g01330		VIT_16s0050g00180	VIT_18s0001g06380		VIT_19s0093g00180	VIT_03s0063g01560		VIT_13s0064g00940	VIT_07s0095g00660		VIT_19s0014g04450	-
	VIT_16s0013g00990	VIT_19s0027g01070		VIT_16s0013g00890	VIT_13s0067g03390		VIT_16s0100g00460			VIT_13s0067g01070	VIT_00s0202g00040		VIT_19s0015g02590	VIT_12s0059g00110		VIT_11s0016g01320			VIT_16s0013g00990	-								VIT_19s0014g04180	VIT_18s0001g11050		VIT_17s0000g03960	VIT_06s0004g01410		VIT_19s0090g00800	VIT_12s0028g01150		VIT_12s0028g01640	VIT_15s0046g02800		VIT_17s0000g03330	VIT_06s0009g01360		VIT_19s0014g04180	-
	VIT_16s0013g01050	VIT_19s0015g00730		VIT_16s0013g00990	VIT_13s0106g00020		VIT_17s0000g09000			VIT_09s0018g00730	VIT_10s0092g00370		VIT_19s0015g02880	VIT_13s0019g02690		VIT_06s0009g03670			VIT_16s0013g01050	-	ethylene-responsive transcription factor ERF105							VIT_07s0031g01370	VIT_00s0484g00030		VIT_18s0001g01310	VIT_00s0872g00010		VIT_19s0015g01440	VIT_17s0000g04310		VIT_18s0001g14610	VIT_15s0107g00280		VIT_17s0000g02820	VIT_06s0061g01480		VIT_07s0031g01370	-
	VIT_16s0013g01120	VIT_18s0001g14110		VIT_13s0019g04060	VIT_13s0139g00300		VIT_13s0074g00740			VIT_09s0070g00160	VIT_17s0000g08100		VIT_09s0070g00160	VIT_13s0158g00250		VIT_12s0059g02520			VIT_16s0013g01120	-	ethylene-responsive transcription factor 5							VIT_06s0009g03000	VIT_06s0009g01990		VIT_16s0148g00110	VIT_08s0007g00830		VIT_07s0197g00130	VIT_16s0148g00330		VIT_18s0089g00460	VIT_09s0096g00140		VIT_16s0050g02810	VIT_04s0044g00720		VIT_06s0009g03000	-
	VIT_17s0000g06410	VIT_19s0014g00880		VIT_14s0068g00300	VIT_13s0156g00540		VIT_14s0083g00240			VIT_10s0116g01870	VIT_02s0109g00310		VIT_12s0028g01150	VIT_17s0000g02410		VIT_06s0061g00390			VIT_17s0000g06410	-	transcription factor MYB34							VIT_04s0023g01240	VIT_00s2539g00010		VIT_13s0047g00950	VIT_03s0038g04290		VIT_02s0025g01940	VIT_16s0039g02110		VIT_16s0022g02190	VIT_09s0096g00200		VIT_16s0050g01770	VIT_02s0087g00750		VIT_04s0023g01240	-	anthocyanidin 3-O-glucosyltransferase 5
	VIT_18s0001g05250	VIT_17s0000g09790		VIT_16s0050g00390	VIT_13s0158g00290		VIT_16s0050g00910			VIT_12s0035g00260	VIT_00s0479g00020		VIT_12s0035g00260	VIT_17s0000g02930		VIT_07s0141g00270			VIT_18s0001g05250	-	ethylene-responsive transcription factor RAP2-4							VIT_07s0031g01380	VIT_01s0010g03290		VIT_16s0022g02520	VIT_02s0033g01260		VIT_12s0034g01350	VIT_16s0098g01080		VIT_16s0022g01330	VIT_09s0096g00930		VIT_17s0000g04400	VIT_09s0002g03120		VIT_07s0031g01380	-	cytochrome P450 CYP736A12
	VIT_18s0001g08610	VIT_00s0335g00080		VIT_16s0050g01150	VIT_14s0030g00840		VIT_18s0001g13810			VIT_13s0067g00260	VIT_01s0011g03960		VIT_12s0059g01560	VIT_18s0001g08240		VIT_18s0001g05250			VIT_18s0001g08610	-	AP2-like ethylene-responsive transcription factor ANT							VIT_16s0148g00210	VIT_11s0016g01290		VIT_18s0001g01850	VIT_01s0011g01200		VIT_12s0059g00580	VIT_12s0028g00210		VIT_16s0022g02470	VIT_09s0002g05450		VIT_15s0045g00090	VIT_07s0129g00360		VIT_16s0148g00210	-	rust resistance kinase Lr10
	VIT_18s0117g00200	VIT_00s0705g00010		VIT_16s0100g00460	VIT_14s0030g01050		VIT_18s0001g13980			VIT_13s0067g01940	VIT_05s0077g01140		VIT_13s0067g00260	VIT_18s0089g00090		VIT_16s0098g00600			VIT_18s0117g00200	-								VIT_09s0002g06480	VIT_02s0012g02460		VIT_18s0001g09730	VIT_14s0068g00100		VIT_09s0002g02870	VIT_14s0068g00440		VIT_06s0009g02280	VIT_09s0002g02240		VIT_18s0072g00020	VIT_02s0025g00930		VIT_09s0002g06480	-
	VIT_19s0014g02240	VIT_00s0790g00020		VIT_17s0000g03440	VIT_14s0030g01200		VIT_13s0019g01130			VIT_13s0067g02870	VIT_00s0193g00150		VIT_13s0067g02870	VIT_19s0014g05360		VIT_09s0002g01110			VIT_19s0014g02240	-	ethylene-responsive transcription factor-like							VIT_11s0016g00980	VIT_12s0035g01910		VIT_17s0000g02360	VIT_04s0069g00610		VIT_03s0038g02550	VIT_18s0001g11760		VIT_14s0036g00010	VIT_05s0020g04110		VIT_00s0414g00040	VIT_08s0007g00830		VIT_11s0016g00980	-	flavonoid 3'-monooxygenase
	VIT_03s0088g00290	VIT_01s0011g05090		VIT_18s0164g00050	VIT_15s0024g01650		VIT_17s0000g02950			VIT_13s0106g00190	VIT_01s0011g00350		VIT_13s0106g00190	VIT_19s0015g02230		VIT_19s0090g00120			VIT_03s0088g00290	-	phytosulfokines							VIT_16s0022g01390	VIT_10s0003g02410		VIT_09s0002g07850	VIT_01s0010g03380		VIT_05s0020g00890	VIT_15s0024g01100		VIT_15s0045g00090	VIT_12s0121g00050		VIT_05s0051g00160	VIT_08s0007g00750		VIT_16s0022g01390	-	geraniol 8-hydroxylase
	VIT_05s0049g01410	VIT_02s0012g01770		VIT_11s0016g02780	VIT_15s0045g00710		VIT_19s0027g01130			VIT_15s0046g02190	VIT_01s0011g00350		VIT_14s0006g00910	VIT_19s0027g01070		VIT_13s0067g01070			VIT_05s0049g01410	-	phosphate transporter PHO1							VIT_16s0148g00020	VIT_15s0048g00020		VIT_19s0027g01740	VIT_12s0134g00290		VIT_08s0007g07800	VIT_15s0048g01680		VIT_08s0007g05670	VIT_04s0069g00620		VIT_00s0414g00020	VIT_08s0040g01440		VIT_16s0148g00020	-	rust resistance kinase Lr10-like
	VIT_05s0077g00480	VIT_03s0017g00610		VIT_04s0008g03530	VIT_15s0107g00150		VIT_19s0027g01930			VIT_18s0001g02540			VIT_15s0046g02110	VIT_19s0085g00010		VIT_18s0001g09230			VIT_05s0077g00480	-								VIT_00s0398g00020	VIT_00s2317g00010		VIT_19s0014g04490	VIT_18s0164g00100		VIT_10s0003g04870	VIT_19s0090g01870		VIT_08s0007g07100	VIT_08s0040g01230		VIT_00s0269g00110	VIT_00s0684g00010		VIT_00s0398g00020	-	putative cysteine-rich receptor-like prote
	VIT_07s0005g00660	VIT_03s0063g01510		VIT_15s0046g02410	VIT_15s0107g00280		VIT_16s0013g00900			VIT_18s0122g00180			VIT_16s0100g00400	VIT_01s0011g03440		VIT_15s0046g01950			VIT_07s0005g00660	-	indole-3-acetic acid-induced protein ARG2							VIT_00s1603g00010	VIT_13s0019g02780		VIT_12s0055g00730	VIT_06s0004g00490		VIT_07s0005g04040	VIT_18s0041g00900		VIT_19s0027g01400	VIT_13s0084g00880		VIT_04s0023g01240	VIT_16s0050g01220		VIT_00s1603g00010	-
	VIT_07s0005g03940	VIT_04s0008g03460		VIT_04s0023g00580	VIT_18s0001g03810		VIT_16s0013g00970			VIT_14s0068g01720			VIT_17s0000g02950	VIT_06s0004g06390		VIT_08s0007g05300			VIT_07s0005g03940	-	BRCA1-associated RING domain protein 1							VIT_00s0388g00020	VIT_15s0021g00050		VIT_13s0019g05280	VIT_02s0033g00520		VIT_06s0004g06900	VIT_14s0006g02630		VIT_08s0007g05220	VIT_13s0067g02120		VIT_04s0079g00230	VIT_13s0074g00480		VIT_00s0388g00020	-	LEAF RUST 10 DISEASE-RESISTANCE LOCUS RECE
	VIT_08s0007g00830	VIT_04s0069g00620		VIT_16s0013g00900	VIT_18s0041g02450		VIT_16s0013g00980			VIT_16s0013g00980			VIT_18s0001g02540	VIT_03s0063g00460		VIT_18s0001g02410			VIT_08s0007g00830	-	L-type lectin-domain containing receptor kinase S.4							VIT_00s0388g00050	VIT_13s0019g01920		VIT_12s0028g04000	VIT_12s0035g00080		VIT_13s0047g00730	VIT_18s0001g09400		VIT_13s0019g05280	VIT_14s0066g01790		VIT_06s0004g06390	VIT_12s0134g00290		VIT_00s0388g00050	-
	VIT_11s0016g04100	VIT_05s0029g01430		VIT_16s0013g01050	VIT_19s0015g02890		VIT_16s0013g01000			VIT_05s0020g03380			VIT_18s0122g00180	VIT_10s0003g02070		VIT_03s0038g00430			VIT_11s0016g04100	-	ARF guanine-nucleotide exchange factor GNL2							VIT_04s0008g01470	VIT_17s0000g05870		VIT_14s0083g00260	VIT_02s0025g03610		VIT_10s0116g00260	VIT_18s0001g12800		VIT_11s0052g01070	VIT_13s0067g03280		VIT_00s1603g00010	VIT_04s0023g02550		VIT_04s0008g01470	-	probable WRKY transcription factor 50
	VIT_13s0019g04060	VIT_05s0102g00940		VIT_05s0020g03380	VIT_19s0090g00260		VIT_16s0013g01060			VIT_09s0002g03290			VIT_19s0027g01930	VIT_07s0104g01620		VIT_15s0048g01490			VIT_13s0019g04060	-	MLO7 protein							VIT_18s0001g09730	VIT_00s1542g00020		VIT_19s0014g04280	VIT_12s0034g02570		VIT_13s0158g00170	VIT_16s0013g00260		VIT_10s0003g05210	VIT_12s0028g00840		VIT_02s0012g02720	VIT_13s0064g00140		VIT_18s0001g09730	-
	VIT_18s0164g00050	VIT_07s0005g01350		VIT_05s0049g02120	VIT_19s0027g01860		VIT_16s0013g01070			VIT_07s0130g00010			VIT_14s0068g01720	VIT_11s0052g01200		VIT_11s0052g01270			VIT_18s0164g00050	-								VIT_12s0034g00060	VIT_00s1390g00010		VIT_19s0015g00860	VIT_19s0014g02000		VIT_05s0102g01100	VIT_18s0001g04960		VIT_11s0016g00220	VIT_05s0049g01870		VIT_00s0285g00060	VIT_17s0000g10100		VIT_12s0034g00060	-	anthocyanidin 3-O-glucosyltransferase 2-li
	VIT_11s0016g03480	VIT_08s0056g01040		VIT_06s0004g02140	VIT_08s0007g04950		VIT_16s0013g01110			VIT_16s0013g00990			VIT_08s0058g00900	VIT_01s0011g00560		VIT_11s0065g00130			VIT_11s0016g03480	-	probable xyloglucan endotransglucosylase/hydrolase protein 26							VIT_18s0001g09750	VIT_02s0025g04110		VIT_18s0089g00700	VIT_18s0089g00550		VIT_08s0007g02880	VIT_19s0014g05330		VIT_16s0100g00400	VIT_07s0095g00550		VIT_00s0259g00070	VIT_18s0041g01520		VIT_18s0001g09750	-	putative receptor protein kinase ZmPK1
	VIT_11s0052g01260	VIT_09s0002g03980		VIT_07s0129g00470	VIT_04s0008g01810		VIT_16s0100g00380			VIT_05s0020g04420			VIT_04s0008g02660	VIT_01s0011g06240		VIT_18s0122g00690			VIT_11s0052g01260	-	probable xyloglucan endotransglucosylase/hydrolase protein 23							VIT_10s0116g00520	VIT_05s0062g00610		VIT_16s0039g01220	VIT_06s0004g04380		VIT_11s0118g00310	VIT_07s0141g00060		VIT_18s0041g01290	VIT_07s0095g00640		VIT_18s0001g09740	VIT_06s0004g00910		VIT_10s0116g00520	-	probable xyloglucan endotransglucosylase/h
	VIT_12s0059g00990	VIT_12s0028g04010		VIT_08s0007g06710	VIT_19s0138g00110		VIT_16s0100g00400			VIT_07s0104g00930			VIT_11s0016g05320	VIT_13s0064g01480		VIT_13s0019g04460			VIT_12s0059g00990	-	cellulose synthase-like protein H1							VIT_07s0031g01390	VIT_16s0115g00340		VIT_19s0177g00200	VIT_11s0052g01460		VIT_05s0051g00170	VIT_12s0034g01630		VIT_12s0057g01160	VIT_11s0037g00680		VIT_00s0424g00010	VIT_13s0158g00430		VIT_07s0031g01390	-	cytochrome P450 CYP736A12
	VIT_18s0041g00790	VIT_12s0035g01630		VIT_10s0116g01870	VIT_12s0142g00360		VIT_06s0004g01320			VIT_18s0001g04340			VIT_05s0020g03380	VIT_00s0269g00150		VIT_17s0000g07210			VIT_18s0041g00790	-	anthocyanidin 5,3-O-glucosyltransferase-like							VIT_00s0515g00020	VIT_06s0009g02820		VIT_18s0089g00520	VIT_05s0049g01560		VIT_01s0011g05420	VIT_07s0005g06540		VIT_15s0046g02060	VIT_11s0016g00650		VIT_14s0006g01670	VIT_14s0030g01960		VIT_00s0515g00020	-	probable disease resistance RPP8-like prot
	VIT_02s0025g04110	VIT_12s0142g00700		VIT_11s0016g05330	VIT_01s0011g05180		VIT_07s0005g00630			VIT_15s0046g00170			VIT_15s0046g02420	VIT_14s0006g02290		VIT_18s0001g06120			VIT_02s0025g04110	-	serine/threonine-protein kinase EDR1							VIT_00s0262g00090	VIT_07s0129g00460		VIT_11s0052g00220	VIT_12s0034g00850		VIT_04s0044g00220	VIT_12s0035g00750		VIT_15s0048g01450	VIT_12s0034g00850		VIT_15s0021g00040	VIT_10s0042g00590		VIT_00s0262g00090	-
	VIT_03s0091g00530	VIT_13s0067g00860		VIT_12s0034g01660	VIT_18s0001g03160		VIT_07s0031g00530			VIT_04s0008g03840			VIT_11s0065g00130	VIT_18s0041g00840		VIT_13s0073g00400			VIT_03s0091g00530	-	protein CHROMOSOME TRANSMISSION FIDELITY 7							VIT_02s0025g04080	VIT_07s0005g01970		VIT_14s0066g01570	VIT_16s0100g00090		VIT_04s0044g00250	VIT_18s0086g00280		VIT_15s0045g01520	VIT_10s0071g01200		VIT_07s0130g00220	VIT_14s0030g00670		VIT_02s0025g04080	-	cytochrome P450 87A3
	VIT_04s0008g03530	VIT_13s0106g00020		VIT_12s0035g01470	VIT_00s0705g00010		VIT_09s0070g00160			VIT_16s0013g00970			VIT_16s0013g00980	VIT_16s0039g01890		VIT_18s0001g02400			VIT_04s0008g03530	-	ankyrin repeat-containing protein NPR4-like							VIT_18s0001g00550	VIT_18s0001g11570		VIT_16s0050g00140	VIT_17s0000g08600		VIT_12s0034g01490	VIT_11s0052g00790		VIT_19s0015g01650	VIT_16s0098g00600		VIT_08s0058g00980	VIT_12s0034g01270		VIT_18s0001g00550	-	rop guanine nucleotide exchange factor 1
	VIT_06s0004g01320	VIT_13s0139g00300		VIT_12s0035g01590	VIT_18s0041g01270		VIT_13s0019g04060			VIT_08s0007g06620			VIT_16s0050g01090	VIT_02s0087g00630		VIT_08s0032g01220			VIT_06s0004g01320	-								VIT_09s0002g09250	VIT_05s0049g00280		VIT_13s0175g00190	VIT_09s0002g04550		VIT_12s0035g01260	VIT_13s0158g00230		VIT_08s0032g00100	VIT_17s0000g08010		VIT_14s0006g02630	VIT_02s0087g00370		VIT_09s0002g09250	-	cytochrome P450 CYP82D47-like
	VIT_07s0005g00630	VIT_13s0156g00540		VIT_12s0059g01560	VIT_15s0021g00960		VIT_13s0064g01440			VIT_10s0003g00410			VIT_19s0135g00060	VIT_02s0025g04880		VIT_18s0001g11050			VIT_07s0005g00630	-	poly [ADP-ribose] polymerase 2							VIT_16s0039g01330	VIT_13s0019g02850		VIT_19s0090g01420	VIT_16s0050g01930		VIT_09s0018g00740	VIT_19s0027g01330		VIT_18s0122g01260	VIT_09s0002g04550		VIT_00s0258g00010	VIT_10s0042g00320		VIT_16s0039g01330	-	rust resistance kinase Lr10-like
	VIT_07s0031g00530	VIT_13s0158g00290		VIT_13s0067g02870	VIT_13s0067g00330		VIT_13s0084g00220			VIT_13s0047g01220			VIT_16s0013g01120	VIT_08s0007g00670		VIT_17s0000g08090			VIT_07s0031g00530	-	mitogen-activated protein kinase kinase kinase 2							VIT_06s0061g01430	VIT_00s0294g00100		VIT_19s0014g00470	VIT_13s0074g00480		VIT_02s0033g01380	VIT_13s0084g00880		VIT_19s0014g04280	VIT_17s0000g07200		VIT_13s0064g01490	VIT_18s0001g06340		VIT_06s0061g01430	-	flavanone 7-O-glucoside 2''-O-beta-L-rhamn
	VIT_08s0040g02950	VIT_14s0030g00170		VIT_14s0068g01720	VIT_00s0335g00080		VIT_14s0066g00760			VIT_16s0013g01120			VIT_14s0068g01570	VIT_08s0007g01760		VIT_07s0129g00210			VIT_08s0040g02950	-	E3 ubiquitin-protein ligase SGR9, amyloplastic							VIT_03s0038g01580	VIT_00s0448g00020		VIT_18s0041g00790	VIT_19s0014g00880		VIT_11s0016g05320	VIT_05s0102g00060		VIT_19s0014g04490	VIT_08s0007g05240		VIT_02s0087g00710	VIT_04s0008g05320		VIT_03s0038g01580	-
	VIT_09s0070g00160	VIT_14s0030g00840		VIT_17s0000g06560	VIT_19s0015g00730		VIT_14s0066g02140			VIT_10s0116g00300			VIT_18s0001g03910	VIT_07s0031g01680		VIT_15s0046g02380			VIT_09s0070g00160	CIPK02	CBL-interacting protein kinase 02							VIT_00s0516g00010	VIT_06s0009g02010		VIT_18s0001g15680	VIT_12s0142g00590		VIT_02s0025g04870	VIT_12s0142g00590		VIT_18s0001g09800	VIT_16s0039g02720		VIT_00s2485g00010	VIT_10s0003g02910		VIT_00s0516g00010	-	RPM1-interacting protein 4
	VIT_13s0064g01440	VIT_14s0030g01050		VIT_17s0000g07740	VIT_02s0025g04460		VIT_15s0021g00970			VIT_16s0050g00070			VIT_18s0001g05250	VIT_10s0092g00370		VIT_07s0031g01320			VIT_13s0064g01440	-								VIT_00s0456g00040	VIT_00s0288g00010		VIT_13s0064g00790	VIT_12s0035g01590		VIT_10s0116g00560	VIT_12s0035g01470		VIT_17s0000g08770	VIT_19s0014g01920		VIT_00s0399g00010	VIT_10s0003g04770		VIT_00s0456g00040	-
	VIT_13s0084g00220	VIT_14s0030g01200		VIT_18s0086g00280	VIT_18s0041g00830		VIT_16s0022g01620			VIT_12s0035g01590			VIT_09s0002g01110	VIT_03s0017g00560		VIT_11s0052g01300			VIT_13s0084g00220	-								VIT_00s0929g00020	VIT_03s0180g00200		VIT_18s0041g01340	VIT_12s0034g01630		VIT_09s0096g00200	VIT_16s0098g00600		VIT_10s0003g05440	VIT_19s0014g05330		VIT_08s0007g06030	VIT_09s0002g05840		VIT_00s0929g00020	-	receptor-like cytosolic serine/threonine-p
	VIT_14s0066g00760	VIT_15s0024g01650		VIT_16s0050g02530	VIT_01s0011g02920		VIT_18s0001g03000			VIT_19s0014g00160			VIT_18s0122g00690	VIT_04s0008g01860		VIT_17s0000g03400			VIT_14s0066g00760	-	disease resistance protein RPM1-like							VIT_07s0289g00080	VIT_00s0222g00010		VIT_16s0098g00400	VIT_12s0034g02500		VIT_10s0003g04510	VIT_09s0002g05450		VIT_10s0092g00590	VIT_18s0072g00030		VIT_00s0233g00020	VIT_09s0002g02870		VIT_07s0289g00080	-	UDP-glycosyltransferase 74E2
	VIT_14s0066g02140	VIT_15s0045g00710		VIT_08s0040g02950	VIT_09s0002g09140		VIT_18s0122g00180			VIT_12s0028g01830			VIT_10s0116g01650	VIT_11s0016g00660		VIT_04s0008g03400			VIT_14s0066g02140	-	serine/threonine-protein kinase D6PK							VIT_05s0049g00010	VIT_04s0008g04920		VIT_11s0016g01020	VIT_14s0036g00010		VIT_09s0002g01320	VIT_09s0018g00830		VIT_18s0041g00870	VIT_16s0022g02030		VIT_10s0092g00590	VIT_05s0077g00290		VIT_05s0049g00010	-	cellulose synthase-like protein G2
	VIT_15s0021g00970	VIT_15s0107g00150		VIT_15s0046g02420	VIT_07s0031g00940		VIT_18s0164g00050			VIT_17s0000g06560			VIT_16s0050g02400	VIT_10s0003g00580		VIT_18s0001g15330			VIT_15s0021g00970	-	probable receptor-like protein kinase At5g47070							VIT_00s0424g00010	VIT_03s0063g01860		VIT_13s0106g00080	VIT_16s0039g01770		VIT_09s0096g00420	VIT_18s0089g00550		VIT_14s0083g01210	VIT_07s0095g00790		VIT_09s0002g03270	VIT_05s0049g00040		VIT_00s0424g00010	-	rust resistance kinase Lr10-like
	VIT_16s0022g01620	VIT_15s0107g00280		VIT_14s0006g01290	VIT_00s0202g00040		VIT_19s0014g01230			VIT_18s0001g07010			VIT_07s0005g00630	VIT_19s0014g05400		VIT_14s0108g00050			VIT_16s0022g01620	-	probable LRR receptor-like serine/threonine-protein kinase At5g10290							VIT_04s0044g01530	VIT_04s0023g02350		VIT_13s0156g00390	VIT_08s0056g01120		VIT_04s0008g00440	VIT_09s0002g02880		VIT_12s0028g00340	VIT_15s0045g00710		VIT_00s0456g00040	VIT_16s0022g01640		VIT_04s0044g01530	-	beta-D-glucosyl crocetin beta-1,6-glucosyl
	VIT_18s0001g03000	VIT_18s0001g03810		VIT_03s0038g01750	VIT_11s0118g00390		VIT_05s0020g04420			VIT_16s0013g01110			VIT_08s0007g02360	VIT_03s0038g04160		VIT_16s0013g00970			VIT_18s0001g03000	-	uncharacterized LOC100248801							VIT_00s0269g00020	VIT_05s0049g00270		VIT_13s0106g00040	VIT_08s0040g01340		VIT_04s0008g01860	VIT_03s0017g00380		VIT_14s0030g00250	VIT_15s0046g01010		VIT_00s0269g00100	VIT_12s0035g01470		VIT_00s0269g00020	-
	VIT_18s0122g00180	VIT_18s0041g02450		VIT_17s0000g04180	VIT_19s0027g01880		VIT_05s0020g04930			VIT_15s0048g02870			VIT_19s0014g02240	VIT_14s0068g01350		VIT_15s0046g00170			VIT_18s0122g00180	-	putative calcium-binding protein CML19							VIT_07s0104g01260	VIT_06s0009g02810		VIT_13s0067g02360	VIT_09s0002g05430		VIT_09s0070g00140	VIT_09s0002g02430		VIT_14s0030g01200	VIT_14s0030g00870		VIT_12s0055g00070	VIT_16s0050g02120		VIT_07s0104g01260	-	probable indole-3-pyruvate monooxygenase Y
	VIT_19s0014g01230	VIT_19s0014g05330		VIT_14s0006g01280	VIT_16s0013g01000		VIT_09s0002g01110			VIT_10s0003g00140			VIT_08s0058g00470	VIT_07s0104g01420		VIT_17s0000g09000			VIT_19s0014g01230	-	protein MALE DISCOVERER 2							VIT_08s0007g07720	VIT_00s0267g00030		VIT_18s0001g09750	VIT_09s0002g08020		VIT_08s0007g04350	VIT_09s0002g02240		VIT_13s0175g00050	VIT_09s0018g00780		VIT_12s0034g00060	VIT_14s0081g00780		VIT_08s0007g07720	-	cytochrome P450 93A3
	VIT_13s0019g02740	VIT_19s0015g02890		VIT_05s0077g00480	VIT_13s0073g00400		VIT_09s0018g00730			VIT_15s0048g02370			VIT_06s0061g00790	VIT_09s0002g06480		VIT_14s0108g00390			VIT_13s0019g02740	-	18.2 kDa class I heat shock protein							VIT_08s0007g07710	VIT_06s0004g07160		VIT_19s0176g00030	VIT_01s0011g03460		VIT_09s0002g03560	VIT_08s0040g01220		VIT_14s0030g02110	VIT_09s0018g01080		VIT_11s0052g01220	VIT_15s0046g03570		VIT_08s0007g07710	-	cytochrome P450 93A3
	VIT_07s0129g00210	VIT_19s0090g00260		VIT_04s0008g03840	VIT_17s0000g02370		VIT_12s0035g00260			VIT_16s0050g02400			VIT_11s0016g03930	VIT_05s0165g00290		VIT_14s0068g00330			VIT_07s0129g00210	-	BTB/POZ and TAZ domain-containing protein 4							VIT_00s0566g00020	VIT_06s0009g02830		VIT_19s0015g00010	VIT_06s0061g00260		VIT_09s0054g01570	VIT_08s0007g08420		VIT_18s0041g00190	VIT_09s0002g06290		VIT_00s0228g00070	VIT_13s0084g00560		VIT_00s0566g00020	-
	VIT_04s0023g03750	VIT_15s0021g00960		VIT_14s0108g00050	VIT_18s0041g00010		VIT_13s0067g00260			VIT_07s0031g00720			VIT_16s0050g00070	VIT_08s0007g07740		VIT_19s0027g01130			VIT_04s0023g03750	-	probable L-ascorbate peroxidase 3							VIT_09s0002g06470	VIT_00s1682g00020		VIT_11s0016g05440	VIT_06s0061g00270		VIT_09s0002g08500	VIT_13s0019g01010		VIT_18s0041g00790	VIT_15s0024g01750		VIT_00s0374g00030	VIT_14s0066g01550		VIT_09s0002g06470	-	isoflavone 2'-hydroxylase-like
	VIT_08s0040g03150	VIT_03s0038g03400		VIT_06s0061g00390	VIT_19s0014g01760		VIT_13s0106g00190			VIT_03s0132g00340			VIT_14s0030g00650	VIT_08s0040g00670		VIT_16s0013g01110			VIT_08s0040g03150	APX	cytosolic ascorbate peroxidase							VIT_01s0011g03690	VIT_02s0033g00240		VIT_18s0041g02020	VIT_05s0051g00580		VIT_08s0058g01040	VIT_12s0142g00700		VIT_18s0001g15120	VIT_09s0002g02430		VIT_00s0256g00010	VIT_01s0127g00800		VIT_01s0011g03690	-	universal stress protein A-like protein
	VIT_04s0023g00580	VIT_13s0047g00730		VIT_16s0013g00950	VIT_19s0014g05400		VIT_18s0001g02540			VIT_10s0003g01600			VIT_09s0002g07840	VIT_18s0001g09500		VIT_10s0116g01870			VIT_04s0023g00580	-	auxin-induced protein 15A-like							VIT_11s0016g01020	VIT_14s0060g02340		VIT_18s0089g00090	VIT_02s0087g00340		VIT_03s0167g00190	VIT_07s0151g01060		VIT_10s0003g04840	VIT_12s0028g03520		VIT_00s0256g00030	VIT_18s0001g00280		VIT_11s0016g01020	-	flavonoid 3'-monooxygenase
	VIT_05s0020g04670	VIT_14s0068g00810		VIT_14s0066g02350	VIT_02s0087g01020		VIT_00s0710g00020			VIT_18s0001g06120			VIT_11s0016g01290	VIT_13s0047g00730		VIT_10s0116g00300			VIT_05s0020g04670	-								VIT_00s0347g00120	VIT_16s0098g01060		VIT_13s0019g00060	VIT_08s0007g05490		VIT_13s0047g00700	VIT_13s0019g02130		VIT_13s0019g03650	VIT_17s0000g04310		VIT_00s0634g00030	VIT_12s0059g00960		VIT_00s0347g00120	-
	VIT_05s0020g04680			VIT_17s0000g09000	VIT_09s0002g03800		VIT_03s0063g01260			VIT_13s0073g00400			VIT_14s0066g01240	VIT_01s0011g06430		VIT_13s0019g01130			VIT_05s0020g04680	-	auxin-induced protein 22D							VIT_11s0016g01050	VIT_12s0134g00300		VIT_13s0067g01830	VIT_18s0001g01730		VIT_08s0007g01180	VIT_11s0065g00650		VIT_13s0019g04660	VIT_18s0001g11760		VIT_08s0007g07740	VIT_16s0039g02790		VIT_11s0016g01050	-	flavonoid 3'-monooxygenase
	VIT_05s0029g01420			VIT_14s0068g00330	VIT_02s0012g01770		VIT_14s0068g01500			VIT_08s0056g01190			VIT_19s0014g00160	VIT_02s0025g04460		VIT_14s0066g00760			VIT_05s0029g01420	-	protein ACCELERATED CELL DEATH 6							VIT_01s0127g00560	VIT_04s0044g01530		VIT_18s0001g08430	VIT_19s0014g04170		VIT_12s0134g00280	VIT_16s0013g01700		VIT_12s0142g00760	VIT_15s0024g01100		VIT_07s0031g01680	VIT_14s0030g00960		VIT_01s0127g00560	-	probable nucleoredoxin 1
	VIT_07s0141g00270			VIT_08s0007g02360	VIT_19s0027g01870		VIT_13s0019g03060			VIT_16s0039g02230			VIT_17s0000g04180	VIT_07s0031g01840		VIT_14s0066g01790			VIT_07s0141g00270	-	auxin-induced protein 22D							VIT_02s0154g00130	VIT_05s0077g01530		VIT_13s0067g00110	VIT_17s0000g05310		VIT_15s0107g00280	VIT_15s0046g03290		VIT_18s0001g11240	VIT_16s0148g00330		VIT_09s0002g02960	VIT_08s0007g06950		VIT_02s0154g00130	-	probable xyloglucan galactosyltransferase
	VIT_08s0007g06620			VIT_09s0002g03280	VIT_16s0013g00900		VIT_01s0011g06590			VIT_04s0008g03400			VIT_13s0047g01220	VIT_01s0010g03560		VIT_18s0001g13980			VIT_08s0007g06620	-	uncharacterized LOC100258837							VIT_18s0001g09740	VIT_01s0146g00340		VIT_18s0001g11250	VIT_04s0023g02680		VIT_18s0041g01330	VIT_19s0093g00110		VIT_14s0030g00170	VIT_12s0028g01850		VIT_18s0089g00370	VIT_19s0014g04490		VIT_18s0001g09740	-
	VIT_09s0002g03290			VIT_09s0070g00160	VIT_01s0011g05190		VIT_01s0026g01340			VIT_03s0038g03660			VIT_14s0030g02310	VIT_00s0269g00100		VIT_18s0117g00200			VIT_09s0002g03290	-								VIT_01s0011g02740	VIT_00s0710g00010		VIT_19s0014g04510	VIT_16s0098g00240		VIT_06s0004g01000	VIT_12s0035g00300		VIT_16s0148g00060	VIT_14s0068g00490		VIT_02s0025g03590	VIT_14s0128g00550		VIT_01s0011g02740	-	phosphoenolpyruvate carboxylase 4
	VIT_10s0003g03810			VIT_10s0003g00410	VIT_00s0790g00020		VIT_02s0025g01900			VIT_08s0007g03820			VIT_19s0015g02700	VIT_14s0006g01340		VIT_08s0040g01230			VIT_10s0003g03810	-	protein TIFY 5A							VIT_13s0047g01220	VIT_00s0684g00010		VIT_07s0197g00130	VIT_16s0050g00980		VIT_12s0035g00350	VIT_18s0072g00230		VIT_17s0000g03960	VIT_16s0050g00090		VIT_12s0028g02430	VIT_14s0030g00300		VIT_13s0047g01220	-
	VIT_13s0047g01220			VIT_10s0116g00300	VIT_17s0000g09790		VIT_08s0032g01030			VIT_13s0047g00450			VIT_07s0130g00020	VIT_02s0012g02460		VIT_11s0016g05640			VIT_13s0047g01220	-								VIT_11s0052g01580	VIT_00s0338g00050		VIT_17s0000g04380	VIT_15s0046g03620		VIT_10s0003g05570	VIT_07s0185g00080		VIT_16s0100g00380	VIT_19s0090g00110		VIT_01s0011g02020	VIT_16s0022g01970		VIT_11s0052g01580	-	anthocyanidin 3-O-glucosyltransferase 7
	VIT_14s0030g02310			VIT_11s0016g00300			VIT_03s0063g01250			VIT_04s0008g02230			VIT_10s0003g03940	VIT_05s0029g01540		VIT_18s0001g06310			VIT_14s0030g02310	-	auxin-induced protein 22D							VIT_12s0034g01120	VIT_14s0108g00110		VIT_18s0001g01960	VIT_14s0066g01960		VIT_12s0134g00300	VIT_09s0002g08460		VIT_17s0000g03230	VIT_11s0016g04440		VIT_01s0010g01380	VIT_07s0031g00960		VIT_12s0034g01120	-	anthocyanidin 3-O-glucosyltransferase 2
	VIT_14s0066g01790			VIT_12s0121g00300			VIT_05s0029g01140			VIT_18s0001g02700			VIT_17s0000g06000	VIT_07s0104g01260		VIT_05s0077g00480			VIT_14s0066g01790	-	gibberellin-regulated protein 14							VIT_00s0411g00010	VIT_16s0098g00220		VIT_16s0050g02120	VIT_19s0093g00350		VIT_06s0004g00340	VIT_09s0018g00310		VIT_12s0057g00780	VIT_19s0085g00060		VIT_05s0020g03240	VIT_15s0045g01520		VIT_00s0411g00010	-
	VIT_15s0046g02420			VIT_16s0100g00400			VIT_01s0011g05090			VIT_15s0048g01470			VIT_17s0000g09000	VIT_13s0074g00400		VIT_11s0016g02780			VIT_15s0046g02420	-	aquaporin PIP1;2							VIT_07s0197g00250	VIT_00s0392g00050		VIT_09s0018g00440	VIT_19s0014g04830		VIT_17s0000g05790	VIT_14s0128g00510		VIT_16s0050g01330	VIT_14s0083g00380		VIT_19s0015g02940	VIT_09s0054g01520		VIT_07s0197g00250	-	probable disease resistance protein At5g66
	VIT_19s0015g02700			VIT_17s0000g04380			VIT_05s0062g00630			VIT_07s0031g01320			VIT_08s0007g07740	VIT_06s0009g02930		VIT_10s0116g01200			VIT_19s0015g02700	-	probable glutathione S-transferase							VIT_03s0017g00940	VIT_00s0641g00010		VIT_10s0003g00340	VIT_14s0060g00550		VIT_12s0028g01640	VIT_14s0068g00100		VIT_19s0090g00900	VIT_15s0024g01170		VIT_04s0069g00550	VIT_19s0090g01630		VIT_03s0017g00940	-	cytochrome b6-f complex iron-sulfur subuni
	VIT_19s0027g01130			VIT_18s0001g06310			VIT_02s0025g03330			VIT_17s0000g07210			VIT_11s0016g01320	VIT_04s0008g03460		VIT_04s0008g03840			VIT_19s0027g01130	-	zinc finger protein CONSTANS-LIKE 4							VIT_02s0025g01920	VIT_00s0551g00050		VIT_10s0003g05130	VIT_06s0004g07400		VIT_17s0000g03890	VIT_14s0066g02140		VIT_13s0139g00340	VIT_14s0066g02290		VIT_18s0122g01460	VIT_18s0089g00650		VIT_02s0025g01920	-	cellulose synthase-like protein G3
	VIT_19s0014g00160			VIT_18s0041g01330			VIT_02s0012g00570			VIT_15s0048g00020			VIT_08s0040g00820	VIT_15s0107g00150		VIT_08s0058g00990			VIT_19s0014g00160	-	chlorophyll a-b binding protein 40, chloroplastic-like							VIT_00s0269g00130	VIT_05s0049g00260		VIT_09s0002g08590	VIT_13s0158g00430		VIT_14s0068g00040	VIT_13s0019g00730		VIT_18s0001g03520	VIT_13s0019g05260		VIT_12s0028g03960	VIT_12s0121g00300		VIT_00s0269g00130	-
	VIT_04s0008g03400			VIT_18s0089g00090			VIT_12s0034g00030			VIT_11s0016g02010			VIT_03s0063g02530	VIT_02s0087g01020		VIT_16s0050g02400			VIT_04s0008g03400	-	ethylene-responsive transcription factor TINY-like							VIT_00s0346g00060	VIT_00s0759g00010		VIT_16s0100g00400	VIT_14s0030g00840		VIT_11s0037g01270	VIT_13s0139g00230		VIT_18s0086g00700	VIT_16s0098g00230		VIT_13s0067g02360	VIT_15s0046g01920		VIT_00s0346g00060	-
	VIT_07s0031g01320			VIT_18s0122g00180			VIT_08s0007g00830			VIT_10s0116g01200			VIT_08s0056g01190	VIT_04s0008g01120		VIT_05s0077g01360			VIT_07s0031g01320	-	transcription factor TGA1							VIT_01s0011g02020	VIT_06s0004g00620		VIT_12s0142g00340	VIT_14s0030g01050		VIT_14s0081g00780	VIT_14s0066g02420		VIT_06s0004g04120	VIT_16s0098g00220		VIT_00s0513g00020	VIT_18s0122g01480		VIT_01s0011g02020	-
	VIT_08s0007g03820			VIT_19s0015g02700			VIT_11s0016g04100			VIT_03s0180g00210			VIT_16s0039g02230	VIT_04s0023g01480		VIT_10s0003g01600			VIT_08s0007g03820	-	trihelix transcription factor PTL							VIT_05s0020g04930	VIT_19s0014g04040		VIT_15s0107g00280	VIT_08s0040g02180		VIT_11s0037g00660	VIT_13s0019g04190		VIT_01s0011g03960	VIT_18s0072g01090		VIT_04s0044g00020	VIT_00s0467g00030		VIT_05s0020g04930	-
	VIT_10s0003g01600			VIT_19s0085g01140			VIT_18s0001g06320			VIT_17s0000g07200			VIT_16s0050g00390	VIT_02s0012g01770		VIT_14s0006g00910			VIT_10s0003g01600	-	probable WRKY transcription factor 65							VIT_08s0007g07740	VIT_10s0092g00240		VIT_19s0085g00810	VIT_08s0040g02900		VIT_05s0029g01480	VIT_09s0002g07710		VIT_09s0002g09020	VIT_19s0014g00250		VIT_00s0658g00020	VIT_00s0256g00050		VIT_08s0007g07740	-
	VIT_14s0006g01280			VIT_16s0013g01120			VIT_10s0003g03940			VIT_11s0052g01300			VIT_07s0031g01370	VIT_07s0005g01350		VIT_16s0050g00070			VIT_14s0006g01280	MYBA7	R2R3 MYB transcription factor							VIT_09s0002g05980	VIT_14s0108g00100		VIT_19s0140g00230	VIT_18s0089g00050		VIT_10s0003g01860	VIT_12s0055g00640		VIT_10s0116g00920	VIT_15s0048g01690		VIT_12s0035g01820	VIT_05s0094g01020		VIT_09s0002g05980	-	cytochrome P450 734A1
	VIT_16s0013g00890			VIT_17s0000g06410			VIT_02s0025g01280			VIT_11s0052g01300			VIT_11s0016g00670	VIT_05s0102g00940		VIT_11s0016g05330			VIT_16s0013g00890	-	ethylene-responsive transcription factor 2							VIT_01s0011g01120	VIT_06s0009g02850		VIT_19s0015g01310	VIT_07s0005g05520		VIT_19s0014g00920	VIT_16s0039g02290		VIT_06s0061g01480	VIT_09s0070g00080		VIT_15s0045g00030	VIT_12s0055g00290		VIT_01s0011g01120	-
	VIT_16s0013g00900			VIT_18s0001g05250			VIT_04s0008g01800						VIT_08s0007g05160	VIT_17s0000g03890		VIT_15s0048g02370			VIT_16s0013g00900	-								VIT_08s0007g04590	VIT_01s0010g01180		VIT_18s0122g00720	VIT_08s0040g01220		VIT_14s0030g00170	VIT_18s0072g00030		VIT_02s0025g01920	VIT_01s0127g00240		VIT_15s0021g02410	VIT_00s0420g00010		VIT_08s0007g04590	-	UDP-glycosyltransferase 73C2
	VIT_16s0013g00970			VIT_18s0001g08610			VIT_17s0000g05790						VIT_12s0057g00670	VIT_12s0028g00530		VIT_06s0004g07740			VIT_16s0013g00970	-								VIT_16s0148g00060	VIT_06s0009g02970		VIT_15s0021g00970	VIT_12s0057g00670		VIT_06s0061g00120	VIT_10s0042g00780		VIT_05s0094g00350	VIT_02s0236g00040		VIT_14s0171g00040	VIT_01s0011g01000		VIT_16s0148g00060	-	rust resistance kinase Lr10-like
	VIT_16s0050g00070			VIT_18s0117g00200			VIT_08s0007g04950						VIT_03s0063g01590	VIT_19s0015g02780		VIT_16s0100g00460			VIT_16s0050g00070	-	transcription repressor MYB6							VIT_11s0103g00100	VIT_12s0034g00770		VIT_19s0138g00110	VIT_16s0039g02790		VIT_09s0002g02890	VIT_13s0106g00060		VIT_06s0061g01470	VIT_08s0007g01200		VIT_16s0039g01870	VIT_00s0398g00040		VIT_11s0103g00100	-
	VIT_16s0100g00380			VIT_19s0014g02240			VIT_01s0026g00940						VIT_16s0050g02530	VIT_19s0015g02910		VIT_15s0021g00970			VIT_16s0100g00380	CBF4	CBF4 transcription factor							VIT_01s0011g00090	VIT_01s0011g01200		VIT_15s0048g02670	VIT_18s0001g13030		VIT_18s0041g02020	VIT_13s0156g00530		VIT_07s0031g01370	VIT_02s0025g02210		VIT_09s0096g00780	VIT_00s0294g00040		VIT_01s0011g00090	-
	VIT_16s0100g00400			VIT_07s0005g00630			VIT_19s0093g00550						VIT_08s0040g02950	VIT_19s0093g00550		VIT_17s0000g02950			VIT_16s0100g00400	-	ethylene-responsive transcription factor ERF027							VIT_02s0154g00190	VIT_05s0102g01010		VIT_13s0074g00420	VIT_19s0015g02540		VIT_06s0009g03000	VIT_18s0001g04980		VIT_04s0008g04230	VIT_09s0002g00750		VIT_15s0021g00060	VIT_06s0009g02840		VIT_02s0154g00190	-	flavin-containing monooxygenase FMO GS-OX-
	VIT_17s0000g00430			VIT_07s0005g00660			VIT_08s0007g05300						VIT_07s0005g04800	VIT_19s0015g02520		VIT_18s0164g00050			VIT_17s0000g00430	-	transcription factor bHLH137-like							VIT_13s0019g05010	VIT_01s0011g00060		VIT_19s0015g01550	VIT_18s0001g07950		VIT_18s0001g15450	VIT_19s0014g04310		VIT_07s0005g03820	VIT_12s0034g02500		VIT_19s0015g00010	VIT_03s0091g01290		VIT_13s0019g05010	-	protein NUCLEAR FUSION DEFECTIVE 4
	VIT_17s0000g06310			VIT_07s0031g00530			VIT_03s0063g00460						VIT_17s0000g04760	VIT_19s0015g02540		VIT_19s0085g01140			VIT_17s0000g06310	-	cyclic dof factor 3							VIT_13s0067g00110	VIT_07s0130g00010		VIT_18s0072g00540	VIT_09s0002g06290		VIT_14s0030g01170	VIT_16s0022g01970		VIT_12s0035g01680	VIT_07s0130g00020		VIT_18s0157g00080	VIT_00s1194g00010		VIT_13s0067g00110	-	cytochrome P450 714A1
	VIT_11s0052g01280			VIT_13s0064g01440									VIT_08s0217g00090	VIT_01s0011g01120		VIT_07s0005g03940			VIT_11s0052g01280	-	xyloglucan endotransglucosylase/hydrolase protein 22							VIT_19s0014g04470	VIT_03s0088g00190		VIT_18s0001g11680	VIT_19s0093g00050		VIT_14s0030g01200	VIT_03s0038g01750		VIT_19s0138g00110	VIT_04s0008g02660		VIT_14s0083g01110	VIT_06s0009g02830		VIT_19s0014g04470	-
	VIT_11s0052g01300			VIT_13s0084g00220									VIT_03s0038g01750	VIT_00s0411g00010		VIT_12s0028g02520			VIT_11s0052g01300	-	probable xyloglucan endotransglucosylase/hydrolase protein 23-like							VIT_13s0019g04980	VIT_08s0058g00900		VIT_18s0001g09840	VIT_18s0122g00510		VIT_06s0009g01090	VIT_05s0102g01010		VIT_03s0017g00870	VIT_06s0004g06430		VIT_19s0027g01290	VIT_06s0009g02810		VIT_13s0019g04980	-
	VIT_14s0066g02350			VIT_14s0066g00760									VIT_08s0007g00410	VIT_00s1682g00020		VIT_03s0180g00210			VIT_14s0066g02350	-	probable galacturonosyltransferase-like 10							VIT_19s0093g00180	VIT_09s0002g05870		VIT_13s0019g04660	VIT_18s0041g01620		VIT_06s0061g00590	VIT_03s0088g00180		VIT_04s0069g00750	VIT_06s0004g02300		VIT_13s0064g00790	VIT_02s0012g00360		VIT_19s0093g00180	-
	VIT_03s0038g03660			VIT_14s0066g02140									VIT_06s0009g01740	VIT_12s0028g02410		VIT_11s0052g00770			VIT_03s0038g03660	-	U-box domain-containing protein 15							VIT_17s0000g06130	VIT_04s0008g01570		VIT_16s0050g02100	VIT_18s0001g04980		VIT_14s0030g00840	VIT_00s2226g00010		VIT_04s0044g00660	VIT_00s1281g00010		VIT_17s0000g03260	VIT_02s0012g00320		VIT_17s0000g06130	-	glutathione S-transferase U9
	VIT_03s0132g00340			VIT_14s0083g00240									VIT_17s0000g04750	VIT_12s0134g00160		VIT_13s0067g00110			VIT_03s0132g00340	-								VIT_19s0014g00920	VIT_14s0036g00010		VIT_16s0098g00390	VIT_13s0019g04080		VIT_10s0116g01700	VIT_03s0038g01670		VIT_00s0981g00010	VIT_03s0088g00180		VIT_17s0000g02390	VIT_00s0229g00070		VIT_19s0014g00920	-	probable disease resistance protein At4g27
	VIT_04s0008g03840			VIT_15s0021g00970									VIT_06s0009g02910	VIT_12s0134g00490		VIT_15s0048g01470			VIT_04s0008g03840	-	ankyrin repeat-containing protein At5g02620							VIT_18s0122g01260	VIT_07s0005g04680		VIT_18s0001g09800	VIT_13s0067g03370		VIT_13s0158g00260	VIT_03s0017g01090		VIT_07s0031g00700	VIT_03s0017g02320		VIT_17s0000g06620	VIT_00s0414g00030		VIT_18s0122g01260	-
	VIT_05s0020g04420			VIT_16s0022g01620									VIT_08s0007g00920	VIT_15s0024g01650		VIT_19s0015g02700			VIT_05s0020g04420	-	calmodulin-like protein 11							VIT_18s0001g11620	VIT_12s0034g02400		VIT_16s0050g00370	VIT_18s0072g00920		VIT_12s0178g00190	VIT_16s0050g01680		VIT_04s0008g00320	VIT_02s0033g00520		VIT_11s0016g02480	VIT_03s0091g00040		VIT_18s0001g11620	-	wall-associated receptor kinase-like 14
	VIT_08s0007g02360			VIT_16s0050g00910									VIT_09s0002g07580	VIT_12s0028g04010		VIT_08s0040g02200			VIT_08s0007g02360	-	putative syntaxin-24-like							VIT_13s0019g01310	VIT_07s0129g00470		VIT_14s0081g00390	VIT_15s0048g01060		VIT_12s0034g00930	VIT_00s2015g00010		VIT_04s0008g00410	VIT_01s0011g02800		VIT_16s0050g01740	VIT_03s0017g02110		VIT_13s0019g01310	-	uncharacterized LOC104881137
	VIT_09s0002g03280			VIT_18s0001g03000									VIT_11s0052g00870	VIT_11s0016g02800		VIT_16s0013g01000			VIT_09s0002g03280	-								VIT_17s0000g01680	VIT_05s0029g00880		VIT_19s0014g02770	VIT_18s0001g02400		VIT_00s0445g00040	VIT_05s0049g00270		VIT_03s0017g01840	VIT_05s0020g04570		VIT_16s0039g00260	VIT_00s0238g00060		VIT_17s0000g01680	-
	VIT_10s0003g00410			VIT_18s0001g13980									VIT_06s0004g01320	VIT_11s0016g05530		VIT_05s0020g04930			VIT_10s0003g00410	-	MLO-like protein 6-like							VIT_17s0000g06620	VIT_02s0025g00240		VIT_18s0089g00650	VIT_14s0066g01790		VIT_12s0035g00900	VIT_02s0033g01260		VIT_03s0017g01420	VIT_19s0015g02730		VIT_15s0021g01080	VIT_00s0414g00010		VIT_17s0000g06620	-	probable receptor-like protein kinase At5g
	VIT_10s0116g00300			VIT_19s0014g01230									VIT_13s0067g00110	VIT_06s0080g01200		VIT_10s0003g00410			VIT_10s0116g00300	-	NDR1/HIN1-Like protein 3							VIT_18s0001g11130	VIT_12s0028g03990		VIT_00s0353g00030	VIT_19s0027g00160		VIT_07s0005g06200	VIT_05s0102g01040		VIT_01s0011g04280	VIT_06s0004g05920		VIT_07s0095g00660	VIT_04s0044g01990		VIT_18s0001g11130	-	uncharacterized LOC100243808
	VIT_11s0016g00300			VIT_08s0007g00830									VIT_07s0005g00660	VIT_15s0021g00040		VIT_12s0035g00260			VIT_11s0016g00300	-								VIT_17s0000g02500	VIT_01s0011g02020		VIT_00s0187g00130	VIT_13s0158g00190		VIT_18s0041g00710	VIT_14s0068g00460		VIT_01s0011g04030	VIT_02s0033g00240		VIT_06s0009g01350	VIT_00s0338g00050		VIT_17s0000g02500	-	ras-related protein RABA6b
	VIT_12s0121g00300			VIT_05s0020g04420									VIT_17s0000g00430	VIT_15s0021g00960		VIT_13s0074g00740			VIT_12s0121g00300	-	BRASSINOSTEROID INSENSITIVE 1-associated receptor kinase 1							VIT_17s0000g02830	VIT_02s0025g04170		VIT_02s0025g01940	VIT_19s0027g01070		VIT_17s0000g04750	VIT_07s0031g03210		VIT_08s0007g05740	VIT_06s0004g01500		VIT_01s0127g00310	VIT_00s0710g00010		VIT_17s0000g02830	-
	VIT_17s0000g04380			VIT_16s0100g00380									VIT_15s0048g00020	VIT_15s0021g01080		VIT_07s0031g00530			VIT_17s0000g04380	-	wall-associated receptor kinase-like 2							VIT_16s0022g01330	VIT_03s0017g00610		VIT_05s0062g00300	VIT_05s0102g00190		VIT_03s0097g00240	VIT_00s2542g00010		VIT_03s0038g03660	VIT_06s0004g01460		VIT_06s0004g01380	VIT_00s0271g00060		VIT_16s0022g01330	-	probable disease resistance protein RF45
	VIT_18s0001g06310			VIT_14s0066g01220									VIT_16s0013g01060	VIT_15s0045g01590		VIT_08s0040g03150			VIT_18s0001g06310	GDBRPK	serine/threonine-protein kinase SAPK2							VIT_14s0068g00210	VIT_19s0014g02000		VIT_00s0193g00110	VIT_12s0035g01470		VIT_00s1543g00010	VIT_04s0008g01500		VIT_02s0025g01240	VIT_12s0034g00910		VIT_05s0051g00140	VIT_02s0025g02140		VIT_14s0068g00210	-	ABC transporter B family member 27-like
	VIT_18s0041g01330			VIT_17s0000g00430									VIT_07s0031g00530	VIT_18s0001g00030		VIT_13s0106g00190			VIT_18s0041g01330	-								VIT_14s0083g00520	VIT_04s0069g00290		VIT_00s0294g00090	VIT_18s0001g06110		VIT_15s0048g02600	VIT_01s0011g04810		VIT_07s0289g00010	VIT_12s0142g00550		VIT_05s0020g03290	VIT_01s0011g06450		VIT_14s0083g00520	-	proline dehydrogenase 2, mitochondrial
	VIT_18s0089g00090			VIT_14s0108g00390									VIT_18s0001g13200	VIT_18s0001g01110		VIT_05s0020g04680			VIT_18s0089g00090	-								VIT_09s0002g03550	VIT_01s0011g01000		VIT_00s0160g00140	VIT_09s0018g00830		VIT_02s0154g00170	VIT_01s0010g03290		VIT_15s0048g02600	VIT_08s0007g00440		VIT_02s0033g01370	VIT_06s0009g03000		VIT_09s0002g03550	-
	VIT_19s0085g01140			VIT_06s0004g01320									VIT_17s0000g06410	VIT_18s0001g12870		VIT_08s0040g01220			VIT_19s0085g01140	-	serine/threonine-protein kinase AGC1-7							VIT_09s0002g05810	VIT_00s2265g00010		VIT_02s0025g01920	VIT_10s0003g04340		VIT_04s0210g00160	VIT_05s0049g00250		VIT_09s0002g08300	VIT_01s0011g03870		VIT_02s0025g03640	VIT_00s0540g00040		VIT_09s0002g05810	-	boron transporter 4
	VIT_06s0009g03670			VIT_11s0016g04100									VIT_18s0001g08610	VIT_19s0014g05380		VIT_15s0048g02870			VIT_06s0009g03670	-	F-box protein At5g46170-like							VIT_14s0081g00390	VIT_00s2542g00010		VIT_12s0134g00300	VIT_09s0002g00950		VIT_08s0058g00990	VIT_01s0011g04730		VIT_07s0130g00220	VIT_02s0025g01750		VIT_03s0088g00190	VIT_06s0009g02970		VIT_14s0081g00390	-
	VIT_08s0040g02200			VIT_17s0000g06310									VIT_18s0117g00200	VIT_19s0090g00900		VIT_18s0122g00250			VIT_08s0040g02200	-	peroxidase 21							VIT_12s0055g00070	VIT_00s1658g00010		VIT_03s0167g00190	VIT_12s0034g01260		VIT_06s0009g01360	VIT_18s0001g06120		VIT_09s0002g03130	VIT_02s0025g01770		VIT_09s0002g06160	VIT_06s0009g03010		VIT_12s0055g00070	-
	VIT_09s0018g00240			VIT_04s0008g02660									VIT_05s0049g02120	VIT_08s0007g04950		VIT_07s0031g00720			VIT_09s0018g00240	-	probable WRKY transcription factor 40-like							VIT_12s0035g00260	VIT_00s0691g00010		VIT_06s0004g01470	VIT_08s0040g01440		VIT_16s0039g00880	VIT_16s0115g00340		VIT_02s0012g02450	VIT_06s0061g00270		VIT_15s0048g00020	VIT_07s0031g01390		VIT_12s0035g00260	MLO16	MLO-like protein 4
	VIT_13s0019g01130												VIT_17s0000g06310	VIT_04s0008g01810		VIT_11s0016g04100			VIT_13s0019g01130	-	uncharacterized LOC100854071							VIT_12s0057g00780	VIT_18s0072g00580		VIT_02s0025g01890	VIT_06s0004g08420		VIT_16s0022g01390	VIT_14s0068g00490		VIT_02s0025g03200	VIT_05s0051g00340		VIT_04s0008g00920	VIT_06s0009g02920		VIT_12s0057g00780	-
	VIT_13s0064g01220												VIT_15s0048g01470	VIT_11s0016g05340		VIT_17s0000g06310			VIT_13s0064g01220	-	zinc finger A20 and AN1 domain-containing stress-associated protein 5							VIT_18s0122g00240	VIT_18s0001g09400		VIT_00s0211g00160	VIT_06s0004g06030		VIT_09s0018g00240	VIT_08s0007g00810		VIT_08s0058g01040	VIT_06s0004g08480		VIT_10s0071g00190	VIT_13s0064g01480		VIT_18s0122g00240	-
	VIT_13s0067g01070												VIT_16s0013g01110	VIT_01s0011g05180		VIT_18s0122g00180			VIT_13s0067g01070	-	zinc finger CCCH domain-containing protein 29-like							VIT_12s0028g04030	VIT_15s0046g01960		VIT_04s0210g00160	VIT_03s0063g00550		VIT_06s0009g00310	VIT_13s0019g03120		VIT_05s0051g00320	VIT_07s0197g00210		VIT_10s0003g03810	VIT_00s0253g00110		VIT_12s0028g04030	-	protein ACCELERATED CELL DEATH 6
	VIT_15s0046g02110												VIT_18s0001g02290	VIT_05s0020g01750		VIT_07s0005g00630			VIT_15s0046g02110	-	late embryogenesis abundant protein Lea14-A							VIT_16s0098g01350	VIT_00s0663g00010		VIT_12s0134g00270	VIT_09s0002g04950		VIT_01s0011g03900	VIT_02s0025g00930		VIT_07s0141g00940	VIT_06s0009g02850		VIT_10s0003g05160	VIT_12s0035g00180		VIT_16s0098g01350	-	oligopeptide transporter 6
	VIT_17s0000g02950												VIT_18s0001g02350	VIT_03s0038g03400		VIT_08s0007g02360			VIT_17s0000g02950	-	probable glutathione S-transferase							VIT_16s0115g00480	VIT_04s0008g01530		VIT_06s0004g06480	VIT_03s0038g00430		VIT_00s0414g00060	VIT_13s0019g02890		VIT_08s0056g00530	VIT_02s0033g01060		VIT_12s0034g01270	VIT_12s0028g00050		VIT_16s0115g00480	-
	VIT_19s0027g01930												VIT_18s0001g02400	VIT_06s0009g02280		VIT_19s0014g02240			VIT_19s0027g01930	-								VIT_16s0098g00380	VIT_00s2226g00010		VIT_14s0081g00360	VIT_11s0016g05280		VIT_01s0011g01120	VIT_00s0663g00010		VIT_12s0034g01480	VIT_06s0009g01740		VIT_09s0096g00200	VIT_10s0003g05160		VIT_16s0098g00380	-	O-acyltransferase WSD1
	VIT_17s0000g04750												VIT_18s0001g02410	VIT_00s0335g00080		VIT_12s0121g00300			VIT_17s0000g04750	-	UDP-glycosyltransferase 89B2-like							VIT_16s0098g00390	VIT_03s0063g01690		VIT_12s0059g00050	VIT_05s0077g00120		VIT_01s0011g02020	VIT_00s0981g00010		VIT_07s0095g00670	VIT_09s0070g00090		VIT_09s0002g03820	VIT_00s1995g00010		VIT_16s0098g00390	-	rust resistance kinase Lr10
	VIT_17s0000g04760												VIT_18s0001g11050	VIT_19s0015g00730		VIT_18s0001g11760			VIT_17s0000g04760	-	UDP-glycosyltransferase 89B2							VIT_18s0001g00320	VIT_19s0014g02030		VIT_07s0031g01380	VIT_19s0014g00530		VIT_08s0058g00690	VIT_02s0012g00110		VIT_02s0025g02620	VIT_13s0067g02770		VIT_03s0110g00360	VIT_01s0026g00500		VIT_18s0001g00320	-	lysine histidine transporter-like 8
	VIT_05s0020g04930												VIT_18s0122g00250	VIT_03s0167g00190		VIT_12s0028g00270			VIT_05s0020g04930	-								VIT_16s0050g00370	VIT_08s0007g08420		VIT_10s0092g00240	VIT_05s0077g00950		VIT_05s0020g04930	VIT_01s0011g04350		VIT_10s0003g05570	VIT_14s0006g02630		VIT_03s0132g00100	VIT_16s0148g00120		VIT_16s0050g00370	-
	VIT_06s0004g07870												VIT_04s0008g05820	VIT_03s0063g01510		VIT_13s0047g01220			VIT_06s0004g07870	CIPK10	CBL-interacting protein kinase 10							VIT_19s0014g04530	VIT_13s0139g00220		VIT_18s0001g15550	VIT_16s0115g00200		VIT_00s0625g00020	VIT_01s0011g06600		VIT_06s0004g00030	VIT_18s0117g00080		VIT_03s0097g00470	VIT_07s0005g03060		VIT_19s0014g04530	-	G-type lectin S-receptor-like serine/threo
	VIT_09s0002g01110												VIT_13s0064g01470	VIT_06s0061g01610		VIT_13s0047g00450			VIT_09s0002g01110	-	serine/threonine-protein kinase At5g01020							VIT_18s0122g01160	VIT_09s0002g05050		VIT_00s0269g00130	VIT_17s0000g06550		VIT_01s0011g00420	VIT_04s0008g01570		VIT_10s0003g03750	VIT_19s0027g01480		VIT_09s0096g00270	VIT_00s0847g00020		VIT_18s0122g01160	-	12-oxophytodienoate reductase 2
	VIT_09s0018g00730												VIT_16s0013g01000	VIT_09s0002g03980		VIT_08s0040g00820			VIT_09s0018g00730	-	zinc finger protein 830							VIT_12s0028g02530	VIT_04s0044g01990		VIT_00s0252g00040	VIT_17s0000g09000		VIT_06s0004g07770	VIT_18s0072g00580		VIT_13s0047g01010	VIT_19s0027g01220		VIT_07s0151g00100	VIT_07s0129g00470		VIT_12s0028g02530	-	RING-H2 finger protein ATL40
	VIT_12s0035g00260												VIT_05s0020g04930	VIT_12s0035g01630		VIT_16s0013g00890			VIT_12s0035g00260	MLO16	MLO-like protein 4							VIT_11s0052g01420	VIT_04s0008g05870		VIT_00s0262g00120	VIT_17s0000g00420		VIT_18s0089g00700	VIT_03s0091g01080		VIT_04s0210g00160	VIT_19s0014g00940		VIT_05s0029g00880	VIT_15s0024g00400		VIT_11s0052g01420	-	probable LRR receptor-like serine/threonin
	VIT_13s0067g00260												VIT_17s0000g07200	VIT_12s0142g00700		VIT_14s0066g01220			VIT_13s0067g00260	-	nematode resistance protein-like HSPRO2							VIT_19s0085g01140	VIT_14s0068g00490		VIT_00s0211g00100	VIT_16s0039g00760		VIT_06s0004g04320	VIT_18s0001g11470		VIT_14s0081g00400	VIT_18s0117g00060		VIT_09s0096g00420	VIT_08s0040g00150		VIT_19s0085g01140	-	serine/threonine-protein kinase AGC1-7
	VIT_13s0106g00190												VIT_07s0129g00470	VIT_13s0106g00020		VIT_17s0000g00430			VIT_13s0106g00190	-	ankyrin repeat-containing protein NPR4-like							VIT_15s0046g02060	VIT_01s0010g03670		VIT_05s0020g03270	VIT_13s0106g00610		VIT_19s0014g02070	VIT_03s0063g01560		VIT_18s0001g06260	VIT_04s0210g00060		VIT_19s0014g00940	VIT_08s0007g08010		VIT_15s0046g02060	-
	VIT_18s0001g02540												VIT_08s0007g06710	VIT_13s0139g00300		VIT_14s0068g00300			VIT_18s0001g02540	-	two-component response regulator ORR9							VIT_15s0107g00280	VIT_02s0025g02560		VIT_04s0023g01240	VIT_15s0048g00020		VIT_19s0014g02020	VIT_11s0149g00300		VIT_05s0102g00970	VIT_12s0035g00740		VIT_18s0166g00050	VIT_08s0040g03290		VIT_15s0107g00280	-
	VIT_14s0060g01290												VIT_11s0016g05330	VIT_13s0156g00540		VIT_18s0001g08170			VIT_14s0060g01290	-	calreticulin							VIT_15s0045g01520	VIT_02s0025g02140		VIT_12s0028g03520	VIT_19s0090g00110		VIT_05s0165g00270	VIT_16s0039g01770		VIT_12s0035g00350	VIT_12s0057g00670		VIT_18s0041g01620	VIT_18s0001g14310		VIT_15s0045g01520	-	protein ECERIFERUM 1
	VIT_04s0008g02230												VIT_12s0028g01830	VIT_13s0158g00290		VIT_18s0001g08610			VIT_04s0008g02230	-	ethylene-responsive transcription factor ERF017							VIT_15s0021g01080	VIT_04s0044g00020		VIT_04s0008g01860	VIT_15s0021g00130		VIT_12s0035g01900	VIT_18s0117g00370		VIT_10s0003g04770	VIT_12s0034g01630		VIT_18s0041g01470	VIT_12s0134g00270		VIT_15s0021g01080	-	cytochrome P450 714C2
	VIT_07s0031g00720												VIT_12s0034g01660	VIT_14s0030g00840		VIT_09s0002g01400			VIT_07s0031g00720	-	ethylene-responsive transcription factor ERF109-like							VIT_19s0014g04130	VIT_02s0025g00930		VIT_00s0194g00210	VIT_14s0030g01200		VIT_05s0049g00010	VIT_12s0028g00840		VIT_12s0034g01490	VIT_11s0149g00130		VIT_09s0002g07710	VIT_03s0167g00190		VIT_19s0014g04130	-
	VIT_10s0003g00140												VIT_12s0035g01470	VIT_14s0030g01050		VIT_05s0029g01420			VIT_10s0003g00140	-	ethylene-responsive transcription factor 4-like							VIT_19s0015g00010	VIT_04s0044g01110		VIT_00s0233g00020	VIT_14s0060g02340		VIT_05s0051g00140	VIT_04s0023g03460		VIT_05s0102g00900	VIT_11s0016g01250		VIT_12s0059g00150	VIT_12s0134g00300		VIT_19s0015g00010	-
	VIT_11s0016g00670												VIT_12s0035g01590	VIT_14s0030g01200		VIT_03s0091g00530			VIT_11s0016g00670	-	ethylene-responsive transcription factor ERF016							VIT_19s0027g01770	VIT_01s0011g00240		VIT_04s0044g01610	VIT_13s0067g01940		VIT_01s0011g01450	VIT_11s0052g01460		VIT_16s0039g00900	VIT_07s0005g04530		VIT_12s0059g00030	VIT_15s0046g00660		VIT_19s0027g01770	-
	VIT_11s0016g01320												VIT_14s0068g00300	VIT_15s0045g00710		VIT_08s0007g03820			VIT_11s0016g01320	-	MybPA2							VIT_18s0075g00520	VIT_04s0044g00230		VIT_12s0059g00110	VIT_13s0019g04190		VIT_03s0038g03500	VIT_04s0008g03510		VIT_16s0022g01390	VIT_14s0066g02410		VIT_03s0097g00130	VIT_06s0004g04120		VIT_18s0075g00520	-	non-functional pseudokinase ZED1-like
	VIT_11s0016g03350												VIT_17s0000g03440	VIT_15s0107g00280		VIT_16s0013g01070			VIT_11s0016g03350	-	dehydration-responsive element-binding protein 3							VIT_14s0108g00930	VIT_13s0064g01870		VIT_04s0023g02900	VIT_08s0058g00740		VIT_05s0051g00160	VIT_16s0100g00090		VIT_19s0014g05180	VIT_06s0061g00260		VIT_12s0057g01130	VIT_14s0030g00130		VIT_14s0108g00930	-	uncharacterized LOC100266209
	VIT_16s0013g00980												VIT_17s0000g06560	VIT_18s0001g03810		VIT_11s0016g05320			VIT_16s0013g00980	-	ethylene-responsive transcription factor ERF105							VIT_14s0060g02480	VIT_19s0027g01330		VIT_04s0023g02570	VIT_09s0002g01380		VIT_04s0023g02370	VIT_10s0003g01920		VIT_14s0030g00390	VIT_17s0000g02690		VIT_03s0017g01460	VIT_12s0035g01680		VIT_14s0060g02480	-
	VIT_16s0013g01000												VIT_17s0000g07740	VIT_18s0041g02450		VIT_14s0083g00240			VIT_16s0013g01000	-	ethylene-responsive transcription factor 5							VIT_19s0014g04490	VIT_06s0004g01620		VIT_05s0049g01090	VIT_08s0007g00330		VIT_14s0066g01490	VIT_14s0068g00050		VIT_12s0059g00050	VIT_10s0116g01870		VIT_15s0048g02600	VIT_12s0134g00280		VIT_19s0014g04490	-
	VIT_16s0013g01060												VIT_17s0000g08090	VIT_19s0090g00260		VIT_18s0041g01330			VIT_16s0013g01060	-	ethylene-responsive transcription factor 5-like							VIT_19s0014g00570	VIT_11s0052g00240		VIT_06s0004g05050	VIT_08s0056g01080		VIT_19s0090g00190	VIT_10s0116g01860		VIT_09s0002g02890	VIT_11s0149g00300		VIT_03s0038g01670	VIT_12s0028g01630		VIT_19s0014g00570	-	probable disease resistance protein At4g27
	VIT_16s0013g01070												VIT_18s0086g00280	VIT_19s0090g00260		VIT_04s0008g03530			VIT_16s0013g01070	-	ethylene-responsive transcription factor ERF105							VIT_19s0014g00830	VIT_18s0041g02010		VIT_11s0016g03200	VIT_14s0030g00930		VIT_03s0063g00050	VIT_07s0104g00700		VIT_10s0003g00340	VIT_18s0001g02410		VIT_05s0165g00290	VIT_07s0141g00500		VIT_19s0014g00830	-
	VIT_16s0013g01110												VIT_07s0205g00050			VIT_18s0001g02700			VIT_16s0013g01110	-								VIT_18s0001g01680	VIT_09s0002g03120		VIT_12s0059g00100	VIT_12s0121g00050		VIT_19s0014g00810	VIT_17s0000g06000		VIT_09s0002g02900	VIT_18s0001g01380		VIT_07s0197g00130	VIT_08s0007g05580		VIT_18s0001g01680	-
													VIT_14s0066g01220			VIT_04s0008g01830			VIT_00s0698g00010	-								VIT_17s0000g03330	VIT_15s0046g00700		VIT_08s0007g06040	VIT_17s0000g03750		VIT_18s0001g14610	VIT_03s0088g00170		VIT_09s0002g03570	VIT_19s0014g04090		VIT_03s0038g01580	VIT_07s0031g01370		VIT_17s0000g03330	-	LEAF RUST 10 DISEASE-RESISTANCE LOCUS RECE
													VIT_05s0077g00480			VIT_11s0016g03480			VIT_11s0016g03940	-	heat stress transcription factor C-1							VIT_10s0003g04510	VIT_12s0142g00700		VIT_07s0031g01390	VIT_18s0001g04960		VIT_10s0003g04460	VIT_10s0092g00590		VIT_03s0038g02550	VIT_13s0139g00100		VIT_01s0010g03880	VIT_18s0001g09790		VIT_10s0003g04510	-
													VIT_13s0019g01160			VIT_02s0025g04110			VIT_06s0004g04700	-	outer envelope pore protein 16, chloroplastic							VIT_18s0001g06840	VIT_13s0158g00290		VIT_06s0061g00120	VIT_14s0030g01160		VIT_18s0001g01310	VIT_19s0014g00880		VIT_13s0019g00450	VIT_07s0005g06540		VIT_00s2745g00010	VIT_09s0002g05570		VIT_18s0001g06840	-	cationic peroxidase 1
													VIT_15s0024g01830			VIT_04s0008g02230			VIT_10s0116g00900	-	chaperonin-like RBCX protein 1, chloroplastic							VIT_14s0030g01550	VIT_18s0117g00070		VIT_03s0017g01990	VIT_18s0072g01090		VIT_15s0046g02810	VIT_13s0019g02850		VIT_09s0002g02760	VIT_08s0040g02660		VIT_05s0136g00340	VIT_19s0014g00920		VIT_14s0030g01550	-	cysteine synthase
													VIT_16s0013g01070			VIT_16s0013g01060			VIT_00s0333g00060	-								VIT_13s0106g00040	VIT_12s0035g01590		VIT_00s0347g00120	VIT_19s0027g01150		VIT_18s0001g09740	VIT_14s0030g02280		VIT_09s0002g02830	VIT_13s0067g01310		VIT_04s0008g01360	VIT_12s0121g00080		VIT_13s0106g00040	-
													VIT_06s0004g07870			VIT_12s0059g01560			VIT_00s0160g00310	-								VIT_13s0175g00050	VIT_12s0035g01470		VIT_00s0276g00050	VIT_18s0086g00440		VIT_10s0003g01940	VIT_07s0031g00240		VIT_07s0104g01260	VIT_13s0064g00140		VIT_07s0151g00400	VIT_12s0059g02680		VIT_13s0175g00050	-	inactive protein RESTRICTED TEV MOVEMENT 2
													VIT_17s0000g07210			VIT_13s0084g00220			VIT_07s0104g00350	-	EID1-like F-box protein 3							VIT_18s0041g01330	VIT_12s0034g01630		VIT_00s0398g00040	VIT_18s0117g00370		VIT_16s0148g00210	VIT_09s0070g00120		VIT_04s0023g01090	VIT_13s0067g03820		VIT_03s0038g03480	VIT_12s0059g00790		VIT_18s0041g01330	-
													VIT_13s0074g00740			VIT_14s0030g02310			VIT_02s0025g02960	-	protein DMR6-LIKE OXYGENASE 2							VIT_19s0027g00660	VIT_14s0030g02280		VIT_04s0044g01530	VIT_14s0006g00520		VIT_17s0000g06130	VIT_06s0061g01110		VIT_04s0023g02730	VIT_12s0057g01030		VIT_04s0008g00320	VIT_19s0014g00900		VIT_19s0027g00660	-
													VIT_14s0083g00240			VIT_09s0002g03280			VIT_10s0116g00410	-	gibberellin 2-beta-dioxygenase 8							VIT_13s0139g00190	VIT_16s0022g02310		VIT_00s0414g00050	VIT_18s0117g00070		VIT_13s0047g00910	VIT_15s0046g03550		VIT_10s0003g05130	VIT_13s0019g04190		VIT_05s0020g04380	VIT_16s0098g00160		VIT_13s0139g00190	-
													VIT_16s0050g00910			VIT_05s0049g01410			VIT_00s0324g00070	-	7-deoxyloganetin glucosyltransferase							VIT_07s0005g01070	VIT_08s0056g01080		VIT_00s0274g00010	VIT_19s0014g04000		VIT_15s0046g02750	VIT_13s0064g01850		VIT_04s0023g01040	VIT_11s0016g02600		VIT_00s0601g00040	VIT_18s0001g06240		VIT_07s0005g01070	-	protein enabled homolog
													VIT_14s0068g00330			VIT_03s0132g00340			VIT_06s0004g06130	-	phosphomethylpyrimidine synthase, chloroplastic							VIT_13s0067g01570	VIT_12s0034g02560		VIT_05s0049g00300	VIT_18s0001g06920		VIT_08s0040g02170	VIT_14s0066g00750		VIT_13s0074g00130	VIT_08s0040g01490		VIT_00s2226g00010	VIT_14s0068g00100		VIT_13s0067g01570	-
													VIT_18s0001g12800			VIT_15s0048g00020			VIT_00s0203g00170	-	myb-related protein Myb4							VIT_12s0034g01270	VIT_08s0056g01120		VIT_03s0132g00350	VIT_17s0000g03090		VIT_13s0101g00300	VIT_01s0150g00060		VIT_07s0141g00290	VIT_18s0001g02330		VIT_00s2015g00010	VIT_12s0028g01550		VIT_12s0034g01270	-
													VIT_18s0001g02700			VIT_06s0004g01320			VIT_01s0011g05810	-	adagio protein 3							VIT_06s0080g00910	VIT_08s0007g01810		VIT_00s0374g00030	VIT_15s0046g00700		VIT_13s0139g00210	VIT_03s0038g03540		VIT_05s0049g01090	VIT_18s0001g14990		VIT_03s0088g00110	VIT_12s0028g03960		VIT_06s0080g00910	-	F-box protein At2g27310
													VIT_15s0048g01490			VIT_18s0001g13810			VIT_04s0079g00810	-	uncharacterized LOC100242814							VIT_12s0035g01680	VIT_18s0001g02400		VIT_03s0063g01960	VIT_09s0002g07610		VIT_17s0000g08460	VIT_07s0005g03950		VIT_14s0066g00760	VIT_18s0075g00070		VIT_01s0137g00410	VIT_12s0055g00680		VIT_12s0035g01680	-
													VIT_18s0001g08620			VIT_11s0016g00300			VIT_01s0026g02540	-	E3 ubiquitin-protein ligase RING1-like							VIT_10s0003g05180	VIT_09s0002g05370		VIT_05s0094g01180	VIT_14s0066g02290		VIT_12s0134g00380	VIT_12s0028g03230		VIT_13s0019g01140	VIT_16s0050g01150		VIT_04s0069g00630	VIT_19s0135g00300		VIT_10s0003g05180	-
													VIT_09s0018g00730			VIT_14s0066g02140			VIT_05s0020g04750	-								VIT_13s0139g00340	VIT_07s0005g04670		VIT_03s0063g01050	VIT_13s0064g01870		VIT_10s0092g00070	VIT_08s0007g02630		VIT_05s0049g01410	VIT_11s0065g01060		VIT_11s0052g01460	VIT_05s0049g01200		VIT_13s0139g00340	-	putative disease resistance protein RGA3
													VIT_12s0057g01030			VIT_18s0001g02350			VIT_00s1251g00010	-	7-deoxyloganetin glucosyltransferase							VIT_13s0064g00530	VIT_12s0034g01320		VIT_08s0007g07100	VIT_19s0014g05360		VIT_10s0003g01990	VIT_14s0060g01880		VIT_06s0004g04700	VIT_11s0052g01560		VIT_00s2542g00010	VIT_13s0047g00740		VIT_13s0064g00530	-
													VIT_12s0028g01740			VIT_03s0038g03660			VIT_00s0269g00100	-								VIT_19s0015g01660	VIT_06s0004g08420		VIT_07s0005g02490	VIT_13s0019g02850		VIT_08s0007g02990	VIT_13s0067g02770		VIT_06s0004g06080	VIT_16s0050g02660		VIT_05s0020g04390	VIT_17s0000g09470		VIT_19s0015g01660	-	heavy metal-associated isoprenylated plant
													VIT_12s0059g00760			VIT_15s0024g01830			VIT_13s0047g00210	-	protein DOWNY MILDEW RESISTANCE 6							VIT_13s0019g01360	VIT_06s0009g01660		VIT_04s0044g00820	VIT_12s0059g00990		VIT_09s0002g08700	VIT_19s0027g01070		VIT_13s0067g03570	VIT_10s0003g04340		VIT_19s0027g01780	VIT_15s0046g00390		VIT_13s0019g01360	-	uncharacterized LOC104881136
													VIT_14s0219g00280			VIT_17s0000g04380			VIT_02s0025g04170	-	heat stress transcription factor B-2b							VIT_08s0007g02370	VIT_06s0061g00260		VIT_13s0047g01220	VIT_14s0036g00030		VIT_09s0018g00440	VIT_18s0117g00380		VIT_13s0067g02580	VIT_13s0074g00480		VIT_06s0004g03930	VIT_09s0002g03220		VIT_08s0007g02370	-	uncharacterized LOC100259609
													VIT_15s0046g01920			VIT_17s0000g04380			VIT_16s0098g01860	-	CLP protease regulatory subunit CLPX1, mitochondrial							VIT_10s0003g01990	VIT_06s0004g02050		VIT_13s0019g02770	VIT_07s0005g06540		VIT_14s0030g00870	VIT_19s0015g02890		VIT_12s0178g00190	VIT_13s0106g00610		VIT_12s0134g00380	VIT_12s0055g00660		VIT_10s0003g01990	-
													VIT_17s0000g06780						VIT_00s0211g00090	-								VIT_08s0007g01900	VIT_05s0051g00340		VIT_12s0059g01000	VIT_13s0084g00880		VIT_18s0001g06880	VIT_18s0001g14990		VIT_12s0121g00060	VIT_19s0014g04040		VIT_12s0121g00380	VIT_16s0022g00310		VIT_08s0007g01900	-
													VIT_18s0041g02090						VIT_01s0010g00930	-	basic leucine zipper 43							VIT_10s0071g00150	VIT_02s0033g00540		VIT_07s0031g00750	VIT_18s0089g01270		VIT_19s0093g00050	VIT_09s0002g01200		VIT_06s0004g03520	VIT_19s0027g01490		VIT_13s0067g00420	VIT_16s0050g00930		VIT_10s0071g00150	-
													VIT_13s0019g00620						VIT_00s0324g00080	-	7-deoxyloganetin glucosyltransferase-like							VIT_16s0022g01240	VIT_02s0025g04870		VIT_17s0000g08080	VIT_10s0071g00090		VIT_09s0002g06880	VIT_13s0139g00100		VIT_12s0028g01940	VIT_16s0022g01660		VIT_13s0067g00440	VIT_16s0013g01760		VIT_16s0022g01240	-	probable serine/threonine protein kinase I
													VIT_15s0048g02370						VIT_06s0004g06020	-	alpha-glucan phosphorylase, H isozyme							VIT_09s0002g04890	VIT_09s0002g06260		VIT_16s0148g00280	VIT_14s0030g01420		VIT_13s0074g00570	VIT_13s0067g01310		VIT_16s0098g01350	VIT_18s0001g09500		VIT_12s0059g02630	VIT_17s0000g07060		VIT_09s0002g04890	-
													VIT_14s0030g00660						VIT_00s0160g00090	-								VIT_10s0003g00340	VIT_04s0069g00390		VIT_09s0002g05570	VIT_10s0092g00590		VIT_13s0106g00040	VIT_09s0002g00750		VIT_14s0030g00260	VIT_12s0035g00070		VIT_07s0197g00170	VIT_13s0067g03790		VIT_10s0003g00340	-	serine/threonine-protein kinase-like prote
													VIT_16s0022g00680						VIT_00s0532g00030	-	thioredoxin h							VIT_08s0040g02710	VIT_04s0008g05620		VIT_16s0050g00010	VIT_10s0003g00310		VIT_19s0176g00030	VIT_11s0052g00750		VIT_06s0004g00340	VIT_16s0050g00840		VIT_13s0106g00200	VIT_07s0141g00510		VIT_08s0040g02710	-	UDP-glucuronic acid decarboxylase 1
													VIT_09s0002g03280						VIT_15s0048g00130	-								VIT_08s0056g00530	VIT_17s0000g08600		VIT_15s0021g00640	VIT_12s0059g00150		VIT_13s0074g00170	VIT_14s0068g01540		VIT_18s0089g00270	VIT_16s0050g02310		VIT_07s0141g00700	VIT_17s0000g01060		VIT_08s0056g00530	-
													VIT_10s0003g00410						VIT_00s0144g00270	-	putative disease resistance protein RGA3							VIT_05s0020g03300	VIT_11s0037g00680		VIT_14s0030g01170	VIT_11s0016g01420		VIT_18s0001g08430	VIT_19s0027g01010		VIT_14s0030g01170	VIT_16s0039g02290		VIT_07s0005g04680	VIT_16s0013g00320		VIT_05s0020g03300	-
													VIT_10s0116g00300						VIT_00s0225g00170	-	peroxidase 5							VIT_12s0055g01020	VIT_10s0003g01980		VIT_17s0000g02370	VIT_09s0002g02430		VIT_19s0027g01700	VIT_19s0027g01480		VIT_07s0031g02340	VIT_14s0060g02340		VIT_07s0005g00930	VIT_18s0041g01330		VIT_12s0055g01020	-	cationic peroxidase 2
													VIT_11s0016g00300						VIT_04s0023g02480	-	dehydrin							VIT_05s0020g03270	VIT_09s0002g00750		VIT_14s0030g00870	VIT_06s0004g06430		VIT_19s0015g00010	VIT_13s0019g00390		VIT_07s0031g02440	VIT_18s0001g14840		VIT_04s0044g00820	VIT_11s0016g05550		VIT_05s0020g03270	-	G-type lectin S-receptor-like serine/threo
													VIT_12s0121g00300						VIT_12s0034g00940	-								VIT_17s0000g03380	VIT_04s0008g03580		VIT_13s0158g00170	VIT_19s0014g00500		VIT_11s0016g03080	VIT_19s0015g02730		VIT_13s0139g00190	VIT_19s0014g00510		VIT_12s0028g04030	VIT_15s0024g01650		VIT_17s0000g03380	-	protein SAR DEFICIENT 1
													VIT_17s0000g04380						VIT_00s1213g00010	-								VIT_06s0004g06990	VIT_04s0008g05550		VIT_08s0007g01900	VIT_13s0047g00040		VIT_18s0166g00050	VIT_12s0121g00080		VIT_14s0030g01050	VIT_18s0001g12800		VIT_12s0059g02570	VIT_13s0067g02120		VIT_06s0004g06990	-	probable phytol kinase 2, chloroplastic
													VIT_18s0001g06310						VIT_05s0049g00250	-								VIT_18s0089g00570	VIT_08s0032g01220		VIT_12s0142g00760	VIT_18s0001g08300		VIT_13s0064g00070	VIT_15s0024g01630		VIT_12s0121g00080	VIT_15s0021g01270		VIT_18s0089g00570	VIT_18s0001g09570		VIT_18s0089g00570	-
													VIT_18s0041g01330						VIT_06s0004g06400	-	UDP-glycosyltransferase 71K1-like							VIT_14s0036g01110	VIT_07s0151g00170		VIT_09s0002g03300	VIT_15s0046g02750		VIT_13s0019g05010	VIT_19s0015g00710		VIT_14s0030g00870	VIT_13s0064g01870		VIT_08s0058g01160	VIT_17s0000g05600		VIT_14s0036g01110	-
													VIT_18s0089g00090						VIT_08s0058g00410	-								VIT_07s0031g00750	VIT_07s0104g00600		VIT_09s0002g09250	VIT_06s0061g01110		VIT_10s0003g03930	VIT_12s0059g02340		VIT_07s0031g00940	VIT_04s0008g02600		VIT_12s0059g00080	VIT_05s0049g00050		VIT_07s0031g00750	-	protein DETOXIFICATION 49
													VIT_19s0085g01140						VIT_01s0146g00150	-	Bcl-2-associated athanogene-like protein							VIT_07s0031g00940	VIT_08s0007g05240		VIT_12s0034g01120	VIT_14s0081g00780		VIT_19s0140g00140	VIT_16s0050g00880		VIT_13s0067g01570	VIT_18s0117g00380		VIT_04s0008g05160	VIT_13s0084g00360		VIT_07s0031g00940	-	low affinity sulfate transporter 3
													VIT_13s0019g04060						VIT_01s0010g00920	-	chaperonin 60 subunit beta 4, chloroplastic							VIT_15s0046g01320	VIT_07s0095g00640		VIT_09s0070g00340	VIT_15s0021g02450		VIT_12s0059g00080	VIT_16s0039g02390		VIT_19s0177g00030	VIT_12s0034g00660		VIT_12s0035g00260	VIT_05s0020g03970		VIT_15s0046g01320	-	mitogen-activated protein kinase kinase ki
													VIT_13s0064g01440						VIT_06s0004g04460	-	inner membrane protein PPF-1, chloroplastic							VIT_12s0034g00760	VIT_05s0020g03870		VIT_14s0083g01210	VIT_15s0024g01760		VIT_13s0106g00080	VIT_19s0015g02700		VIT_13s0106g00020	VIT_06s0004g04380		VIT_12s0035g01280	VIT_18s0041g01010		VIT_12s0034g00760	-
													VIT_13s0084g00220						VIT_01s0150g00120	-	ethylene-responsive transcription factor ERF113							VIT_13s0073g00710	VIT_10s0116g01610		VIT_12s0057g01130	VIT_09s0002g05590		VIT_18s0001g06380	VIT_19s0090g00770		VIT_11s0016g02600	VIT_19s0014g05380		VIT_05s0077g01420	VIT_18s0041g01040		VIT_13s0073g00710	-	nucleolar GTP-binding protein 1
													VIT_14s0066g00760						VIT_00s1349g00010	-	cellulose synthase-like protein E6							VIT_14s0036g00330	VIT_19s0027g01480		VIT_05s0029g01460	VIT_08s0040g01690		VIT_18s0001g09550	VIT_15s0046g01720		VIT_10s0116g00300	VIT_12s0034g01660		VIT_12s0034g00940	VIT_06s0061g00260		VIT_14s0036g00330	-
													VIT_14s0066g02140						VIT_06s0004g06380	-								VIT_07s0005g03960	VIT_12s0035g00300		VIT_19s0085g01140	VIT_14s0068g00460		VIT_18s0001g02020	VIT_13s0158g00190		VIT_17s0000g04380	VIT_17s0000g09000		VIT_12s0034g01320	VIT_09s0002g07890		VIT_07s0005g03960	-	protein NRT1/ PTR FAMILY 5.2
													VIT_15s0021g00970						VIT_06s0004g01470	-	linoleate 13S-lipoxygenase 2-1, chloroplastic							VIT_12s0134g00650	VIT_19s0027g01200		VIT_12s0035g01260	VIT_18s0001g09350		VIT_13s0067g02550	VIT_09s0002g07610		VIT_10s0003g04870	VIT_10s0003g01920		VIT_19s0014g05090	VIT_18s0041g00900		VIT_12s0134g00650	-
													VIT_16s0022g01620						VIT_01s0127g00070	-	high affinity nitrate transporter 2.5							VIT_19s0014g05180	VIT_18s0001g06780		VIT_12s0035g01280	VIT_18s0001g11640		VIT_18s0001g09770	VIT_14s0066g02290		VIT_05s0049g01420	VIT_09s0002g05430		VIT_03s0110g00090	VIT_01s0127g00240		VIT_19s0014g05180	-	disease resistance protein At4g27190
													VIT_18s0001g03000						VIT_00s0184g00120	-								VIT_18s0001g01850	VIT_19s0027g01150		VIT_11s0016g00770	VIT_18s0001g04630		VIT_18s0001g15220	VIT_13s0139g00300		VIT_05s0062g01120	VIT_12s0059g00150		VIT_15s0046g00380	VIT_19s0015g02780		VIT_18s0001g01850	-	amino-acid permease BAT1 homolog
													VIT_18s0164g00050						VIT_06s0004g07770	-	Peroxidase 4							VIT_09s0002g03970	VIT_18s0117g00370		VIT_10s0003g05210	VIT_19s0090g01870		VIT_18s0001g06790	VIT_16s0013g00130		VIT_12s0059g01380	VIT_07s0005g04670		VIT_11s0016g00860	VIT_07s0104g00350		VIT_09s0002g03970	-
													VIT_19s0014g01230						VIT_18s0001g03510	FLS3	flavonol synthase/flavanone 3-hydroxylase-like							VIT_16s0098g00400	VIT_18s0001g04630		VIT_06s0061g01210	VIT_19s0015g00710		VIT_13s0067g01840	VIT_14s0030g00520		VIT_05s0049g00930	VIT_07s0005g06210		VIT_13s0158g00300	VIT_06s0004g04310		VIT_16s0098g00400	-
													VIT_18s0001g15330						VIT_02s0025g01240	-	hydroquinone glucosyltransferase-like							VIT_16s0148g00140	VIT_19s0090g01870		VIT_06s0080g00070	VIT_19s0085g00060		VIT_16s0050g01290	VIT_19s0027g01110		VIT_09s0002g08470	VIT_06s0004g07190		VIT_13s0139g00220	VIT_19s0027g00030		VIT_16s0148g00140	-
													VIT_03s0132g00340						VIT_10s0116g00530	-	thiamine thiazole synthase 2, chloroplastic							VIT_09s0002g03910	VIT_19s0027g01220		VIT_06s0061g00250	VIT_19s0014g03120		VIT_16s0050g00270	VIT_14s0083g00370		VIT_07s0005g01980	VIT_06s0004g00240		VIT_10s0003g00320	VIT_03s0017g00870		VIT_09s0002g03910	-	ankyrin repeat-containing protein ITN1-lik
													VIT_10s0003g01600						VIT_01s0150g00460	-	probable xyloglucan endotransglucosylase/hydrolase protein B							VIT_15s0046g01560	VIT_18s0001g06110		VIT_06s0009g02280	VIT_14s0030g00860		VIT_18s0001g03520	VIT_11s0016g00540		VIT_19s0015g02900	VIT_03s0017g00010		VIT_14s0081g00030	VIT_06s0004g01500		VIT_15s0046g01560	BAG6	BAG family molecular chaperone regulator 6
													VIT_06s0004g06730						VIT_00s0341g00080	-	ethylene-responsive transcription factor ERF039							VIT_12s0055g00310	VIT_13s0156g00550		VIT_19s0015g01660	VIT_14s0030g01850		VIT_18s0001g02720	VIT_19s0014g04040		VIT_18s0041g02430	VIT_08s0058g00470		VIT_09s0002g07920	VIT_05s0077g00520		VIT_12s0055g00310	-	anthocyanidin 3-O-glucosyltransferase 2
													VIT_05s0094g01260						VIT_03s0038g00340	-	B-box zinc finger protein 20							VIT_14s0030g00030	VIT_14s0030g00960		VIT_11s0206g00070	VIT_12s0059g00790		VIT_16s0148g00060	VIT_12s0055g00680		VIT_18s0122g00180	VIT_02s0109g00250		VIT_12s0028g00460	VIT_00s0691g00010		VIT_14s0030g00030	-	glutathione synthetase, chloroplastic
													VIT_07s0031g00720						VIT_16s0039g02360	-								VIT_13s0067g00440	VIT_14s0030g00200		VIT_19s0014g00830	VIT_18s0001g14310		VIT_13s0064g01850	VIT_04s0023g01110		VIT_19s0014g04590	VIT_10s0042g00420		VIT_11s0065g01060	VIT_04s0008g00370		VIT_13s0067g00440	-
													VIT_05s0094g01190						VIT_18s0001g10480	-	uncharacterized LOC100267847							VIT_14s0081g00780	VIT_19s0014g00880		VIT_09s0002g02890	VIT_17s0000g05060		VIT_13s0106g00770	VIT_06s0004g00990		VIT_14s0068g00110	VIT_05s0029g01430		VIT_14s0030g00840	VIT_04s0069g00270		VIT_14s0081g00780	-
													VIT_05s0062g00850						VIT_10s0003g00650	-	peroxidase 19							VIT_09s0002g08590	VIT_12s0034g02570		VIT_18s0001g12520	VIT_16s0050g01710		VIT_09s0002g08640	VIT_06s0004g06480		VIT_16s0115g00220	VIT_04s0044g01730		VIT_08s0007g05360	VIT_18s0041g00840		VIT_09s0002g08590	-	putative UPF0481 protein At3g02645
													VIT_13s0047g00450						VIT_01s0127g00540	-	probable nucleoredoxin 1							VIT_12s0034g00750	VIT_06s0004g06110		VIT_02s0025g05110	VIT_09s0018g01980		VIT_08s0007g01370	VIT_09s0002g03120		VIT_06s0009g00480	VIT_08s0007g00750		VIT_09s0070g00570	VIT_18s0041g00740		VIT_12s0034g00750	-
													VIT_04s0023g02810						VIT_05s0094g01020	-	UDP-glycosyltransferase 74E2-like							VIT_09s0018g00410	VIT_16s0050g00090		VIT_05s0029g01540	VIT_14s0030g00520		VIT_13s0019g00710	VIT_13s0139g00320		VIT_07s0151g00990	VIT_14s0068g00300		VIT_19s0014g00830	VIT_00s0658g00020		VIT_09s0018g00410	-	putative cyclic nucleotide-gated ion chann
													VIT_07s0031g01320						VIT_02s0025g01790	-								VIT_14s0066g01560	VIT_16s0039g00840		VIT_17s0000g04750	VIT_14s0066g00750		VIT_19s0027g01630	VIT_15s0046g01920		VIT_16s0050g02700	VIT_18s0001g06380		VIT_18s0041g00010	VIT_04s0044g00750		VIT_14s0066g01560	-	cyclic nucleotide-gated ion channel 18
													VIT_04s0008g01830						VIT_01s0011g03430	-	protein NEGATIVE REGULATOR OF RESISTANCE							VIT_12s0055g00730	VIT_08s0007g03860		VIT_05s0165g00270	VIT_14s0006g00710		VIT_10s0003g00650	VIT_07s0095g00660		VIT_12s0035g00260	VIT_11s0065g00660		VIT_18s0001g06110	VIT_04s0008g00300		VIT_12s0055g00730	-
													VIT_03s0038g03660						VIT_18s0001g01390	-	gibberellin 20 oxidase 1-D							VIT_19s0027g01740	VIT_08s0007g04780		VIT_10s0116g00520	VIT_14s0066g00920		VIT_09s0002g02990	VIT_14s0108g00090		VIT_14s0030g00840	VIT_10s0116g01610		VIT_17s0000g08600	VIT_03s0017g01300		VIT_19s0027g01740	-	probable disease resistance protein At1g12
													VIT_08s0007g03820						VIT_06s0004g00230	-								VIT_11s0037g01270	VIT_12s0134g00290		VIT_01s0010g02730	VIT_16s0050g01150		VIT_03s0063g02380	VIT_04s0023g01980		VIT_14s0081g00420	VIT_02s0087g00340		VIT_12s0059g00140	VIT_01s0011g05420		VIT_11s0037g01270	-
													VIT_05s0020g01830						VIT_19s0085g00860	-	succinate-semialdehyde dehydrogenase, mitochondrial							VIT_12s0035g00340	VIT_12s0121g00240		VIT_00s0388g00090	VIT_16s0013g00130		VIT_07s0031g01330	VIT_17s0000g00560		VIT_14s0036g00330	VIT_04s0023g03460		VIT_12s0059g00050	VIT_00s2006g00010		VIT_12s0035g00340	-
													VIT_04s0008g02230						VIT_01s0026g01950	-	homeobox-leucine zipper protein ATHB-13							VIT_12s0035g00350	VIT_13s0019g02840		VIT_03s0097g00110	VIT_19s0027g01490		VIT_07s0095g00660	VIT_06s0004g07160		VIT_18s0001g02020	VIT_04s0044g01470		VIT_19s0027g01260	VIT_04s0069g00620		VIT_12s0035g00350	-
													VIT_11s0016g03480						VIT_06s0004g07310	-	UDP-glycosyltransferase 87A1							VIT_06s0061g00250	VIT_12s0034g00850		VIT_15s0021g01080	VIT_13s0084g00060		VIT_04s0044g01430	VIT_00s0484g00030		VIT_09s0002g07940	VIT_09s0002g00950		VIT_07s0104g00420	VIT_00s2659g00010		VIT_06s0061g00250	-
													VIT_02s0025g04110						VIT_16s0022g02470	-	peroxidase 66							VIT_06s0061g00850	VIT_10s0042g00700		VIT_13s0074g00790	VIT_11s0016g04740		VIT_05s0029g01520	VIT_00s0256g00030		VIT_09s0002g03970	VIT_08s0007g01740		VIT_15s0021g00050	VIT_08s0058g00990		VIT_06s0061g00850	-	uncharacterized protein At1g08160
													VIT_04s0008g06660						VIT_00s0174g00070	-								VIT_14s0081g00400	VIT_08s0007g01900		VIT_07s0005g06200	VIT_11s0065g00650		VIT_13s0067g01830	VIT_02s0033g00240		VIT_14s0128g00510	VIT_07s0129g00920		VIT_19s0093g00050	VIT_06s0004g07740		VIT_14s0081g00400	-
													VIT_15s0048g02870						VIT_08s0007g01360	-	uncharacterized LOC100252790							VIT_11s0052g01550	VIT_19s0085g00870		VIT_04s0069g00620	VIT_10s0116g01880		VIT_12s0034g01310	VIT_00s1321g00010		VIT_15s0046g02090	VIT_12s0121g00300		VIT_18s0001g13800	VIT_06s0004g05330		VIT_11s0052g01550	-
													VIT_06s0004g04970						VIT_05s0102g00060	-								VIT_09s0002g02840	VIT_18s0122g00250		VIT_04s0044g00720	VIT_12s0035g00300		VIT_10s0071g01120	VIT_00s1251g00010		VIT_12s0059g02230	VIT_07s0129g00140		VIT_13s0084g00490	VIT_10s0071g00550		VIT_09s0002g02840	-
													VIT_12s0059g00990						VIT_09s0002g03340	-	uncharacterized LOC100249745							VIT_19s0014g04590	VIT_19s0014g03540		VIT_08s0007g04590	VIT_09s0002g06260		VIT_12s0034g02310	VIT_04s0023g02350		VIT_14s0066g01730	VIT_12s0059g00760		VIT_11s0052g01420	VIT_06s0004g07280		VIT_19s0014g04590	-
													VIT_14s0060g01290						VIT_06s0004g05120	-	transcription factor PCL1							VIT_08s0058g00140	VIT_19s0015g00710		VIT_11s0016g05320	VIT_13s0019g01050		VIT_04s0008g05450	VIT_01s0137g00170		VIT_12s0055g01150	VIT_12s0028g01830		VIT_17s0000g05110	VIT_18s0117g00070		VIT_08s0058g00140	-	ammonium transporter 3 member 3
													VIT_10s0003g00140						VIT_05s0049g00310	-	1-aminocyclopropane-1-carboxylate oxidase homolog 1-like							VIT_19s0014g00900	VIT_18s0072g01090		VIT_00s1830g00010	VIT_02s0109g00250		VIT_05s0020g04380	VIT_04s0008g01590		VIT_18s0041g01340	VIT_04s0044g01030		VIT_17s0000g09710	VIT_12s0035g00070		VIT_19s0014g00900	-
													VIT_06s0009g02860						VIT_17s0000g07060	-								VIT_13s0067g01840	VIT_16s0039g01310		VIT_18s0001g09500	VIT_09s0002g02240		VIT_05s0020g04390	VIT_02s0236g00040		VIT_05s0029g01450	VIT_00s2226g00010		VIT_19s0014g04130	VIT_11s0016g04750		VIT_13s0067g01840	-	ferritin-3, chloroplastic
													VIT_05s0077g01360						VIT_08s0058g00430	-	ferritin-4, chloroplastic-like							VIT_17s0000g08080	VIT_15s0046g02750		VIT_03s0017g01620	VIT_04s0008g05160		VIT_09s0002g03520	VIT_00s0634g00030		VIT_19s0027g01780	VIT_11s0052g00200		VIT_01s0026g02500	VIT_03s0017g01430		VIT_17s0000g08080	-	U-box domain-containing protein 19-like
													VIT_06s0004g08150						VIT_05s0165g00140	-								VIT_16s0148g00280	VIT_16s0013g00130		VIT_01s0011g06080	VIT_14s0006g02630		VIT_10s0003g05180	VIT_00s0286g00050		VIT_11s0052g01420	VIT_01s0010g02640		VIT_00s0407g00060	VIT_12s0034g02570		VIT_16s0148g00280	-
													VIT_05s0124g00310						VIT_13s0067g01840	-	ferritin-3, chloroplastic							VIT_15s0048g02600	VIT_14s0030g00520		VIT_02s0087g01010	VIT_19s0014g03540		VIT_11s0052g00270	VIT_07s0130g00250		VIT_10s0116g01530	VIT_03s0038g02610		VIT_07s0151g00540	VIT_12s0034g00940		VIT_15s0048g02600	-	granule-bound starch synthase 1, chloropla
													VIT_07s0005g02490						VIT_04s0008g00220	-	auxin-responsive protein IAA2							VIT_15s0046g00630	VIT_09s0018g00830		VIT_18s0001g13820	VIT_07s0104g00020		VIT_10s0003g04240	VIT_11s0052g00770		VIT_10s0003g05180	VIT_19s0027g00160		VIT_08s0007g04610	VIT_05s0049g00350		VIT_15s0046g00630	-
													VIT_03s0091g00530						VIT_01s0011g03440	-	uncharacterized LOC100243974							VIT_14s0030g02110	VIT_09s0018g01980		VIT_01s0011g05950	VIT_15s0045g00920		VIT_05s0020g04280	VIT_04s0008g01580		VIT_06s0061g00850	VIT_01s0010g01380		VIT_18s0001g05950	VIT_07s0104g01700		VIT_14s0030g02110	-
													VIT_03s0091g00530						VIT_06s0004g06390	-	UDP-glycosyltransferase 71K1							VIT_14s0036g00010	VIT_09s0002g07920		VIT_05s0020g00340	VIT_14s0030g00960		VIT_16s0022g01120	VIT_00s0487g00010		VIT_06s0061g01210	VIT_03s0038g03140		VIT_04s0044g00660	VIT_11s0037g01390		VIT_14s0036g00010	-
																			VIT_14s0081g00420	-								VIT_12s0055g01150	VIT_13s0147g00100		VIT_00s1603g00010	VIT_09s0002g02960		VIT_14s0030g00130	VIT_03s0180g00320		VIT_06s0009g01090	VIT_03s0038g01760		VIT_00s2558g00010	VIT_09s0002g03020		VIT_12s0055g01150	-	BRASSINOSTEROID INSENSITIVE 1-associated r
																			VIT_04s0008g05770	CIPK15	CBL-interacting serine/threonine-protein kinase 25							VIT_12s0057g01110	VIT_15s0046g00390		VIT_01s0011g03810	VIT_09s0002g07920		VIT_06s0004g00310	VIT_16s0050g01580		VIT_11s0065g00990	VIT_06s0009g02550		VIT_00s1830g00010	VIT_11s0016g05530		VIT_12s0057g01110	-	nudix hydrolase 2
																			VIT_11s0016g05340	-	ethylene-responsive transcription factor WIN1							VIT_18s0122g00180	VIT_19s0014g00510		VIT_04s0069g00550	VIT_13s0147g00100		VIT_18s0041g01750	VIT_00s0400g00020		VIT_09s0002g02880	VIT_19s0015g00710		VIT_00s0449g00010	VIT_03s0017g01480		VIT_18s0122g00180	-	putative calcium-binding protein CML19
																			VIT_03s0038g01130	-	auxin-induced protein 10A5-like							VIT_07s0255g00150	VIT_12s0055g00660		VIT_17s0000g07790	VIT_15s0046g00390		VIT_14s0030g01050	VIT_13s0019g00660		VIT_19s0014g04620	VIT_02s0025g02690		VIT_15s0048g01480	VIT_10s0092g00570		VIT_07s0255g00150	-
																			VIT_10s0003g01280	-	protein LIGHT-DEPENDENT SHORT HYPOCOTYLS 10							VIT_13s0019g00450	VIT_18s0001g04980		VIT_00s0407g00060	VIT_18s0041g00900		VIT_07s0031g00940	VIT_05s0049g00260		VIT_08s0058g00450	VIT_00s0411g00020		VIT_19s0015g02500	VIT_09s0002g02880		VIT_13s0019g00450	-
																			VIT_10s0003g02070	AG	agamous							VIT_11s0016g00820	VIT_15s0045g00090		VIT_00s0513g00020	VIT_18s0001g11050		VIT_07s0031g02340	VIT_06s0080g00110		VIT_19s0014g02620	VIT_15s0046g01970		VIT_15s0048g01470	VIT_09s0002g02890		VIT_11s0016g00820	-	protein trichome birefringence-like 14
																			VIT_07s0104g01620	-								VIT_10s0003g03390	VIT_14s0068g01190		VIT_15s0045g01590	VIT_19s0027g01880		VIT_18s0001g06340	VIT_18s0001g11100		VIT_16s0098g00400	VIT_00s1390g00010		VIT_06s0004g01470	VIT_07s0151g01060		VIT_10s0003g03390	-
																			VIT_18s0001g05990	-								VIT_10s0003g04540	VIT_19s0014g00530		VIT_14s0006g01670	VIT_19s0027g01380		VIT_18s0001g13810	VIT_03s0180g00200		VIT_19s0014g00900	VIT_00s1569g00010		VIT_18s0001g01320	VIT_12s0121g00240		VIT_10s0003g04540	-	cationic amino acid transporter 1
																			VIT_01s0011g00560	-	salt stress root protein RS1-like							VIT_19s0014g04620	VIT_19s0014g04170		VIT_11s0016g00980	VIT_14s0068g01250		VIT_12s0035g00410	VIT_08s0007g05130		VIT_19s0015g01140	VIT_00s1380g00020		VIT_06s0004g01180	VIT_04s0008g00410		VIT_19s0014g04620	-
																			VIT_12s0059g00050	-	protein ACCELERATED CELL DEATH 6							VIT_19s0027g01150	VIT_18s0089g00050		VIT_16s0022g01970	VIT_15s0021g01270		VIT_12s0034g02340	VIT_03s0038g01760		VIT_17s0000g01680	VIT_00s0555g00050		VIT_00s0374g00020	VIT_12s0028g01210		VIT_19s0027g01150	-
																			VIT_13s0064g01480	-	linoleate 13S-lipoxygenase 2-1, chloroplastic							VIT_10s0003g03320	VIT_13s0019g00010		VIT_14s0060g00810	VIT_16s0022g01660		VIT_06s0004g07490	VIT_03s0091g00040		VIT_08s0056g01240	VIT_18s0001g14310		VIT_12s0028g03990	VIT_13s0019g01920		VIT_10s0003g03320	-
																			VIT_00s0269g00150	-								VIT_18s0001g07700	VIT_14s0083g00380		VIT_01s0010g02860	VIT_09s0070g00120		VIT_12s0034g00760	VIT_00s0539g00020		VIT_16s0013g00650	VIT_15s0048g01600		VIT_01s0127g00130	VIT_12s0059g00760		VIT_18s0001g07700	-	serine/threonine-protein kinase CTR1
																			VIT_14s0006g02290	-	ethylene-responsive transcription factor ERF038-like							VIT_19s0014g04510	VIT_14s0128g00510		VIT_03s0097g00130	VIT_15s0048g00300		VIT_12s0028g01630	VIT_00s0229g00060		VIT_00s0409g00070	VIT_16s0039g00840		VIT_00s2317g00010	VIT_01s0011g00760		VIT_19s0014g04510	-
																			VIT_18s0041g00840	-	UDP-glycosyltransferase 88F5-like							VIT_11s0016g05550	VIT_19s0015g00470		VIT_01s0127g00670	VIT_16s0098g00330		VIT_18s0001g06240	VIT_00s0238g00060		VIT_00s0225g00080	VIT_01s0182g00150		VIT_01s0011g01030	VIT_19s0085g00450		VIT_11s0016g05550	-	umecyanin
																			VIT_16s0039g01890	-	lysine-specific demethylase JMJ706-like							VIT_18s0072g01220	VIT_19s0014g04640		VIT_16s0050g00240	VIT_09s0096g00140		VIT_08s0007g07730	VIT_13s0158g00080		VIT_01s0011g03950	VIT_13s0019g03120		VIT_00s0388g00050	VIT_13s0156g00550		VIT_18s0072g01220	-	ABC transporter G family member 25
																			VIT_10s0003g02160	-								VIT_11s0016g04750	VIT_14s0083g00370		VIT_04s0008g03460	VIT_11s0118g00080		VIT_10s0092g00570	VIT_00s0415g00030		VIT_04s0079g00230	VIT_00s0540g00020		VIT_00s0467g00030	VIT_19s0138g00120		VIT_11s0016g04750	-	potassium channel AKT1
																			VIT_13s0019g02200	-	protein phosphatase 2C 37							VIT_19s0014g04190	VIT_16s0022g01670		VIT_09s0002g06590	VIT_13s0019g00010		VIT_08s0056g00250	VIT_04s0023g03370		VIT_06s0004g07230	VIT_13s0019g01920		VIT_03s0088g00180	VIT_19s0093g00060		VIT_19s0014g04190	-	G-type lectin S-receptor-like serine/threo
																			VIT_06s0004g07090	-	protein LIGHT-DEPENDENT SHORT HYPOCOTYLS 6							VIT_17s0000g02370	VIT_16s0039g02790		VIT_00s2558g00010	VIT_10s0003g02910		VIT_08s0007g06030	VIT_08s0007g06060		VIT_04s0044g01530	VIT_00s1321g00010		VIT_04s0023g01480	VIT_08s0007g01810		VIT_17s0000g02370	-
																			VIT_06s0004g04370	-								VIT_16s0050g02700	VIT_15s0107g00280		VIT_00s1946g00010	VIT_12s0035g00070		VIT_18s0089g00460	VIT_01s0010g01180		VIT_03s0017g00610	VIT_00s0921g00020		VIT_08s0007g06250	VIT_19s0014g04170		VIT_16s0050g02700	-
																			VIT_12s0059g02420	-	peroxidase 27							VIT_14s0066g02680	VIT_18s0001g07950		VIT_08s0007g04610	VIT_04s0023g03370		VIT_14s0068g00090	VIT_06s0004g01840		VIT_00s0398g00020	VIT_03s0063g01310		VIT_16s0100g00090	VIT_19s0014g00500		VIT_14s0066g02680	-	MDIS1-interacting receptor like kinase 2-l
																			VIT_14s0081g00400	-								VIT_11s0037g00780	VIT_18s0001g11640		VIT_00s0404g00050	VIT_04s0069g00390		VIT_07s0151g00030	VIT_04s0044g00020		VIT_00s0259g00140	VIT_13s0019g02890		VIT_15s0048g01670	VIT_18s0001g03260		VIT_11s0037g00780	-
																			VIT_01s0127g00560	-	probable nucleoredoxin 1							VIT_14s0083g01210	VIT_18s0001g06380		VIT_14s0006g01680	VIT_13s0139g00190		VIT_07s0151g00740	VIT_13s0019g03090		VIT_00s0388g00090	VIT_03s0063g01260		VIT_05s0049g00310	VIT_11s0016g00870		VIT_14s0083g01210	-	receptor-like protein kinase FERONIA
																			VIT_03s0038g01110	-	auxin-responsive protein SAUR21							VIT_06s0004g04010	VIT_18s0086g00420		VIT_12s0055g01020	VIT_07s0151g00160		VIT_12s0034g02440	VIT_00s1308g00020		VIT_00s0274g00090	VIT_18s0001g05950		VIT_00s0598g00030	VIT_10s0405g00050		VIT_06s0004g04010	-	exocyst complex component EXO70A1
																			VIT_07s0005g02220	-	chlorophyll a-b binding protein of LHCII type 1							VIT_13s0101g00300	VIT_18s0072g00030		VIT_07s0151g00540	VIT_19s0090g00790		VIT_16s0039g01330	VIT_08s0040g01930		VIT_04s0023g01240	VIT_17s0000g07060		VIT_05s0020g04260	VIT_10s0092g00360		VIT_13s0101g00300	-	putative disease resistance RPP13-like pro
																			VIT_07s0031g01840	-	probable WRKY transcription factor 13							VIT_06s0061g01470	VIT_09s0018g01330		VIT_01s0127g00140	VIT_17s0000g05290		VIT_14s0036g00240	VIT_01s0011g01200		VIT_01s0011g06440	VIT_05s0020g02250		VIT_03s0097g00110	VIT_15s0021g00140		VIT_06s0061g01470	-
																			VIT_08s0007g04610	-								VIT_05s0094g00220	VIT_14s0068g00050		VIT_12s0055g00810	VIT_16s0022g02030		VIT_07s0130g00200	VIT_12s0034g00770		VIT_00s0388g00050	VIT_04s0023g01980		VIT_04s0008g00440	VIT_05s0077g00880		VIT_05s0094g00220	-	endochitinase EP3
																			VIT_12s0035g00900	-	protein TIFY 10A							VIT_06s0009g01360	VIT_13s0019g02130		VIT_15s0048g01680	VIT_14s0066g02300		VIT_13s0019g02110	VIT_02s0025g00970		VIT_00s0374g00040	VIT_00s0762g00040		VIT_08s0040g01930	VIT_14s0066g02660		VIT_06s0009g01360	-
																			VIT_06s0004g06830	-	asparagine synthetase [glutamine-hydrolyzing]-like							VIT_07s0031g01130	VIT_08s0007g01200		VIT_00s0456g00040	VIT_15s0046g03770		VIT_08s0058g00730	VIT_11s0016g01290		VIT_06s0009g02920	VIT_01s0010g00690		VIT_07s0104g01340	VIT_07s0129g00010		VIT_07s0031g01130	-	L-ascorbate oxidase
																			VIT_14s0006g01340	-								VIT_04s0023g02370	VIT_13s0084g00060		VIT_04s0008g00440	VIT_14s0030g00220		VIT_11s0016g04160	VIT_12s0034g00270		VIT_11s0016g02380	VIT_02s0025g04110		VIT_01s0010g02460	VIT_19s0014g04510		VIT_04s0023g02370	-
																			VIT_18s0041g00830	-	UDP-glycosyltransferase 88A1-like							VIT_04s0008g02070	VIT_12s0028g03230		VIT_01s0011g04280	VIT_19s0014g00250		VIT_11s0037g00780	VIT_10s0042g01050		VIT_06s0004g06480	VIT_02s0012g00960		VIT_12s0059g01490	VIT_13s0139g00340		VIT_04s0008g02070	-	serine/threonine-protein kinase At5g01020
																			VIT_08s0058g00440	-								VIT_12s0035g00900	VIT_07s0031g03210		VIT_01s0011g05870	VIT_15s0046g01010		VIT_19s0014g04130	VIT_09s0002g03790		VIT_01s0011g05950	VIT_02s0012g00110		VIT_10s0003g03550	VIT_14s0030g01170		VIT_12s0035g00900	-	protein TIFY 10A
																			VIT_08s0058g01390	-	probable WRKY transcription factor 70							VIT_09s0002g03300	VIT_04s0008g02600		VIT_07s0031g02440	VIT_18s0041g00790		VIT_19s0014g02620	VIT_11s0037g00650		VIT_03s0017g01990	VIT_05s0077g01530		VIT_15s0107g00080	VIT_09s0070g00340		VIT_09s0002g03300	-	uncharacterized LOC100261682
																			VIT_17s0000g07790	-	UDP-glycosyltransferase 74B1							VIT_02s0154g00140	VIT_04s0008g02860		VIT_06s0061g00100	VIT_15s0046g01990		VIT_11s0016g04110	VIT_06s0009g02550		VIT_00s0485g00020	VIT_04s0044g00020		VIT_15s0046g01690	VIT_04s0008g07150		VIT_02s0154g00140	-	3-oxoacyl-[acyl-carrier-protein] synthase
																			VIT_08s0056g00050	-	protein SCARECROW							VIT_13s0019g04060	VIT_10s0003g02470		VIT_01s0011g05430	VIT_15s0048g00090		VIT_18s0041g00870	VIT_09s0002g07580		VIT_06s0009g03000	VIT_01s0010g03190		VIT_16s0050g01340	VIT_11s0052g01560		VIT_13s0019g04060	-	MLO7 protein
																			VIT_12s0059g02150	-	aconitate hydratase, cytoplasmic							VIT_06s0061g00120	VIT_13s0139g00230		VIT_12s0034g00370	VIT_18s0117g00080		VIT_15s0045g01490	VIT_06s0004g04470		VIT_00s0388g00020	VIT_04s0023g02350		VIT_14s0030g02280	VIT_15s0024g01230		VIT_06s0061g00120	-	glucan endo-1,3-beta-glucosidase-like
																			VIT_13s0019g00760	-								VIT_03s0017g01620	VIT_06s0004g01840		VIT_06s0061g01470	VIT_11s0016g01290		VIT_17s0000g02200	VIT_01s0010g03670		VIT_07s0031g01380	VIT_12s0034g01690		VIT_18s0001g06360	VIT_14s0030g01090		VIT_03s0017g01620	-
																			VIT_13s0019g00780	-								VIT_03s0088g01180	VIT_07s0005g06210		VIT_07s0005g04040	VIT_19s0014g01630		VIT_14s0068g00100	VIT_01s0026g02270		VIT_09s0002g01090	VIT_19s0027g01190		VIT_08s0040g00800	VIT_07s0141g00360		VIT_03s0088g01180	-	receptor-like protein kinase HAIKU2
																			VIT_13s0067g03650	-								VIT_03s0088g01060	VIT_02s0033g00520		VIT_05s0020g00680	VIT_18s0075g00480		VIT_15s0021g00970	VIT_06s0004g00240		VIT_18s0001g09750	VIT_18s0001g06110		VIT_19s0027g01740	VIT_13s0067g01520		VIT_03s0088g01060	-	LL-diaminopimelate aminotransferase, chlor
																			VIT_14s0030g00180	-	piezo-type mechanosensitive ion channel homolog							VIT_01s0011g05430	VIT_01s0010g03380		VIT_01s0011g04740	VIT_11s0016g00540		VIT_12s0028g01650	VIT_04s0023g01900		VIT_14s0081g00390	VIT_11s0118g00080		VIT_12s0034g00770	VIT_13s0074g00550		VIT_01s0011g05430	-	protein PLANT CADMIUM RESISTANCE 2
																			VIT_14s0036g00540	-	protein LIGHT-DEPENDENT SHORT HYPOCOTYLS 1							VIT_09s0002g01090	VIT_19s0090g00180		VIT_04s0044g00250	VIT_12s0035g01910		VIT_11s0037g00470	VIT_05s0094g00350		VIT_18s0001g01850	VIT_18s0001g09600		VIT_13s0019g05280	VIT_12s0055g01020		VIT_09s0002g01090	-	cytochrome P450 71A1
																			VIT_15s0107g00270	-	mechanosensitive ion channel protein 10							VIT_01s0011g05420	VIT_01s0010g00690		VIT_10s0092g00570	VIT_12s0028g01870		VIT_10s0003g03320	VIT_08s0007g01740		VIT_16s0050g02710	VIT_17s0000g10110		VIT_06s0009g01630	VIT_14s0030g00870		VIT_01s0011g05420	-
																			VIT_04s0023g00490	-	auxin-responsive protein SAUR21							VIT_08s0058g00970	VIT_05s0094g01130		VIT_12s0059g00080	VIT_04s0008g01240		VIT_19s0014g04530	VIT_02s0012g00960		VIT_15s0046g02420	VIT_14s0006g00520		VIT_06s0009g01360	VIT_19s0085g00060		VIT_08s0058g00970	-	cationic peroxidase 1
																			VIT_05s0062g01120	-	auxin efflux carrier component 3							VIT_04s0044g00820	VIT_18s0041g01040		VIT_09s0002g05040	VIT_18s0001g14990		VIT_19s0015g02410	VIT_05s0094g01260		VIT_11s0037g01390	VIT_04s0023g02550		VIT_06s0004g02170	VIT_13s0067g02550		VIT_04s0044g00820	-	G-type lectin S-receptor-like serine/threo
																			VIT_05s0165g00220	-								VIT_04s0008g02890	VIT_05s0049g00310		VIT_07s0005g02070	VIT_11s0016g04090		VIT_10s0003g02620	VIT_11s0118g00080		VIT_00s0516g00010	VIT_12s0034g02400		VIT_03s0132g00350	VIT_18s0072g00660		VIT_04s0008g02890	-
																			VIT_07s0104g00270	IPT1	adenylate isopentenyltransferase 3, chloroplastic							VIT_04s0044g00650	VIT_12s0034g00270		VIT_10s0003g01860	VIT_11s0149g00130		VIT_18s0001g02280	VIT_18s0041g02010		VIT_00s0414g00050	VIT_06s0009g00650		VIT_11s0016g01860	VIT_18s0001g13300		VIT_04s0044g00650	-
																			VIT_08s0040g01500	-	high affinity nitrate transporter 2.4							VIT_07s0031g00480	VIT_12s0055g01170		VIT_04s0044g00750	VIT_09s0002g04450		VIT_12s0028g00560	VIT_18s0117g00080		VIT_00s0929g00020	VIT_06s0004g05040		VIT_11s0037g00670	VIT_19s0015g01550		VIT_07s0031g00480	-	probable serine/threonine-protein kinase A
																			VIT_08s0056g00870	-								VIT_04s0008g00310	VIT_06s0061g00270		VIT_09s0002g05220	VIT_08s0056g01100		VIT_14s0066g01570	VIT_11s0016g04740		VIT_00s0398g00040	VIT_14s0219g00160		VIT_17s0000g02590	VIT_19s0014g00250		VIT_04s0008g00310	-	receptor-like protein kinase HSL1
																			VIT_12s0028g03920	-	protein ACCELERATED CELL DEATH 6							VIT_04s0008g00410	VIT_04s0023g03370		VIT_11s0206g00080	VIT_08s0040g01470		VIT_19s0014g04180	VIT_18s0001g06780		VIT_03s0017g01370	VIT_09s0002g06260		VIT_15s0048g01680	VIT_13s0047g00760		VIT_04s0008g00410	-
																			VIT_12s0057g01510	-	uncharacterized LOC100254633							VIT_03s0017g01490	VIT_05s0020g00910		VIT_12s0134g00340	VIT_19s0090g01180		VIT_19s0014g04510	VIT_09s0070g00610		VIT_00s0294g00020	VIT_10s0003g02910		VIT_10s0042g00700	VIT_18s0001g09350		VIT_03s0017g01490	-	berberine bridge enzyme-like 21
																			VIT_12s0059g00160	-	protein ACCELERATED CELL DEATH 6							VIT_01s0011g04030	VIT_06s0004g02500		VIT_09s0002g03840	VIT_11s0016g04440		VIT_14s0030g00300	VIT_16s0098g00330		VIT_00s0258g00010	VIT_18s0001g07950		VIT_12s0034g02310	VIT_19s0176g00030		VIT_01s0011g04030	-	reticulon-like protein B9
																			VIT_13s0047g00260	-	calcium and calcium/calmodulin-dependent serine/threonine-protein kinase							VIT_05s0051g00160	VIT_04s0023g01900		VIT_09s0002g02840	VIT_09s0002g06210		VIT_13s0156g00390	VIT_16s0039g00990		VIT_09s0002g05270	VIT_15s0046g00700		VIT_03s0017g02030	VIT_16s0022g02190		VIT_05s0051g00160	-
																			VIT_13s0064g00940	-	protein DETOXIFICATION 43							VIT_17s0000g07790	VIT_06s0004g01500		VIT_01s0127g00750	VIT_11s0016g00870		VIT_11s0016g05440	VIT_13s0019g05260		VIT_00s0515g00020	VIT_12s0134g00340		VIT_11s0052g01300	VIT_18s0001g12800		VIT_17s0000g07790	-	UDP-glycosyltransferase 74B1
																			VIT_14s0081g00360	-								VIT_03s0038g03480	VIT_14s0068g01540		VIT_01s0026g02590	VIT_19s0014g01920		VIT_13s0064g00940	VIT_07s0151g00170		VIT_02s0025g01860	VIT_08s0007g01900		VIT_11s0052g00220	VIT_00s0353g00030		VIT_03s0038g03480	-	auxin-responsive protein SAUR67-like
																			VIT_14s0081g00370	-								VIT_02s0012g00150	VIT_14s0066g02290		VIT_05s0020g03290	VIT_19s0015g01290		VIT_14s0060g02480	VIT_12s0121g00240		VIT_08s0007g07720	VIT_08s0007g03860		VIT_05s0020g00510	VIT_00s0790g00020		VIT_02s0012g00150	-	probable receptor-like protein kinase At5g
																			VIT_15s0046g03190	-	myb-related protein 308							VIT_07s0130g00220	VIT_13s0019g00730		VIT_04s0023g01230	VIT_15s0048g01600		VIT_18s0041g00520	VIT_12s0034g00660		VIT_01s0011g01120	VIT_13s0019g01010		VIT_11s0065g00990	VIT_00s0179g00380		VIT_07s0130g00220	-	peroxidase 47
																			VIT_16s0050g02660	-	plastidial pyruvate kinase 4, chloroplastic							VIT_07s0005g02490	VIT_08s0007g07140		VIT_07s0141g01030	VIT_19s0090g00800		VIT_18s0041g00900	VIT_18s0001g14310		VIT_11s0016g00980	VIT_10s0042g00700		VIT_03s0017g01090	VIT_06s0004g05780		VIT_07s0005g02490	-	cytochrome P450 709B2
																			VIT_17s0000g02940	-								VIT_09s0002g03280	VIT_13s0019g04610		VIT_04s0008g02890	VIT_09s0002g07710		VIT_18s0001g15130	VIT_09s0002g02840		VIT_16s0050g02120	VIT_10s0042g00320		VIT_14s0030g01090	VIT_00s0411g00010		VIT_09s0002g03280	-
																			VIT_18s0001g01030	-	probable nucleoredoxin 2							VIT_09s0002g05220	VIT_19s0027g01110		VIT_04s0008g04230	VIT_11s0065g01050		VIT_18s0089g00660	VIT_18s0001g07950		VIT_09s0002g06470	VIT_08s0007g01810		VIT_01s0026g02420	VIT_00s0203g00130		VIT_09s0002g05220	-
																			VIT_18s0001g06840	-	cationic peroxidase 1							VIT_09s0002g03820	VIT_14s0036g00030		VIT_03s0038g03800	VIT_12s0028g00840		VIT_19s0014g00830	VIT_08s0040g02660		VIT_01s0011g04740	VIT_09s0054g00640		VIT_01s0026g02270	VIT_00s0202g00060		VIT_09s0002g03820	-
																			VIT_18s0076g00320	-	vacuolar iron transporter homolog 2							VIT_07s0095g00670	VIT_13s0084g00880		VIT_03s0017g01720	VIT_17s0000g02920		VIT_14s0030g00250	VIT_11s0052g00700		VIT_02s0025g01790	VIT_19s0090g00790		VIT_02s0012g00650	VIT_02s0025g04880		VIT_07s0095g00670	-
																			VIT_19s0093g00110	-	probable glutathione S-transferase parC							VIT_02s0025g02620	VIT_10s0003g00310		VIT_05s0136g00340	VIT_16s0098g00600		VIT_17s0000g01080	VIT_17s0000g08010		VIT_14s0066g01560	VIT_18s0041g01230		VIT_05s0020g03300	VIT_00s0220g00110		VIT_02s0025g02620	-	probable lysophospholipase BODYGUARD 3
																			VIT_19s0093g00150	-	probable glutathione S-transferase							VIT_06s0009g00680	VIT_19s0085g00860		VIT_01s0011g03990	VIT_18s0001g10230		VIT_17s0000g04210	VIT_16s0013g00300		VIT_08s0007g06040	VIT_08s0007g05050		VIT_11s0052g00420	VIT_11s0016g04360		VIT_06s0009g00680	-	apoptosis-inducing factor homolog A
																			VIT_01s0127g00520	-	probable nucleoredoxin 1							VIT_07s0129g00060	VIT_10s0071g00090		VIT_05s0049g01200	VIT_14s0030g00250		VIT_16s0100g00460	VIT_16s0050g02120		VIT_10s0116g01380	VIT_16s0039g01330		VIT_01s0011g05870	VIT_00s0194g00240		VIT_07s0129g00060	-	adenylyl-sulfate kinase 3
																			VIT_02s0025g04000	-	scarecrow-like protein 28							VIT_08s0007g06250	VIT_09s0070g00120		VIT_02s0025g01860	VIT_15s0107g00280		VIT_18s0001g15120	VIT_11s0052g00570		VIT_00s1937g00010	VIT_17s0000g05310		VIT_00s2244g00010	VIT_12s0035g00020		VIT_08s0007g06250	-	protein STRUBBELIG-RECEPTOR FAMILY 2
																			VIT_02s0087g01020	-	cysteine-rich receptor-like protein kinase 10							VIT_07s0095g00040	VIT_19s0027g01400		VIT_10s0092g00590	VIT_11s0016g01250		VIT_18s0001g11790	VIT_14s0030g01550		VIT_08s0007g06030	VIT_15s0024g00400		VIT_08s0007g04350	VIT_01s0011g05060		VIT_07s0095g00040	-
																			VIT_03s0017g00560	-								VIT_05s0094g01500	VIT_10s0071g01120		VIT_19s0015g01710	VIT_09s0002g08460		VIT_00s0317g00140	VIT_19s0090g00790		VIT_08s0007g04600	VIT_11s0016g04590		VIT_07s0005g02250	VIT_00s0262g00180		VIT_05s0094g01500	-	inactive glucose-1-phosphate adenylyltrans
																			VIT_04s0069g00540	-	glutamate receptor 2.7							VIT_09s0002g08060	VIT_13s0084g00360		VIT_11s0037g00790	VIT_06s0004g06110		VIT_01s0011g05180	VIT_14s0108g00930		VIT_12s0034g00060	VIT_10s0405g00050		VIT_07s0031g00530	VIT_00s0539g00020		VIT_09s0002g08060	-
																			VIT_05s0029g01540	-								VIT_11s0016g00220	VIT_09s0002g00950		VIT_12s0028g00210	VIT_14s0066g02410		VIT_02s0025g01920	VIT_14s0219g00130		VIT_06s0061g00550	VIT_14s0068g00050		VIT_06s0004g08030	VIT_00s0258g00090		VIT_11s0016g00220	-	glucan endo-1,3-beta-glucosidase 5
																			VIT_05s0165g00090	-								VIT_10s0003g01850	VIT_09s0002g02240		VIT_11s0037g00780	VIT_18s0122g00250		VIT_04s0044g01530	VIT_14s0108g00110		VIT_00s0346g00060	VIT_09s0002g08460		VIT_01s0137g00170	VIT_00s0187g00280		VIT_10s0003g01850	-
																			VIT_05s0165g00270	-	ankyrin repeat-containing protein At5g02620							VIT_13s0106g00190	VIT_09s0002g02430		VIT_18s0041g01290	VIT_18s0001g12880		VIT_00s0294g00090	VIT_18s0001g05990		VIT_02s0012g01410	VIT_13s0064g01850		VIT_01s0026g02190	VIT_00s0233g00020		VIT_13s0106g00190	-	ankyrin repeat-containing protein NPR4-lik
																			VIT_06s0009g02280	-	ankyrin repeat-containing protein At5g02620							VIT_10s0003g01940	VIT_07s0205g00050		VIT_18s0001g06380	VIT_08s0040g01490		VIT_00s0187g00280	VIT_13s0139g00220		VIT_00s0256g00010	VIT_19s0027g01380		VIT_05s0094g00960	VIT_00s0366g00020		VIT_10s0003g01940	-
																			VIT_06s0061g01610	-								VIT_09s0002g05570	VIT_07s0005g02970		VIT_18s0041g01440	VIT_18s0075g00070		VIT_00s0294g00020	VIT_18s0001g04910		VIT_00s0269g00020	VIT_19s0014g04310		VIT_03s0017g01840	VIT_00s0194g00330		VIT_09s0002g05570	-	pleiotropic drug resistance protein 1
																			VIT_07s0005g02070	-	protein NIM1-INTERACTING 1							VIT_10s0003g01860	VIT_03s0097g00470		VIT_15s0046g02060	VIT_11s0052g01560		VIT_00s0160g00110	VIT_15s0046g02800		VIT_00s0269g00150	VIT_19s0093g00110		VIT_09s0002g07620	VIT_00s0641g00010		VIT_10s0003g01860	-	probable LRR receptor-like serine/threonin
																			VIT_07s0005g02080	-								VIT_09s0018g01270	VIT_09s0002g09020		VIT_15s0046g02820	VIT_16s0050g02660		VIT_00s0480g00040	VIT_18s0001g05950		VIT_13s0067g01970	VIT_13s0019g00390		VIT_19s0014g04000	VIT_00s0687g00010		VIT_09s0018g01270	-	ribulose bisphosphate carboxylase/oxygenas
																			VIT_07s0141g01030	-	putative disease resistance RPP13-like protein 1							VIT_09s0002g03130	VIT_03s0088g00170		VIT_18s0041g00870	VIT_16s0039g00320		VIT_00s0274g00090	VIT_18s0041g00920		VIT_01s0010g00240	VIT_17s0000g09210		VIT_06s0080g00970	VIT_03s0063g01690		VIT_09s0002g03130	-
																			VIT_09s0002g03300	-	uncharacterized LOC100261682							VIT_09s0002g02870	VIT_06s0004g00490		VIT_12s0028g01520	VIT_13s0019g05260		VIT_00s0262g00180	VIT_11s0052g01270		VIT_03s0017g01380	VIT_19s0090g01180		VIT_09s0002g01310	VIT_04s0023g02900		VIT_09s0002g02870	-
																			VIT_09s0002g09020	-								VIT_12s0121g00060	VIT_06s0004g05780		VIT_15s0024g01270	VIT_13s0067g02770		VIT_05s0077g00520	VIT_00s0872g00010		VIT_07s0031g01680	VIT_16s0013g01700		VIT_08s0058g00140	VIT_06s0004g06480		VIT_12s0121g00060	-
																			VIT_10s0003g05160	-								VIT_05s0049g01200	VIT_17s0000g10110		VIT_15s0046g00700	VIT_18s0072g00020		VIT_00s0216g00060	VIT_02s0012g01270		VIT_06s0004g06380	VIT_15s0048g01060		VIT_13s0064g01870	VIT_07s0005g04020		VIT_05s0049g01200	-
																			VIT_10s0071g00150	-								VIT_03s0017g00610	VIT_12s0059g02340		VIT_14s0066g02060	VIT_19s0014g04600		VIT_02s0025g01240	VIT_00s0921g00020		VIT_07s0005g03290	VIT_13s0139g00230		VIT_12s0035g00340	VIT_02s0025g03260		VIT_03s0017g00610	-	disease resistance RPP13-like protein 4
																			VIT_12s0034g01320	-								VIT_05s0102g00030	VIT_05s0049g00050		VIT_14s0066g02090	VIT_14s0219g00130		VIT_00s0211g00090	VIT_19s0135g00180		VIT_16s0039g01330	VIT_18s0001g05570		VIT_08s0056g00530	VIT_00s0487g00010		VIT_05s0102g00030	-	ankyrin repeat-containing protein ITN1
																			VIT_13s0064g00180	-								VIT_18s0041g00790	VIT_05s0049g01870		VIT_08s0007g02850	VIT_15s0024g01100		VIT_04s0023g02900	VIT_02s0025g03260		VIT_10s0003g03930	VIT_18s0001g08300		VIT_08s0007g05110	VIT_00s2840g00010		VIT_18s0041g00790	-	anthocyanidin 5,3-O-glucosyltransferase-li
																			VIT_13s0064g00410	-								VIT_01s0011g06080	VIT_09s0002g04450		VIT_08s0007g03710	VIT_11s0016g03930		VIT_06s0004g05690	VIT_05s0029g01430		VIT_08s0007g07710	VIT_19s0014g04830		VIT_08s0007g01020	VIT_00s0256g00030		VIT_01s0011g06080	-	G-type lectin S-receptor-like serine/threo
																			VIT_13s0067g03570	-								VIT_00s0438g00010	VIT_09s0002g03930		VIT_19s0014g05180	VIT_11s0052g00790		VIT_12s0028g03520	VIT_01s0011g02060		VIT_13s0074g00570	VIT_03s0017g00380		VIT_17s0000g04380	VIT_00s2576g00010		VIT_00s0438g00010	-
																			VIT_13s0067g03590	-								VIT_00s2380g00010	VIT_09s0002g01610		VIT_08s0007g04330	VIT_10s0003g02720		VIT_13s0047g00990	VIT_03s0063g01180		VIT_01s0010g03470	VIT_18s0001g02400		VIT_19s0014g04640	VIT_05s0029g00880		VIT_00s2380g00010	-
																			VIT_13s0084g00720	-								VIT_03s0167g00190	VIT_13s0067g01660		VIT_08s0007g01180	VIT_14s0030g00200		VIT_07s0031g01370	VIT_12s0055g00290		VIT_02s0025g03590	VIT_17s0000g02590		VIT_19s0014g04630	VIT_00s0259g00140		VIT_03s0167g00190	-	cytochrome P450 714C2
																			VIT_13s0106g00030	-								VIT_01s0011g03900	VIT_13s0084g00790		VIT_13s0019g01140	VIT_19s0027g01480		VIT_10s0003g05130	VIT_08s0007g08890		VIT_08s0040g02170	VIT_11s0037g00650		VIT_10s0003g01990	VIT_11s0016g01020		VIT_01s0011g03900	-	LEAF RUST 10 DISEASE-RESISTANCE LOCUS RECE
																			VIT_13s0106g00080	-								VIT_03s0063g00370	VIT_07s0005g02670		VIT_11s0016g03170	VIT_11s0065g00670		VIT_17s0000g09920	VIT_00s0582g00030		VIT_10s0092g00570	VIT_07s0151g00160		VIT_19s0014g02620	VIT_12s0035g01590		VIT_03s0063g00370	-	ferredoxin--nitrite reductase, chloroplast
																			VIT_13s0106g00200	-	protein ACCELERATED CELL DEATH 6-like							VIT_15s0048g01600	VIT_13s0064g01470		VIT_13s0106g00030	VIT_13s0019g00580		VIT_00s0269g00100	VIT_01s0010g02870		VIT_18s0041g01750	VIT_08s0040g02900		VIT_18s0001g11670	VIT_02s0025g02570		VIT_15s0048g01600	-	geraniol 8-hydroxylase-like
																			VIT_13s0106g00230	-	ankyrin repeat-containing protein ITN1							VIT_11s0052g00380	VIT_14s0060g01880		VIT_18s0001g03520	VIT_05s0029g00620		VIT_00s0181g00050	VIT_11s0016g01520		VIT_18s0041g01650	VIT_06s0009g01660		VIT_16s0039g02500	VIT_18s0001g06120		VIT_11s0052g00380	-	uncharacterized protein At1g04910
																			VIT_13s0139g00340	-	putative disease resistance protein RGA3							VIT_03s0017g01550	VIT_14s0068g01250		VIT_18s0001g08230	VIT_15s0024g00400		VIT_00s0238g00060	VIT_01s0010g02730		VIT_10s0092g00070	VIT_12s0028g03990		VIT_09s0002g08700	VIT_00s0372g00040		VIT_03s0017g01550	-
																			VIT_14s0030g00870	-								VIT_13s0074g00790	VIT_19s0027g01190		VIT_17s0000g01400	VIT_18s0041g01230		VIT_00s0262g00120	VIT_13s0064g00810		VIT_14s0030g01490	VIT_12s0034g00270		VIT_09s0018g01980	VIT_16s0039g00990		VIT_13s0074g00790	-	cytochrome P450 94C1
																			VIT_14s0030g00960	-								VIT_00s2579g00010	VIT_14s0006g02630		VIT_16s0050g02700	VIT_00s0187g00220		VIT_00s2205g00010	VIT_18s0089g01270		VIT_17s0000g09710	VIT_05s0051g00580		VIT_09s0002g06990	VIT_05s0049g01800		VIT_00s2579g00010	-	phosphoserine aminotransferase 2, chloropl
																			VIT_14s0030g00990	-								VIT_01s0010g02730	VIT_19s0014g05330		VIT_18s0001g09740	VIT_00s0228g00070		VIT_05s0020g03240	VIT_03s0063g01250		VIT_13s0158g00310	VIT_04s0023g03370		VIT_12s0035g00740	VIT_06s0004g00800		VIT_01s0010g02730	-	AAA-ATPase At3g50940
																			VIT_14s0030g01160	-	uncharacterized LOC100248775							VIT_00s2745g00010	VIT_17s0000g00560		VIT_18s0001g14990	VIT_00s0324g00080		VIT_03s0017g02110	VIT_15s0048g01690		VIT_05s0165g00290	VIT_02s0025g03610		VIT_18s0086g00280	VIT_07s0185g00080		VIT_00s2745g00010	-
																			VIT_14s0030g01170	-								VIT_00s1830g00010	VIT_13s0064g00550		VIT_09s0054g01570	VIT_00s0286g00050		VIT_05s0020g03270	VIT_16s0039g00930		VIT_13s0106g00010	VIT_04s0008g03120		VIT_17s0000g06110	VIT_08s0007g00330		VIT_00s1830g00010	-	rust resistance kinase Lr10
																			VIT_14s0068g00050	-								VIT_05s0051g00140	VIT_19s0014g04000		VIT_19s0027g01090	VIT_04s0008g01110		VIT_06s0061g00360	VIT_03s0097g00470		VIT_12s0034g01350	VIT_07s0130g00010		VIT_16s0098g00410	VIT_18s0001g01380		VIT_05s0051g00140	-
																			VIT_14s0081g00030	-	pathogenesis-related protein PR-4							VIT_18s0041g01040	VIT_12s0035g00070		VIT_19s0027g01170	VIT_03s0063g01180		VIT_00s0202g00040	VIT_15s0048g01010		VIT_07s0151g00950	VIT_07s0104g01020		VIT_16s0022g00080	VIT_12s0055g00160		VIT_18s0041g01040	-	UDP-glycosyltransferase 88F5-like
																			VIT_15s0021g01380	-	probable serine/threonine-protein kinase cdc7							VIT_03s0088g00230	VIT_12s0028g00840		VIT_12s0057g00950	VIT_04s0008g01490		VIT_00s0193g00110	VIT_09s0002g03930		VIT_07s0129g00890	VIT_08s0007g08420		VIT_11s0037g01350	VIT_17s0000g05790		VIT_03s0088g00230	-
																			VIT_16s0098g00900	-	two-component response regulator-like APRR5							VIT_13s0067g02360	VIT_07s0141g00060		VIT_13s0064g01500	VIT_01s0011g01380		VIT_00s0211g00100	VIT_14s0006g00710		VIT_12s0059g00110	VIT_03s0063g01730		VIT_11s0016g00800	VIT_13s0067g02870		VIT_13s0067g02360	-	peroxidase 4-like
																			VIT_17s0000g03780	-								VIT_17s0000g04750	VIT_15s0045g00710		VIT_17s0000g04930	VIT_03s0038g02610		VIT_03s0088g01140	VIT_03s0017g00010		VIT_08s0007g07740	VIT_08s0007g00810		VIT_15s0046g00020	VIT_03s0088g00260		VIT_17s0000g04750	-	UDP-glycosyltransferase 89B2-like
																			VIT_17s0000g08010	-								VIT_02s0025g01780	VIT_07s0095g00790		VIT_15s0021g00040	VIT_15s0048g00030		VIT_12s0059g00100	VIT_13s0147g00120		VIT_10s0003g01990	VIT_07s0104g00850		VIT_17s0000g08000	VIT_12s0035g01260		VIT_02s0025g01780	-
																			VIT_17s0000g08240	-	serine/threonine-protein kinase HT1							VIT_04s0008g03460	VIT_18s0086g00280		VIT_19s0027g00010	VIT_11s0052g00750		VIT_04s0023g02570	VIT_01s0026g02620		VIT_14s0081g00360	VIT_07s0104g00600		VIT_06s0061g00250	VIT_07s0031g03170		VIT_04s0008g03460	-	histidine kinase 3-like
																			VIT_17s0000g08320	-								VIT_02s0012g02720	VIT_11s0052g01560		VIT_19s0090g01400	VIT_09s0054g00060		VIT_01s0011g02840	VIT_02s0087g00340		VIT_18s0089g00410	VIT_07s0197g00230		VIT_10s0523g00050	VIT_13s0067g03820		VIT_02s0012g02720	-	disease resistance protein RPM1
																			VIT_17s0000g08330	-								VIT_04s0023g03680	VIT_18s0001g12800		VIT_19s0014g04130	VIT_14s0030g00650		VIT_05s0049g00300	VIT_02s0109g00250		VIT_19s0015g00010	VIT_12s0034g00770		VIT_13s0067g03200	VIT_07s0005g01110		VIT_04s0023g03680	-	histidine kinase 1
																			VIT_18s0001g01320	-	putative wall-associated receptor kinase-like 16							VIT_00s2558g00010	VIT_19s0027g01880		VIT_17s0000g03400	VIT_00s0256g00030		VIT_04s0044g01610	VIT_07s0104g00600		VIT_19s0014g04180	VIT_07s0005g01110		VIT_13s0064g01380	VIT_18s0166g00090		VIT_00s2558g00010	-	asparagine--tRNA ligase, cytoplasmic 2
																			VIT_18s0001g08760	-	phytosulfokines 3							VIT_00s0414g00030	VIT_09s0002g02880		VIT_16s0050g00910	VIT_00s0187g00170		VIT_09s0002g08090	VIT_05s0077g01530		VIT_09s0070g00560	VIT_09s0002g07580		VIT_18s0117g00060	VIT_19s0135g00230		VIT_00s0414g00030	-	cellulose synthase-like protein E6
																			VIT_19s0015g01800	-	uncharacterized LOC100246258							VIT_16s0039g00880	VIT_13s0139g00100		VIT_16s0022g00080	VIT_00s0202g00060		VIT_12s0028g04000	VIT_06s0004g02500		VIT_11s0037g00790	VIT_04s0008g05550		VIT_19s0027g01490	VIT_03s0017g01140		VIT_16s0039g00880	-	cytochrome P450 89A2-like
																			VIT_19s0027g01740	-	probable disease resistance protein At1g12280							VIT_02s0025g00510	VIT_11s0052g01200		VIT_14s0068g01860	VIT_00s0218g00170		VIT_18s0001g09910	VIT_11s0016g01380		VIT_14s0030g01090	VIT_09s0002g03460		VIT_19s0014g04540	VIT_09s0002g03840		VIT_02s0025g00510	-	respiratory burst oxidase homolog protein
																			VIT_01s0011g01120	-								VIT_04s0008g05430	VIT_19s0090g00790		VIT_14s0066g01560	VIT_00s0218g00110		VIT_06s0061g00100	VIT_07s0130g00020		VIT_14s0066g01570	VIT_15s0046g03290		VIT_13s0074g00550	VIT_19s0027g01330		VIT_04s0008g05430	-	RNA-dependent RNA polymerase 6
																			VIT_06s0004g06370	-	UDP-glycosyltransferase 71K1-like							VIT_00s0823g00020	VIT_18s0041g01230		VIT_18s0076g00190	VIT_05s0102g00060		VIT_02s0154g00130	VIT_09s0054g01110		VIT_14s0030g00300	VIT_15s0021g00050		VIT_14s0066g02100	VIT_18s0041g00260		VIT_00s0823g00020	-	probable amino-acid acetyltransferase NAGS
																			VIT_04s0008g01810	-	transcription factor MYB3							VIT_03s0017g01470	VIT_16s0039g01330		VIT_18s0075g00520	VIT_03s0091g01270		VIT_04s0079g00230	VIT_13s0047g00040		VIT_18s0041g00840	VIT_17s0000g00560		VIT_18s0089g00560	VIT_12s0035g00080		VIT_03s0017g01470	-
																			VIT_19s0138g00110	-								VIT_17s0000g04400	VIT_10s0405g00050		VIT_13s0073g00380	VIT_07s0129g00460		VIT_06s0061g01430	VIT_18s0072g00020		VIT_18s0089g00090	VIT_06s0004g01410		VIT_08s0007g08340	VIT_12s0034g01480		VIT_17s0000g04400	-
																			VIT_14s0081g00390	-								VIT_03s0017g00830	VIT_13s0064g01850		VIT_17s0000g05730	VIT_00s0125g00220		VIT_01s0011g05190	VIT_19s0027g01190		VIT_19s0027g01490	VIT_13s0084g00360		VIT_18s0072g00490	VIT_16s0013g00310		VIT_03s0017g00830	-	protein DMR6-LIKE OXYGENASE 2
																			VIT_19s0015g00710	-	cellulose synthase-like protein E1							VIT_16s0039g02230	VIT_19s0027g01380		VIT_17s0000g09650	VIT_00s0160g00110		VIT_00s0463g00030	VIT_17s0000g06360		VIT_08s0007g01900	VIT_12s0134g00290		VIT_18s0001g13080	VIT_06s0004g07590		VIT_16s0039g02230	-	anthocyanidin 3-O-glucosyltransferase 2
																			VIT_03s0038g01090	-	auxin-responsive protein SAUR21							VIT_12s0028g04000	VIT_19s0014g04310		VIT_17s0000g03080	VIT_00s0174g00090		VIT_00s0456g00040	VIT_13s0064g00140		VIT_18s0001g01960	VIT_12s0034g02570		VIT_12s0059g01000	VIT_08s0007g05050		VIT_12s0028g04000	-
																			VIT_06s0061g00360	-	UDP-glycosyltransferase 86A1							VIT_05s0020g00500	VIT_19s0093g00110		VIT_14s0030g01090	VIT_08s0007g06080		VIT_00s0193g00160	VIT_11s0016g00070		VIT_18s0001g12520	VIT_08s0007g03800		VIT_19s0014g02390	VIT_16s0098g00150		VIT_05s0020g00500	-
																			VIT_00s0411g00010	-								VIT_12s0059g01000	VIT_13s0019g00390		VIT_14s0030g00300	VIT_04s0008g04980		VIT_05s0051g00320	VIT_12s0057g00750		VIT_18s0041g00250	VIT_17s0000g10100		VIT_18s0089g00550	VIT_15s0046g02750		VIT_12s0059g01000	-	cellulose synthase-like protein H1
																			VIT_12s0028g02410	-								VIT_01s0011g01450	VIT_19s0015g00280		VIT_18s0041g00840	VIT_03s0088g00260		VIT_00s0388g00090	VIT_19s0014g00510		VIT_17s0000g02830	VIT_19s0027g01330		VIT_16s0098g00230	VIT_14s0030g00030		VIT_01s0011g01450	-	50S ribosomal protein L7/L12
																			VIT_14s0068g01350	-								VIT_02s0025g03590	VIT_18s0122g00510		VIT_18s0166g00050	VIT_01s0182g00150		VIT_01s0011g03330	VIT_12s0057g00700		VIT_16s0098g00410	VIT_12s0034g01310		VIT_10s0003g05440	VIT_12s0035g02110		VIT_02s0025g03590	-	probable glutathione peroxidase 8
																			VIT_11s0016g00900	-	aldehyde dehydrogenase family 7 member							VIT_03s0017g01840	VIT_18s0089g00100		VIT_13s0064g01850	VIT_09s0054g00070		VIT_03s0063g01530	VIT_14s0083g00380		VIT_10s0003g00680	VIT_12s0059g00960		VIT_10s0003g04450	VIT_05s0020g03320		VIT_03s0017g01840	-	probable disease resistance protein At5g45
																			VIT_12s0134g00160	-	xyloglucan endotransglucosylase/hydrolase protein 9							VIT_19s0015g02140	VIT_14s0006g02890		VIT_13s0156g00100	VIT_18s0001g05950		VIT_09s0002g02610	VIT_16s0022g02380		VIT_10s0003g03320	VIT_19s0015g00110		VIT_10s0116g01520	VIT_17s0000g03750		VIT_19s0015g02140	-
																			VIT_06s0004g01670	-	UDP-glycosyltransferase 92A1							VIT_19s0015g02540	VIT_16s0013g01500		VIT_18s0001g11240	VIT_04s0008g01360		VIT_01s0011g06240	VIT_16s0013g01500		VIT_17s0000g04260	VIT_18s0122g00250		VIT_14s0006g01370	VIT_16s0100g00270		VIT_19s0015g02540	-
																			VIT_09s0002g09140	-	ethylene-responsive transcription factor ERF003-like							VIT_03s0017g01420	VIT_19s0014g02070		VIT_13s0074g00570	VIT_03s0038g01750		VIT_18s0076g00340	VIT_18s0001g11640		VIT_13s0067g02840	VIT_19s0015g00860		VIT_16s0039g01070	VIT_08s0040g02990		VIT_03s0017g01420	-	berberine bridge enzyme-like 21
																			VIT_04s0008g04910	-	transcriptional corepressor LEUNIG							VIT_12s0057g01420	VIT_16s0050g02310		VIT_19s0027g01490	VIT_00s0670g00020		VIT_12s0028g04030	VIT_14s0066g02300		VIT_13s0047g00010	VIT_14s0128g00510		VIT_18s0001g00360	VIT_12s0028g03520		VIT_12s0057g01420	-	probable glycosyltransferase At5g03795
																			VIT_00s0335g00010	-								VIT_05s0049g01400	VIT_19s0085g00060		VIT_18s0041g00250	VIT_13s0019g02780		VIT_06s0004g04010	VIT_13s0019g04610		VIT_13s0064g01380	VIT_14s0066g02060		VIT_09s0002g03290	VIT_14s0219g00130		VIT_05s0049g01400	-	long-chain-alcohol oxidase FAO1
																			VIT_00s0202g00040	-								VIT_19s0015g02520	VIT_09s0070g00090		VIT_17s0000g02830	VIT_01s0010g03200		VIT_09s0002g08810	VIT_08s0040g01340		VIT_13s0019g04060	VIT_14s0066g00750		VIT_10s0003g02850	VIT_13s0064g01850		VIT_19s0015g02520	-	cytochrome P450 CYP72A219
																			VIT_04s0023g00320	-	auxin efflux carrier component 5							VIT_02s0033g00610	VIT_10s0003g01920		VIT_16s0098g00410	VIT_00s0841g00010		VIT_10s0116g00300	VIT_13s0064g01870		VIT_13s0106g00030	VIT_12s0055g00050		VIT_19s0014g04470	VIT_07s0104g00180		VIT_02s0033g00610	-	DNA (cytosine-5)-methyltransferase CMT2
																			VIT_13s0067g03390	-	two-component response regulator-like PRR37							VIT_16s0098g00010	VIT_14s0066g02300		VIT_16s0115g00220	VIT_04s0008g01570		VIT_05s0094g00220	VIT_12s0035g00530		VIT_18s0001g08230	VIT_19s0014g00900		VIT_18s0041g00250	VIT_19s0090g00670		VIT_16s0098g00010	-
																			VIT_17s0000g08100	-								VIT_14s0006g02660	VIT_16s0148g00330		VIT_10s0003g00680	VIT_18s0001g06120		VIT_07s0031g01130	VIT_14s0036g00010		VIT_09s0054g01570	VIT_18s0041g01620		VIT_18s0001g01960	VIT_12s0034g02560		VIT_14s0006g02660	-	LEAF RUST 10 DISEASE-RESISTANCE LOCUS RECE
																			VIT_11s0118g00390	-	protein SRG1-like							VIT_13s0106g00010	VIT_19s0135g00060		VIT_10s0003g03320	VIT_00s2255g00010		VIT_06s0009g03050	VIT_18s0117g00070		VIT_19s0027g01090	VIT_12s0057g00750		VIT_13s0019g05260	VIT_10s0597g00040		VIT_13s0106g00010	-	G-type lectin S-receptor-like serine/threo
																			VIT_03s0063g01380	-	CCG-binding protein 1							VIT_08s0032g00100	VIT_19s0027g01930		VIT_10s0116g00260	VIT_18s0001g12180		VIT_02s0154g00140	VIT_10s0003g02720		VIT_19s0027g01170	VIT_12s0035g00080		VIT_12s0059g01850	VIT_14s0081g00280		VIT_08s0032g00100	-	inactive protein RESTRICTED TEV MOVEMENT 2
																			VIT_03s0088g00650	-	probable xyloglucan endotransglucosylase/hydrolase protein 10							VIT_12s0028g00920	VIT_11s0065g00670		VIT_17s0000g04260	VIT_17s0000g02930		VIT_09s0002g03910	VIT_19s0085g00870		VIT_12s0057g00950	VIT_18s0001g10180		VIT_17s0000g08770	VIT_13s0064g01740		VIT_12s0028g00920	GST3	glutathione S-transferase 3
																			VIT_05s0049g01170	-	protein LIGHT-DEPENDENT SHORT HYPOCOTYLS 4							VIT_11s0037g00470	VIT_16s0039g00990		VIT_16s0022g02190	VIT_16s0022g02310		VIT_03s0017g01620	VIT_10s0003g00230		VIT_12s0055g00730	VIT_11s0052g00240		VIT_15s0048g02270	VIT_16s0115g00050		VIT_11s0037g00470	-
																			VIT_00s0256g00030	-	uncharacterized LOC100245282							VIT_11s0052g01070	VIT_11s0118g00080		VIT_19s0014g04180	VIT_12s0055g00160		VIT_03s0088g01180	VIT_19s0085g00860		VIT_17s0000g04930	VIT_14s0068g01250		VIT_12s0034g00040	VIT_03s0091g00750		VIT_11s0052g01070	-	uncharacterized LOC100246152
																			VIT_08s0007g05740	-	regulatory protein NPR5							VIT_18s0001g06260	VIT_12s0121g00050		VIT_15s0046g00870	VIT_00s0267g00030		VIT_03s0088g01060	VIT_05s0049g01870		VIT_13s0067g00950	VIT_13s0019g01050		VIT_13s0175g00190	VIT_00s0540g00020		VIT_18s0001g06260	-
																			VIT_04s0008g00660	-	protein EARLY FLOWERING 3							VIT_11s0016g05130	VIT_08s0040g01440		VIT_11s0037g00660	VIT_00s0539g00020		VIT_09s0002g03280	VIT_05s0077g02050		VIT_16s0050g00370	VIT_14s0108g00930		VIT_18s0001g06940	VIT_16s0039g02230		VIT_11s0016g05130	-	signal peptidase complex catalytic subunit
																			VIT_00s0202g00030	-	nuclear factor NF-kappa-B p105 subunit-like							VIT_12s0059g02160	VIT_04s0023g03460		VIT_14s0006g01040	VIT_12s0034g00040		VIT_07s0095g00670	VIT_09s0002g04450		VIT_16s0050g01340	VIT_00s0347g00060		VIT_18s0001g02440	VIT_19s0014g02000		VIT_12s0059g02160	-	protein DETOXIFICATION 40
																			VIT_07s0005g03200	-	ethylene-responsive transcription factor ERF098-like							VIT_18s0001g14990	VIT_07s0104g01800		VIT_14s0060g02480	VIT_07s0005g01970		VIT_02s0012g01410	VIT_08s0032g00300		VIT_16s0050g00180	VIT_02s0025g01870		VIT_18s0041g01340	VIT_08s0007g01200		VIT_18s0001g14990	-
																			VIT_05s0077g01140	-	bZIP transcription factor 53-like							VIT_18s0001g11240	VIT_12s0028g02430		VIT_13s0156g00150	VIT_06s0004g00760		VIT_02s0025g02620	VIT_13s0084g00790		VIT_14s0066g02060	VIT_00s1251g00010		VIT_18s0041g00510	VIT_09s0002g03980		VIT_18s0001g11240	-	mitogen-activated protein kinase kinase ki
																			VIT_00s0479g00020	-	transcription factor bHLH36							VIT_16s0148g00220	VIT_07s0005g06540		VIT_19s0090g00330	VIT_06s0009g02830		VIT_08s0056g00530	VIT_08s0007g05240		VIT_14s0068g01860	VIT_01s0137g00170		VIT_16s0022g01240	VIT_03s0038g04290		VIT_16s0148g00220	-
																			VIT_01s0011g03960	-	LEAF RUST 10 DISEASE-RESISTANCE LOCUS RECEPTOR-LIKE PROTEIN KINASE-like 1.1							VIT_18s0001g08230	VIT_10s0003g02020		VIT_16s0100g00380	VIT_06s0009g02920		VIT_06s0009g00680	VIT_13s0067g02120		VIT_19s0014g03780	VIT_05s0049g00270		VIT_14s0066g00760	VIT_01s0011g02260		VIT_18s0001g08230	-
																			VIT_11s0103g00370	-	putative inactive cadmium/zinc-transporting ATPase HMA3							VIT_17s0000g02360	VIT_12s0028g01150		VIT_18s0041g00090	VIT_00s0335g00080		VIT_07s0129g00060	VIT_19s0135g00060		VIT_18s0041g01520	VIT_12s0035g01910		VIT_06s0009g02280	VIT_06s0004g00490		VIT_17s0000g02360	-
																			VIT_00s0256g00010	-	ankyrin repeat-containing protein At5g02620-like							VIT_16s0022g02190	VIT_09s0002g02840		VIT_13s0047g01100	VIT_06s0080g00110		VIT_07s0095g00040	VIT_10s0042g00700		VIT_16s0039g00910	VIT_00s0286g00050		VIT_08s0105g00250	VIT_05s0049g00420		VIT_16s0022g02190	-	3-ketoacyl-CoA synthase 5
																			VIT_07s0141g00340	LOXD	lipoxygenase							VIT_12s0059g02630	VIT_14s0066g01790		VIT_18s0001g13830	VIT_06s0004g07590		VIT_05s0094g01500	VIT_15s0048g02390		VIT_19s0090g01420	VIT_11s0052g00770		VIT_08s0058g00090	VIT_02s0025g04910		VIT_12s0059g02630	-	ankyrin repeat-containing protein ITN1
																			VIT_00s0193g00150	-	uncharacterized LOC100853188							VIT_12s0057g01400	VIT_16s0098g00600		VIT_16s0050g02810	VIT_16s0148g00250		VIT_09s0002g08060	VIT_15s0046g01010		VIT_19s0015g01660	VIT_04s0008g01580		VIT_11s0052g01250	VIT_04s0008g01260		VIT_12s0057g01400	-	uncharacterized membrane protein At3g27390
																			VIT_07s0031g01330	-	alanine--glyoxylate aminotransferase 2 homolog 1, mitochondrial							VIT_16s0098g00410	VIT_09s0002g02830		VIT_18s0041g01330	VIT_12s0034g00770		VIT_11s0052g00540	VIT_15s0045g00090		VIT_18s0041g00340	VIT_06s0004g05780		VIT_18s0117g00370	VIT_14s0068g00490		VIT_16s0098g00410	-	rust resistance kinase Lr10
																			VIT_06s0004g01460	-								VIT_09s0002g05040	VIT_16s0013g00260		VIT_10s0003g04870	VIT_01s0011g03870		VIT_04s0044g00310	VIT_10s0003g02020		VIT_04s0044g00310	VIT_00s0194g00160		VIT_18s0041g01570	VIT_03s0038g03540		VIT_09s0002g05040	-
																			VIT_07s0031g01710	-								VIT_08s0007g06040	VIT_07s0151g00160		VIT_18s0041g00190	VIT_01s0010g03190		VIT_05s0077g01970	VIT_10s0116g01610		VIT_00s0467g00030	VIT_00s0288g00010		VIT_10s0003g03310	VIT_02s0012g00960		VIT_08s0007g06040	-	glucan endo-1,3-beta-glucosidase
																			VIT_10s0003g00580	-	pathogenesis-related genes transcriptional activator PTI5							VIT_13s0019g02200	VIT_15s0046g03310		VIT_18s0001g14610	VIT_07s0005g02800		VIT_12s0028g01520	VIT_14s0030g01850		VIT_17s0000g08100	VIT_03s0091g00040		VIT_13s0106g00030	VIT_01s0011g04280		VIT_13s0019g02200	-	protein phosphatase 2C 37
																			VIT_17s0000g02930	-	probable glutathione S-transferase							VIT_09s0002g02830	VIT_18s0076g00210		VIT_10s0003g04840	VIT_05s0029g00880		VIT_15s0021g00960	VIT_18s0089g00810		VIT_07s0197g00170	VIT_00s0199g00160		VIT_16s0098g00120	VIT_00s1543g00010		VIT_09s0002g02830	-
																			VIT_19s0014g02830	-	respiratory burst oxidase homolog protein C							VIT_09s0002g02890	VIT_18s0086g00440		VIT_16s0148g00030	VIT_02s0025g01870		VIT_14s0066g01550	VIT_14s0030g00240		VIT_01s0010g04010	VIT_03s0063g01860		VIT_11s0103g00010	VIT_04s0008g00210		VIT_09s0002g02890	-
																			VIT_12s0134g00490	-	transcription factor MYB114							VIT_10s0092g00510	VIT_12s0121g00080		VIT_16s0039g01330	VIT_02s0025g00240		VIT_13s0106g00030	VIT_00s2485g00010		VIT_04s0008g00300	VIT_00s0256g00110		VIT_11s0052g01550	VIT_18s0001g13820		VIT_10s0092g00510	-	cytochrome P450 71D10-like
																			VIT_13s0074g00400	-	trihelix transcription factor PTL							VIT_07s0141g00460	VIT_12s0035g00740		VIT_16s0039g01310	VIT_02s0025g04170		VIT_09s0096g00780	VIT_01s0011g00060		VIT_05s0049g00350	VIT_06s0004g00760		VIT_12s0055g00840	VIT_19s0093g00310		VIT_07s0141g00460	-	tubulin-folding cofactor D-like
																			VIT_14s0060g02440	-	protein indeterminate-domain 2							VIT_10s0042g00430	VIT_08s0007g07270		VIT_15s0046g02750	VIT_03s0017g00610		VIT_04s0044g00720	VIT_03s0088g00190		VIT_03s0017g00920	VIT_00s0218g00170		VIT_07s0005g01680	VIT_00s0398g00060		VIT_10s0042g00430	-
																			VIT_18s0001g09850	-	transcription factor MYB44							VIT_11s0016g05320	VIT_08s0007g05050		VIT_08s0058g00140	VIT_00s0415g00020		VIT_09s0002g03020	VIT_08s0058g00900		VIT_18s0122g01480	VIT_11s0052g00750		VIT_14s0060g01880	VIT_10s0003g04460		VIT_11s0016g05320	-	peroxidase 25
																			VIT_07s0197g00170	-	probable disease resistance protein At5g66890							VIT_08s0007g01370	VIT_19s0015g02780		VIT_14s0066g02680	VIT_04s0069g00290		VIT_17s0000g02370	VIT_01s0010g03190		VIT_05s0049g00300	VIT_13s0019g00860		VIT_11s0052g00240	VIT_07s0031g00940		VIT_08s0007g01370	-	uncharacterized LOC100240776
																			VIT_09s0002g03800	-								VIT_04s0008g00920	VIT_19s0015g00110		VIT_14s0030g00030	VIT_15s0046g01970		VIT_05s0102g00030	VIT_12s0034g02400		VIT_07s0005g03950	VIT_10s0092g00250		VIT_19s0027g01200	VIT_08s0056g01240		VIT_04s0008g00920	-	receptor-like protein kinase HSL1
																			VIT_10s0116g00910	-								VIT_08s0007g08420	VIT_09s0018g00100		VIT_10s0071g00230	VIT_18s0001g09400		VIT_07s0031g00530	VIT_07s0129g00470		VIT_14s0068g00500	VIT_08s0040g00150		VIT_14s0006g03250	VIT_05s0020g03250		VIT_08s0007g08420	-	putative disease resistance protein RGA3
																			VIT_17s0000g02370	-								VIT_07s0005g04020	VIT_14s0128g00550		VIT_11s0016g00860	VIT_00s0663g00030		VIT_05s0094g00210	VIT_05s0029g00880		VIT_02s0025g00650	VIT_08s0007g06080		VIT_15s0021g01410	VIT_11s0052g00440		VIT_07s0005g04020	-	MDIS1-interacting receptor like kinase 2
																			VIT_18s0041g00010	-	putative wall-associated receptor kinase-like 16							VIT_05s0102g01100	VIT_14s0108g00540		VIT_17s0000g04400	VIT_15s0048g01490		VIT_05s0124g00070	VIT_06s0009g02820		VIT_00s0414g00040	VIT_13s0019g00010		VIT_09s0002g02900	VIT_02s0025g04870		VIT_05s0102g01100	-
																			VIT_19s0014g01760	-								VIT_04s0044g00750	VIT_13s0019g04190		VIT_13s0106g00010	VIT_18s0001g11470		VIT_13s0019g01140	VIT_02s0025g00240		VIT_01s0244g00090	VIT_05s0020g04310		VIT_14s0030g00250	VIT_11s0016g00460		VIT_04s0044g00750	-
																			VIT_12s0142g00360	MADS1	MAD-box transcripion factor							VIT_05s0020g04260	VIT_13s0139g00320		VIT_05s0102g00810	VIT_00s2226g00010		VIT_12s0034g00940	VIT_04s0008g05870		VIT_01s0011g03820	VIT_06s0004g07160		VIT_17s0000g05730	VIT_13s0067g03570		VIT_05s0020g04260	-	putative calcium-transporting ATPase 13, p
																			VIT_16s0039g01920	-								VIT_03s0088g00060	VIT_14s0068g00100		VIT_11s0037g01270	VIT_07s0104g01700		VIT_12s0055g00580	VIT_02s0025g02560		VIT_01s0011g03990	VIT_03s0180g00200		VIT_17s0000g09000	VIT_04s0008g01240		VIT_03s0088g00060	ifrl2	eugenol synthase 1
																			VIT_19s0014g05400	-								VIT_04s0008g00320	VIT_19s0014g00900		VIT_07s0095g00670	VIT_13s0019g03120		VIT_13s0019g01120	VIT_04s0044g01110		VIT_14s0108g00890	VIT_08s0007g05130		VIT_17s0000g00420	VIT_04s0008g05150		VIT_04s0008g00320	-
																			VIT_12s0059g00110	-								VIT_03s0063g02380	VIT_16s0039g00970		VIT_07s0104g00100	VIT_11s0065g00660		VIT_17s0000g04260	VIT_01s0011g00240		VIT_00s0601g00040	VIT_00s0641g00010		VIT_19s0135g00190	VIT_06s0009g01990		VIT_03s0063g02380	-	organ-specific protein P4
																			VIT_03s0038g03500	-								VIT_06s0004g05800	VIT_13s0106g00610		VIT_07s0104g01260	VIT_02s0025g00960		VIT_05s0102g00850	VIT_06s0004g01620		VIT_18s0089g00700	VIT_00s0539g00020		VIT_13s0047g00940	VIT_09s0002g06260		VIT_06s0004g05800	-	phosphatidylinositol:ceramide inositolphos
																			VIT_03s0038g04160	-	uncharacterized LOC100257225							VIT_05s0020g03290	VIT_14s0219g00130		VIT_07s0031g02840	VIT_10s0003g01920		VIT_19s0093g00550	VIT_11s0052g00240		VIT_12s0055g00180	VIT_00s0551g00050		VIT_18s0089g00660	VIT_19s0085g00600		VIT_05s0020g03290	-	G-type lectin S-receptor-like serine/threo
																			VIT_03s0063g01930	-	uncharacterized LOC100264105							VIT_07s0151g00990	VIT_14s0030g01200		VIT_10s0003g00460	VIT_06s0009g02140		VIT_11s0052g01580	VIT_17s0000g07740		VIT_06s0004g05730	VIT_00s0229g00060		VIT_12s0134g00650	VIT_13s0106g00060		VIT_07s0151g00990	-
																			VIT_04s0008g00210	-								VIT_04s0079g00370	VIT_16s0050g02220		VIT_04s0044g00130	VIT_09s0002g00650		VIT_19s0015g02140	VIT_04s0044g01870		VIT_19s0015g02500	VIT_00s0238g00060		VIT_19s0015g01440	VIT_08s0007g07850		VIT_04s0079g00370	-
																			VIT_14s0006g02260	-	protein DETOXIFICATION 12							VIT_04s0210g00040	VIT_19s0093g00350		VIT_08s0007g07800	VIT_07s0031g03210		VIT_02s0025g00250	VIT_11s0037g01350		VIT_01s0010g00710	VIT_13s0158g00080		VIT_19s0014g04750	VIT_07s0005g06200		VIT_04s0210g00040	-
																			VIT_15s0024g01630	-								VIT_04s0023g00920	VIT_18s0001g09350		VIT_04s0008g00420	VIT_05s0020g00130		VIT_15s0046g01950	VIT_08s0056g01080		VIT_05s0020g01310	VIT_04s0008g00880		VIT_00s0386g00050	VIT_12s0055g00590		VIT_04s0023g00920	-	endoribonuclease Dicer homolog 2
																			VIT_19s0085g00010	-	auxin-responsive protein SAUR71							VIT_02s0025g01230	VIT_12s0034g02440		VIT_03s0017g01440	VIT_06s0004g00240		VIT_09s0002g06590	VIT_12s0034g02560		VIT_11s0118g00030	VIT_08s0007g06060		VIT_00s0274g00010	VIT_12s0142g00590		VIT_02s0025g01230	-	probable GABA transporter 2
																			VIT_01s0011g05180	-	MLP-like protein 34							VIT_04s0023g00520	VIT_02s0012g01270		VIT_00s0687g00010	VIT_01s0137g00350		VIT_05s0062g01120	VIT_08s0056g01120		VIT_06s0004g06850	VIT_11s0052g00790		VIT_00s0269g00150	VIT_11s0065g00350		VIT_04s0023g00520	-	auxin-responsive protein SAUR22
																			VIT_01s0011g05190	-	MLP-like protein 28							VIT_03s0038g03660	VIT_00s0872g00010		VIT_15s0048g02600	VIT_05s0077g01960		VIT_12s0034g00060	VIT_04s0008g03580		VIT_06s0080g01200	VIT_01s0010g01180		VIT_00s0201g00090	VIT_00s2648g00010		VIT_03s0038g03660	-	U-box domain-containing protein 15
																			VIT_05s0165g00290	-	ankyrin repeat-containing protein At5g02620							VIT_08s0058g00990	VIT_00s2770g00010		VIT_05s0029g01490	VIT_15s0021g00060		VIT_01s0010g02730	VIT_04s0008g05550		VIT_07s0005g02240	VIT_06s0004g06480		VIT_04s0008g01100	VIT_19s0093g00550		VIT_08s0058g00990	-	cationic peroxidase 1
																			VIT_06s0080g01200	-	NDR1/HIN1-like protein 12							VIT_10s0003g00680	VIT_11s0052g01220		VIT_17s0000g03930	VIT_14s0060g01880		VIT_08s0007g04590	VIT_08s0032g01220		VIT_01s0011g06010	VIT_13s0019g02840		VIT_07s0031g01370	VIT_18s0086g00420		VIT_10s0003g00680	-
																			VIT_09s0002g05870	-	probable disease resistance protein At1g12280							VIT_04s0008g03530	VIT_19s0135g00180		VIT_17s0000g03890	VIT_19s0015g02890		VIT_00s0794g00010	VIT_11s0016g00550		VIT_06s0004g00050	VIT_06s0004g01840		VIT_00s0269g00130	VIT_19s0090g00530		VIT_04s0008g03530	-	ankyrin repeat-containing protein NPR4-lik
																			VIT_10s0003g05090	-	wall-associated receptor kinase 2							VIT_09s0096g00930	VIT_04s0008g01580		VIT_08s0007g05430	VIT_13s0084g00360		VIT_13s0156g00350	VIT_14s0171g00040		VIT_05s0094g00200	VIT_13s0019g03090		VIT_03s0063g01180	VIT_07s0031g02950		VIT_09s0096g00930	-
																			VIT_10s0003g05130	-								VIT_09s0002g03860	VIT_01s0011g03390		VIT_01s0011g05890	VIT_19s0015g00460		VIT_06s0061g00550	VIT_19s0014g05360		VIT_09s0096g00200	VIT_08s0056g01700		VIT_01s0011g01380	VIT_18s0001g10640		VIT_09s0002g03860	-	probable disease resistance protein At1g61
																			VIT_10s0003g05150	-								VIT_09s0096g00760	VIT_04s0008g01590		VIT_00s0449g00010	VIT_12s0034g01320		VIT_10s0092g00510	VIT_07s0129g00100		VIT_05s0077g00880	VIT_12s0055g00930		VIT_00s0211g00100	VIT_15s0024g01750		VIT_09s0096g00760	-	probable disease resistance protein At5g63
																			VIT_10s0003g05190	-								VIT_09s0002g09020	VIT_01s0010g02640		VIT_04s0008g02070	VIT_06s0009g02810		VIT_15s0021g01080	VIT_14s0006g02950		VIT_05s0020g00680	VIT_00s1308g00020		VIT_00s0193g00160	VIT_09s0018g00780		VIT_09s0002g09020	-
																			VIT_11s0037g01350	-								VIT_09s0002g03580	VIT_00s2483g00010		VIT_09s0002g00890	VIT_07s0141g00060		VIT_17s0000g03930	VIT_12s0057g01030		VIT_06s0009g01340	VIT_06s0061g01110		VIT_00s0187g00320	VIT_14s0030g01420		VIT_09s0002g03580	-
																			VIT_11s0037g01370	-								VIT_04s0008g02880	VIT_19s0015g02520		VIT_07s0031g00700	VIT_15s0046g03310		VIT_00s0748g00020	VIT_12s0028g01210		VIT_03s0088g00110	VIT_09s0070g00120		VIT_00s0203g00210	VIT_19s0027g01870		VIT_04s0008g02880	-
																			VIT_11s0052g00270	-								VIT_13s0067g01830	VIT_18s0001g06120		VIT_03s0017g02240	VIT_13s0064g00810		VIT_00s2745g00010	VIT_15s0046g00710		VIT_04s0008g01640	VIT_16s0050g01710		VIT_03s0017g01070	VIT_13s0139g00230		VIT_13s0067g01830	-	uncharacterized LOC100260916
																			VIT_11s0065g00980	-								VIT_13s0047g00940	VIT_00s2750g00010		VIT_19s0014g02020	VIT_19s0015g02780		VIT_04s0044g00660	VIT_19s0135g00300		VIT_10s0116g00260	VIT_09s0018g01330		VIT_03s0063g01530	VIT_13s0067g01310		VIT_13s0047g00940	-	cinnamoyl-CoA reductase 1
																			VIT_13s0019g02690	-	putative lipid-transfer protein DIR1							VIT_11s0016g04160	VIT_07s0130g00030		VIT_18s0001g03510	VIT_18s0001g03710		VIT_16s0022g01970	VIT_13s0064g00880		VIT_09s0002g03010	VIT_14s0030g02280		VIT_04s0008g04920	VIT_09s0002g03320		VIT_11s0016g04160	-	probable sulfate transporter 3.5
																			VIT_13s0158g00250	-								VIT_13s0106g00230	VIT_00s0487g00010		VIT_04s0008g01470	VIT_12s0034g01140		VIT_13s0067g00110	VIT_15s0048g00300		VIT_13s0067g02360	VIT_09s0002g08020		VIT_00s0218g00110	VIT_17s0000g03440		VIT_13s0106g00230	-	ankyrin repeat-containing protein ITN1
																			VIT_17s0000g02410	-								VIT_10s0003g01980	VIT_00s0539g00020		VIT_04s0008g00410	VIT_11s0016g00840		VIT_13s0047g01200	VIT_16s0098g00220		VIT_09s0018g01270	VIT_09s0002g05590		VIT_00s0259g00080	VIT_08s0040g00820		VIT_10s0003g01980	-
																			VIT_18s0001g08240	-	receptor-like protein kinase HSL1							VIT_13s0019g02180	VIT_11s0052g01630		VIT_08s0040g01970	VIT_17s0000g01960		VIT_12s0059g01000	VIT_16s0100g00310		VIT_09s0002g03560	VIT_09s0002g06210		VIT_05s0020g00340	VIT_04s0008g00920		VIT_13s0019g02180	-	tropinone reductase homolog At5g06060
																			VIT_19s0014g05360	-	uncharacterized LOC100852586							VIT_14s0068g01920	VIT_06s0009g02880		VIT_13s0047g00740	VIT_09s0018g01330		VIT_09s0096g00760	VIT_16s0050g02220		VIT_13s0067g00620	VIT_09s0002g00250		VIT_19s0027g01110	VIT_14s0030g00930		VIT_14s0068g01920	-	peroxidase 55
																			VIT_19s0015g02230	-								VIT_12s0121g00080	VIT_08s0040g01470		VIT_06s0004g07580	VIT_01s0011g05610		VIT_04s0008g04940	VIT_14s0108g01300		VIT_13s0064g00530	VIT_04s0044g01880		VIT_12s0134g00270	VIT_14s0030g00280		VIT_12s0121g00080	-	protein BONZAI 3
																			VIT_19s0027g01070	-								VIT_05s0049g01800	VIT_00s0379g00040		VIT_12s0142g00780	VIT_15s0045g00440		VIT_04s0008g05010	VIT_14s0066g01790		VIT_02s0025g02510	VIT_07s0104g01700		VIT_06s0009g02010	VIT_07s0031g01330		VIT_05s0049g01800	-	probable inactive histone-lysine N-methylt
																			VIT_19s0015g00730	-	cellulose synthase-like protein E6							VIT_13s0047g00010	VIT_01s0011g04990		VIT_12s0028g04030	VIT_02s0025g03330		VIT_03s0017g01840	VIT_10s0071g01200		VIT_11s0016g03170	VIT_12s0028g02430		VIT_00s0207g00060	VIT_19s0093g00180		VIT_13s0047g00010	-	protein ZINC INDUCED FACILITATOR-LIKE 1
																			VIT_18s0001g14110	-	transcription factor E2FC							VIT_18s0001g01300	VIT_02s0012g01570		VIT_12s0134g00390	VIT_07s0130g00010		VIT_00s0411g00010	VIT_05s0020g02090		VIT_06s0009g01970	VIT_12s0028g00590		VIT_10s0003g04340	VIT_19s0090g01870		VIT_18s0001g01300	-
																			VIT_19s0014g00880	-								VIT_05s0102g00610	VIT_13s0019g03040		VIT_12s0028g01640	VIT_09s0002g01610		VIT_01s0127g00670	VIT_12s0028g01830		VIT_07s0031g00480	VIT_07s0005g04040		VIT_14s0068g01160	VIT_18s0089g00100		VIT_05s0102g00610	-
																			VIT_17s0000g09790	-	BTB/POZ and TAZ domain-containing protein 1							VIT_11s0149g00380	VIT_13s0019g02890		VIT_08s0040g02170	VIT_05s0049g00010		VIT_02s0025g03330	VIT_14s0081g00030		VIT_07s0031g02840	VIT_10s0003g01980		VIT_09s0018g00310	VIT_13s0019g00010		VIT_11s0149g00380	-	chitotriosidase-1
																			VIT_00s0335g00080	-								VIT_12s0028g03520	VIT_10s0003g03790		VIT_12s0034g00750	VIT_04s0008g02600		VIT_16s0039g00900	VIT_06s0009g01990		VIT_04s0008g00310	VIT_09s0002g02830		VIT_14s0068g01860	VIT_12s0035g00350		VIT_12s0028g03520	-	G-type lectin S-receptor-like serine/threo
																			VIT_00s0705g00010	-	isoflavone 2'-hydroxylase							VIT_13s0106g00770	VIT_08s0007g05130		VIT_06s0061g01480	VIT_04s0023g01610		VIT_02s0025g00980	VIT_10s0003g02410		VIT_09s0002g04890	VIT_16s0013g00260		VIT_18s0086g00420	VIT_06s0004g07650		VIT_13s0106g00770	-	protein transport protein SEC13 homolog B
																			VIT_00s0790g00020	-	isoflavone 2'-hydroxylase							VIT_08s0105g00190	VIT_00s0555g00050		VIT_05s0020g03240	VIT_06s0004g01840		VIT_03s0063g01930	VIT_00s0286g00140		VIT_03s0132g00350	VIT_15s0048g01710		VIT_18s0086g00440	VIT_19s0014g01120		VIT_08s0105g00190	-	E3 ubiquitin-protein ligase PUB23
																			VIT_02s0012g01770	-	uncharacterized LOC100255740							VIT_12s0028g01640	VIT_00s1308g00020		VIT_05s0020g04940	VIT_03s0017g01090		VIT_16s0022g02470	VIT_15s0021g00050		VIT_06s0004g04180	VIT_07s0141g00510		VIT_14s0006g02170	VIT_16s0050g01500		VIT_12s0028g01640	-	G-type lectin S-receptor-like serine/threo
																			VIT_03s0017g00610	-	disease resistance RPP13-like protein 4							VIT_18s0001g06340	VIT_10s0003g02430		VIT_03s0017g01470	VIT_04s0069g00620		VIT_01s0150g00460	VIT_17s0000g05870		VIT_04s0044g00640	VIT_15s0046g03580		VIT_15s0046g03660	VIT_10s0003g05570		VIT_18s0001g06340	-	TMV resistance protein N
																			VIT_03s0063g01510	-	probable alpha,alpha-trehalose-phosphate synthase [UDP-forming] 7							VIT_13s0067g03390	VIT_02s0236g00040		VIT_03s0088g01180	VIT_00s2698g00010		VIT_07s0005g04020	VIT_00s1390g00010		VIT_13s0019g00380	VIT_14s0068g00100		VIT_13s0064g01500	VIT_18s0001g04960		VIT_13s0067g03390	-	two-component response regulator-like PRR3
																			VIT_04s0008g03460	-	histidine kinase 3-like							VIT_05s0102g00850	VIT_08s0007g05160		VIT_10s0003g04770	VIT_19s0015g00110		VIT_16s0148g00280	VIT_05s0062g00610		VIT_13s0064g01870	VIT_15s0021g00130		VIT_19s0015g02890	VIT_18s0001g02070		VIT_05s0102g00850	-
																			VIT_04s0069g00620	-	glutamate receptor 2.8							VIT_07s0129g00950	VIT_15s0048g01690		VIT_03s0088g01140	VIT_18s0117g00060		VIT_16s0148g00140	VIT_05s0049g00280		VIT_11s0052g01260	VIT_13s0064g01440		VIT_19s0090g00790	VIT_19s0014g02070		VIT_07s0129g00950	-
																			VIT_05s0029g01430	-								VIT_05s0102g00790	VIT_08s0007g05360		VIT_05s0029g00870	VIT_06s0004g02170		VIT_16s0148g00110	VIT_06s0004g05770		VIT_12s0121g00290	VIT_11s0052g00700		VIT_13s0019g04070	VIT_14s0036g00420		VIT_05s0102g00790	-
																			VIT_05s0102g00940	-								VIT_16s0098g00860	VIT_01s0137g00170		VIT_05s0062g01120	VIT_14s0128g00690		VIT_14s0066g02660	VIT_12s0055g00050		VIT_05s0077g01970	VIT_11s0065g00650		VIT_16s0022g00240	VIT_08s0040g03040		VIT_16s0098g00860	2ODDlike2	flavanone 3-dioxygenase-like
																			VIT_07s0005g01350	-	universal stress protein A-like protein							VIT_09s0002g06880	VIT_11s0065g00980		VIT_04s0079g00370	VIT_11s0065g00980		VIT_15s0045g00680	VIT_01s0146g00340		VIT_12s0057g00400	VIT_16s0098g00330		VIT_10s0042g00320	VIT_18s0041g00190		VIT_09s0002g06880	-	glucan endo-1,3-beta-glucosidase 11
																			VIT_08s0056g01040	-								VIT_11s0016g03170	VIT_02s0033g01020		VIT_04s0044g00220	VIT_09s0002g09020		VIT_12s0055g00290	VIT_00s0710g00010		VIT_18s0001g01430	VIT_16s0013g00300		VIT_16s0050g00180	VIT_13s0019g02480		VIT_11s0016g03170	-
																			VIT_09s0002g03980	-	probable disease resistance protein At5g63020							VIT_12s0121g00390	VIT_11s0016g04740		VIT_04s0008g03770	VIT_07s0005g02970		VIT_16s0098g00380	VIT_00s0684g00010		VIT_19s0140g00140	VIT_16s0050g02120		VIT_14s0068g01350	VIT_17s0000g09900		VIT_12s0121g00390	-
																			VIT_12s0028g04010	-								VIT_07s0129g00890	VIT_10s0003g02720		VIT_02s0025g01790	VIT_06s0004g02050		VIT_12s0134g00340	VIT_00s0338g00050		VIT_16s0148g00030	VIT_11s0052g00570		VIT_14s0066g00780	VIT_19s0014g04880		VIT_07s0129g00890	-
																			VIT_12s0035g01630	-								VIT_08s0007g01180	VIT_07s0031g03100		VIT_09s0002g02760	VIT_02s0033g00240		VIT_19s0014g05160	VIT_00s0392g00050		VIT_14s0066g02100	VIT_14s0030g01550		VIT_05s0102g01100	VIT_15s0048g02060		VIT_08s0007g01180	-
																			VIT_12s0142g00700	-								VIT_07s0031g02840	VIT_10s0597g00050		VIT_07s0031g00480	VIT_02s0033g00540		VIT_14s0081g00420	VIT_00s0641g00010		VIT_13s0158g00300	VIT_19s0015g00800		VIT_01s0011g05450	VIT_14s0060g00800		VIT_07s0031g02840	-	diacylglycerol kinase 2
																			VIT_13s0067g00860	-	protein EARLY FLOWERING 4							VIT_06s0009g03640	VIT_03s0063g00550		VIT_02s0012g00650	VIT_17s0000g00560		VIT_09s0002g07940	VIT_00s0759g00010		VIT_08s0058g00090	VIT_19s0085g00490		VIT_04s0044g00650	VIT_18s0001g05650		VIT_06s0009g03640	-	annexin D8
																			VIT_13s0106g00020	-								VIT_04s0008g04810	VIT_03s0091g01290		VIT_02s0025g01780	VIT_19s0135g00060		VIT_19s0014g04270	VIT_06s0004g00620		VIT_08s0058g01390	VIT_19s0014g00530		VIT_02s0025g00530	VIT_02s0025g01820		VIT_04s0008g04810	-
																			VIT_13s0139g00300	-								VIT_10s0003g00760	VIT_09s0002g03460		VIT_07s0104g01680	VIT_19s0027g01010		VIT_08s0056g01240	VIT_10s0092g00240		VIT_08s0056g00250	VIT_19s0014g05360		VIT_03s0017g01490	VIT_03s0038g00220		VIT_10s0003g00760	-	glutamate receptor 2.7
																			VIT_13s0156g00540	-								VIT_15s0024g01830	VIT_03s0017g00010		VIT_10s0116g00300	VIT_14s0030g00870		VIT_08s0058g01390	VIT_14s0108g00100		VIT_13s0158g00230	VIT_12s0121g00080		VIT_13s0019g02140	VIT_11s0016g05320		VIT_15s0024g01830	-	beta-amyrin 28-oxidase
																			VIT_13s0158g00290	-	putative disease resistance RPP13-like protein 1							VIT_14s0066g00170	VIT_05s0020g03970		VIT_04s0023g00920	VIT_13s0019g00730		VIT_19s0014g00470	VIT_07s0005g01110		VIT_09s0002g08810	VIT_16s0050g00980		VIT_14s0006g02660	VIT_08s0058g00650		VIT_14s0066g00170	-
																			VIT_14s0030g00170	-								VIT_13s0074g00730	VIT_04s0069g00620		VIT_03s0088g00650	VIT_08s0040g02660		VIT_13s0067g01070	VIT_02s0012g01500		VIT_11s0052g01510	VIT_16s0050g01980		VIT_01s0010g00650	VIT_08s0040g02200		VIT_13s0074g00730	-	serine/threonine-protein kinase D6PKL2
																			VIT_14s0030g00840	-								VIT_13s0067g00490	VIT_04s0069g00610		VIT_07s0005g04050	VIT_08s0056g01040		VIT_16s0050g02700	VIT_11s0065g00980		VIT_12s0028g00460	VIT_16s0050g00880		VIT_01s0011g04730	VIT_08s0040g02900		VIT_13s0067g00490	-
																			VIT_14s0030g01050	-								VIT_06s0004g00800	VIT_01s0137g00350		VIT_09s0002g08020	VIT_18s0089g00100		VIT_18s0122g00240	VIT_10s0003g02460		VIT_18s0001g13810	VIT_18s0001g13030		VIT_09s0002g03580	VIT_17s0000g05300		VIT_06s0004g00800	-	probable polyamine transporter At3g13620
																			VIT_14s0030g01200	-								VIT_06s0004g00820	VIT_01s0127g00920		VIT_12s0059g02160	VIT_08s0040g01230		VIT_16s0148g00070	VIT_01s0011g03390		VIT_11s0037g01130	VIT_08s0007g05360		VIT_08s0007g02990	VIT_01s0011g05890		VIT_06s0004g00820	-
																			VIT_15s0024g01650	-	probable glutathione S-transferase							VIT_13s0064g01870	VIT_19s0015g02540		VIT_12s0034g01480	VIT_16s0050g01790		VIT_13s0019g02180	VIT_01s0137g00350		VIT_19s0015g01620	VIT_01s0011g00060		VIT_03s0017g00930	VIT_15s0046g02820		VIT_13s0064g01870	-
																			VIT_15s0045g00710	-	probable disease resistance protein At4g27220							VIT_12s0034g02310	VIT_04s0008g02570		VIT_18s0072g01220	VIT_16s0050g00090		VIT_18s0122g01260	VIT_19s0093g00350		VIT_12s0134g00300	VIT_13s0156g00540		VIT_03s0017g00940	VIT_01s0150g00200		VIT_12s0034g02310	-	putative disease resistance RPP13-like pro
																			VIT_15s0107g00150	-								VIT_13s0064g00550	VIT_00s1869g00010		VIT_12s0059g02630	VIT_18s0001g12800		VIT_18s0089g00600	VIT_19s0027g01200		VIT_16s0050g00170	VIT_10s0003g02470		VIT_06s0009g03670	VIT_08s0007g04780		VIT_13s0064g00550	-
																			VIT_15s0107g00280	-								VIT_12s0121g00290	VIT_18s0001g05060		VIT_12s0057g01400	VIT_18s0001g02410		VIT_18s0089g00520	VIT_18s0041g01620		VIT_19s0085g01140	VIT_07s0005g02800		VIT_16s0050g01930	VIT_06s0004g02500		VIT_12s0121g00290	-
																			VIT_18s0001g03810	-								VIT_12s0055g00580	VIT_05s0077g00120		VIT_17s0000g06620	VIT_04s0044g01860		VIT_18s0001g08230	VIT_19s0027g01220		VIT_18s0122g01160	VIT_11s0065g00980		VIT_12s0057g00250	VIT_02s0087g00030		VIT_12s0055g00580	-	probable LRR receptor-like serine/threonin
																			VIT_18s0041g02450	-	probable disease resistance protein At1g52660							VIT_12s0028g01560	VIT_18s0001g06920		VIT_07s0005g01860	VIT_08s0007g07140		VIT_16s0148g00050	VIT_10s0003g00310		VIT_18s0001g11250	VIT_05s0102g01010		VIT_17s0000g02360	VIT_08s0007g08200		VIT_12s0028g01560	-	putative RING-H2 finger protein ATL71
																			VIT_19s0014g05330	-								VIT_19s0090g00900	VIT_05s0049g00250		VIT_16s0098g00010	VIT_07s0005g01110		VIT_13s0019g01360	VIT_13s0106g00610		VIT_11s0016g00820	VIT_02s0033g01020		VIT_09s0054g00230	VIT_03s0017g00920		VIT_19s0090g00900	-
																			VIT_19s0015g02890	-	probable glutathione S-transferase parC							VIT_00s0160g00140	VIT_07s0095g00170		VIT_14s0006g02660	VIT_11s0052g01270		VIT_18s0075g00520	VIT_06s0004g06990		VIT_11s0016g05740	VIT_05s0020g03970		VIT_10s0071g01070	VIT_09s0002g03460		VIT_00s0160g00140	-
																			VIT_19s0090g00260	-	probable disease resistance protein At4g27220							VIT_00s2205g00010	VIT_19s0015g00730		VIT_08s0040g02710	VIT_13s0158g00230		VIT_12s0028g00460	VIT_12s0142g00550		VIT_19s0014g02060	VIT_02s0033g01260		VIT_10s0003g04870	VIT_16s0148g00050		VIT_00s2205g00010	-
																			VIT_15s0021g00960	-	protein SRG1							VIT_00s0414g00060	VIT_01s0026g00520		VIT_08s0032g00100	VIT_13s0019g00660		VIT_16s0100g00270	VIT_09s0096g00140		VIT_16s0022g00080	VIT_01s0127g00920		VIT_09s0002g06140	VIT_16s0013g00500		VIT_00s0414g00060	-
																			VIT_03s0038g03400	-	chitinase class I							VIT_02s0025g01240	VIT_04s0008g02220		VIT_13s0106g00020	VIT_07s0031g00240		VIT_13s0019g04980	VIT_08s0007g00350		VIT_14s0068g01830	VIT_19s0014g02000		VIT_02s0025g01860	VIT_13s0047g00230		VIT_02s0025g01240	-	hydroquinone glucosyltransferase-like
																			VIT_13s0047g00730	-								VIT_00s0160g00110	VIT_06s0009g02550		VIT_12s0028g00920	VIT_10s0405g00050		VIT_15s0107g00410	VIT_17s0000g10100		VIT_19s0014g03070	VIT_19s0015g02540		VIT_17s0000g07060	VIT_04s0210g00060		VIT_00s0160g00110	-
																			VIT_14s0068g00810	-	ATP-dependent DNA helicase At3g02060, chloroplastic							VIT_00s0174g00100	VIT_08s0007g00810		VIT_18s0001g15220	VIT_12s0034g01310		VIT_16s0039g00720	VIT_11s0065g00350		VIT_18s0076g00190	VIT_19s0015g02780		VIT_00s2574g00010	VIT_13s0073g00710		VIT_00s0174g00100	-
																			VIT_14s0068g01500	-	glycerophosphodiester phosphodiesterase GDE1-like							VIT_00s0485g00020	VIT_02s0012g00530		VIT_18s0041g00520	VIT_02s0025g00930		VIT_15s0048g02270	VIT_14s0066g00920		VIT_13s0064g00790	VIT_18s0041g01040		VIT_00s2564g00010	VIT_13s0064g00530		VIT_00s0485g00020	-	DNA mismatch repair protein MSH3
																			VIT_03s0038g03530	-	lysine histidine transporter-like 8							VIT_00s0163g00060	VIT_05s0094g00770		VIT_18s0001g14280	VIT_12s0178g00140		VIT_17s0000g03260	VIT_18s0001g14650		VIT_13s0047g00080	VIT_00s1869g00010		VIT_00s2201g00010	VIT_06s0009g02910		VIT_00s0163g00060	-
																			VIT_08s0007g01810	-	probable anion transporter 3, chloroplastic							VIT_00s0469g00050	VIT_18s0089g01270		VIT_18s0072g00990	VIT_03s0063g01560		VIT_16s0050g01340	VIT_18s0001g05570		VIT_18s0001g06180	VIT_18s0001g05060		VIT_19s0015g02900	VIT_15s0048g01010		VIT_00s0469g00050	-	cellulose synthase-like protein E6
																			VIT_05s0020g03930	-	sulfate transporter 3.1							VIT_08s0040g01040	VIT_12s0035g00750		VIT_18s0157g00180	VIT_05s0094g00140		VIT_19s0090g01420	VIT_17s0000g09900		VIT_12s0134g00180	VIT_05s0077g00120		VIT_03s0091g00100	VIT_11s0052g00790		VIT_08s0040g01040	-
																			VIT_18s0001g04930	-								VIT_07s0005g02070	VIT_11s0052g01270		VIT_10s0003g04510	VIT_17s0000g07090		VIT_02s0087g00030	VIT_19s0138g00140		VIT_15s0107g00410	VIT_19s0090g00180		VIT_18s0001g13830	VIT_10s0116g01510		VIT_07s0005g02070	-	protein NIM1-INTERACTING 1
																			VIT_07s0031g02340	-	amino acid permease 3							VIT_04s0023g02900	VIT_13s0158g00230		VIT_13s0019g00090	VIT_19s0093g00060		VIT_16s0050g00390	VIT_04s0008g00220		VIT_16s0022g00540	VIT_01s0127g00260		VIT_03s0038g00950	VIT_10s0116g00260		VIT_04s0023g02900	-	cytochrome P450 84A1
																			VIT_07s0104g00100	-	aluminum-activated malate transporter 12							VIT_03s0017g01990	VIT_13s0019g00660		VIT_13s0019g04220	VIT_08s0058g00950		VIT_12s0034g00370	VIT_04s0069g00530		VIT_15s0048g01690	VIT_05s0049g00260		VIT_18s0041g01740	VIT_06s0004g00740		VIT_03s0017g01990	-	anthocyanidin 3-O-glucosyltransferase 6-li
																			VIT_18s0001g04910	-	sulfate transporter							VIT_00s0480g00040	VIT_12s0121g00300		VIT_15s0046g03780	VIT_12s0121g00080		VIT_04s0023g01240	VIT_00s1682g00020		VIT_16s0100g00460	VIT_18s0001g06920		VIT_06s0004g00610	VIT_06s0004g05670		VIT_00s0480g00040	-
																			VIT_07s0005g02060	-	probable boron transporter 2							VIT_12s0028g04010	VIT_19s0015g02750		VIT_19s0090g01170	VIT_18s0076g00210		VIT_07s0129g00890	VIT_03s0063g01310		VIT_19s0085g00810	VIT_05s0049g00250		VIT_19s0015g02780	VIT_12s0059g02230		VIT_12s0028g04010	-
																			VIT_19s0027g01870	-	vacuolar amino acid transporter 1							VIT_00s0378g00020	VIT_12s0034g01310		VIT_17s0053g00810	VIT_14s0006g02890		VIT_01s0137g00730	VIT_19s0015g02780		VIT_14s0060g01980	VIT_07s0197g00130		VIT_00s1323g00010	VIT_17s0000g07740		VIT_00s0378g00020	-
																			VIT_18s0001g03170	-	WAT1-related protein At4g08290							VIT_00s0193g00160	VIT_08s0040g01690		VIT_16s0098g00380	VIT_14s0030g00240		VIT_05s0020g04260	VIT_19s0015g02590		VIT_19s0014g04830	VIT_07s0095g00170		VIT_04s0023g02570	VIT_15s0048g01690		VIT_00s0193g00160	-
																			VIT_18s0001g03160	-	WAT1-related protein At1g21890							VIT_00s0194g00210	VIT_06s0004g06430		VIT_15s0024g01830	VIT_15s0046g00710		VIT_12s0059g01380	VIT_13s0019g03100		VIT_03s0063g02360	VIT_06s0004g02500		VIT_12s0028g01860	VIT_18s0086g00440		VIT_00s0194g00210	-	two-pore potassium channel 1
																			VIT_13s0019g00010	-	probable sulfate transporter 4.2							VIT_00s0324g00050	VIT_03s0038g01410		VIT_17s0000g02500	VIT_19s0027g01930		VIT_08s0056g00290	VIT_11s0052g01630		VIT_09s0002g02870	VIT_01s0010g03380		VIT_09s0002g08300	VIT_15s0046g02810		VIT_00s0324g00050	-	UDP-glycosyltransferase 85A1-like
																			VIT_19s0014g01120	-								VIT_00s0201g00090	VIT_11s0149g00190		VIT_14s0083g00670	VIT_13s0019g03000		VIT_12s0028g03010	VIT_00s0555g00050		VIT_06s0004g07580	VIT_04s0008g02220		VIT_02s0025g00750	VIT_11s0052g01770		VIT_00s0201g00090	-
																			VIT_09s0002g04780	-	probable sulfate transporter 3.4							VIT_00s0211g00090	VIT_05s0094g00140		VIT_19s0027g01400	VIT_10s0071g00550		VIT_03s0063g01480	VIT_01s0010g02460		VIT_10s0003g00650	VIT_04s0023g01610		VIT_12s0034g00270	VIT_19s0015g02130		VIT_00s0211g00090	-
																			VIT_10s0116g01240	-	S-type anion channel SLAH1							VIT_00s0183g00250	VIT_09s0002g02210		VIT_13s0147g00180	VIT_14s0060g01190		VIT_04s0023g00130	VIT_18s0001g03430		VIT_13s0047g00740	VIT_03s0038g03160		VIT_03s0088g00170	VIT_19s0015g00860		VIT_00s0183g00250	-
																			VIT_01s0011g01140	-	cationic amino acid transporter 5							VIT_00s0193g00110	VIT_17s0000g06000		VIT_18s0001g06910	VIT_10s0116g01860		VIT_04s0023g02550	VIT_03s0091g00530		VIT_06s0004g01390	VIT_06s0004g00620		VIT_13s0047g01220	VIT_10s0003g02220		VIT_00s0193g00110	-
																			VIT_01s0026g02500	-	vacuolar amino acid transporter 1							VIT_00s0274g00010	VIT_12s0055g00590		VIT_18s0001g12870	VIT_07s0031g00980		VIT_09s0002g03580	VIT_04s0008g02220		VIT_04s0210g00040	VIT_02s0012g00530		VIT_14s0068g00050	VIT_12s0134g00590		VIT_00s0274g00010	-
																			VIT_02s0025g00700	-								VIT_04s0044g01610	VIT_05s0020g02090		VIT_17s0119g00080	VIT_04s0008g03510		VIT_13s0047g00860	VIT_17s0000g07200		VIT_05s0049g00010	VIT_05s0094g00770		VIT_07s0104g01260	VIT_19s0014g01980		VIT_04s0044g01610	-	cytochrome P450 82C4
																			VIT_08s0105g00250	-	aluminum-activated malate transporter 8							VIT_00s0181g00200	VIT_05s0020g02250		VIT_12s0034g01840	VIT_06s0004g05920		VIT_09s0002g03860	VIT_17s0000g03440		VIT_09s0002g03300	VIT_08s0058g00900		VIT_12s0059g00100	VIT_01s0011g01020		VIT_00s0181g00200	-	chlorophyll a-b binding protein 13, chloro
																			VIT_03s0038g02290	-	amino acid permease 3							VIT_00s0181g00140	VIT_09s0002g00650		VIT_15s0045g01520	VIT_18s0001g14650		VIT_04s0008g05170	VIT_00s1375g00010		VIT_04s0044g00750	VIT_00s1213g00020		VIT_06s0004g00820	VIT_03s0088g00290		VIT_00s0181g00140	-	bifunctional riboflavin kinase/FMN phospha
																			VIT_04s0023g01110	-	probable vacuolar amino acid transporter YPQ1							VIT_02s0087g00710	VIT_13s0019g03000		VIT_14s0128g00510	VIT_18s0001g11760		VIT_13s0047g00230	VIT_05s0102g00190		VIT_04s0044g00820	VIT_02s0025g00970		VIT_18s0089g00590	VIT_11s0052g01630		VIT_02s0087g00710	HYD2	hypodontia, autosomal recessive (2)
																			VIT_10s0003g04540	-	cationic amino acid transporter 1							VIT_00s0274g00090	VIT_07s0197g00210		VIT_14s0036g00420	VIT_18s0086g00420		VIT_05s0049g01420	VIT_07s0151g00160		VIT_04s0008g02890	VIT_04s0044g00930		VIT_09s0002g05050	VIT_00s0421g00040		VIT_00s0274g00090	-
																			VIT_06s0009g00480	-	aluminum-activated malate transporter 2							VIT_01s0026g00560	VIT_13s0064g00270		VIT_19s0027g01770	VIT_06s0061g01240		VIT_18s0089g00270	VIT_07s0129g00140		VIT_01s0182g00160	VIT_02s0025g03330		VIT_12s0121g00390	VIT_06s0009g02880		VIT_01s0026g00560	-
																			VIT_15s0048g01060	-	UDP-galactose/UDP-glucose transporter 4							VIT_07s0005g02060	VIT_06s0009g03540		VIT_15s0024g01170	VIT_08s0058g00470		VIT_06s0009g00480	VIT_07s0141g00320		VIT_09s0018g00660	VIT_02s0012g02460		VIT_02s0033g00700	VIT_07s0031g01380		VIT_07s0005g02060	-	probable boron transporter 2
																			VIT_08s0040g00150	-	uncharacterized LOC100853498							VIT_00s0414g00040	VIT_11s0016g04090		VIT_08s0007g07720	VIT_13s0067g02870		VIT_06s0004g06990	VIT_09s0070g00090		VIT_04s0008g05450	VIT_04s0069g00530		VIT_13s0019g01120	VIT_06s0009g02860		VIT_00s0414g00040	-
																			VIT_13s0074g00550	-	GABA transporter 1							VIT_11s0016g03210	VIT_07s0031g00790		VIT_10s0071g00550	VIT_19s0015g00800		VIT_18s0001g01110	VIT_13s0067g03820		VIT_03s0038g01050	VIT_00s1194g00010		VIT_14s0030g00960	VIT_03s0017g00490		VIT_11s0016g03210	-	malate dehydrogenase (NADP+)
																			VIT_13s0019g04660	-	vacuolar amino acid transporter 1							VIT_13s0019g02740	VIT_06s0061g01240		VIT_11s0037g00670	VIT_12s0059g02500		VIT_13s0019g02200	VIT_11s0016g02600		VIT_09s0096g00420	VIT_15s0046g01960		VIT_12s0057g01110	VIT_06s0009g03050		VIT_13s0019g02740	-	18.2 kDa class I heat shock protein
																			VIT_19s0027g01860	-	vacuolar amino acid transporter 1-like							VIT_01s0150g00460	VIT_18s0001g09500		VIT_14s0068g01300	VIT_06s0009g02850		VIT_10s0003g00480	VIT_12s0059g01850		VIT_07s0005g03530	VIT_00s0487g00010		VIT_06s0004g00960	VIT_03s0017g01420		VIT_01s0150g00460	-	probable xyloglucan endotransglucosylase/h
																			VIT_18s0041g01270	-	amino acid permease 8							VIT_00s0317g00140	VIT_13s0067g01310		VIT_11s0016g00220	VIT_09s0054g01110		VIT_12s0028g01860	VIT_12s0059g00030		VIT_08s0007g06250	VIT_09s0002g05290		VIT_06s0004g04700	VIT_18s0001g06690		VIT_00s0317g00140	-	exocyst complex component EXO70B1-like
																			VIT_13s0067g00330	-	auxin transporter-like protein 2							VIT_00s0179g00070	VIT_13s0106g00060		VIT_03s0063g02380	VIT_09s0070g00090		VIT_10s0003g04840	VIT_09s0002g01380		VIT_09s0002g03580	VIT_11s0016g01290		VIT_04s0008g05360	VIT_05s0020g04210		VIT_00s0179g00070	-
																			VIT_07s0031g00940	-	low affinity sulfate transporter 3							VIT_03s0017g02240	VIT_08s0056g01700		VIT_13s0047g01010	VIT_16s0022g01650		VIT_14s0068g01920	VIT_19s0027g01930		VIT_09s0002g03030	VIT_08s0007g05160		VIT_16s0039g01330	VIT_00s0283g00010		VIT_03s0017g02240	VPRP1	proline rich protein 1
																			VIT_19s0027g01880	-	vacuolar amino acid transporter 1							VIT_03s0063g01530	VIT_11s0052g00700		VIT_13s0106g00190	VIT_11s0037g01350		VIT_07s0104g01340	VIT_14s0060g01190		VIT_13s0047g00940	VIT_12s0055g00160		VIT_19s0014g03540	VIT_04s0069g00540		VIT_03s0063g01530	-
																			VIT_02s0025g01710	-	uncharacterized LOC100247840							VIT_00s0131g00170	VIT_19s0027g01010		VIT_04s0044g00310	VIT_15s0048g02460		VIT_07s0141g00440	VIT_06s0004g00740		VIT_08s0007g01930	VIT_00s0400g00030		VIT_12s0028g02480	VIT_05s0062g00310		VIT_00s0131g00170	-
																			VIT_15s0046g02230	-	heavy metal-associated isoprenylated plant protein 39							VIT_05s0077g00370	VIT_16s0022g01660		VIT_09s0018g01270	VIT_12s0059g00960		VIT_14s0068g00110	VIT_08s0040g01440		VIT_13s0019g00690	VIT_02s0025g04170		VIT_10s0003g00760	VIT_05s0165g00270		VIT_05s0077g00370	-
																			VIT_18s0001g05060	-	2,3-bisphosphoglycerate-dependent phosphoglycerate mutase							VIT_13s0019g02820	VIT_10s0116g01870		VIT_09s0002g03130	VIT_14s0068g00050		VIT_07s0005g01090	VIT_09s0002g02830		VIT_13s0047g00730	VIT_09s0002g02960		VIT_04s0008g02760	VIT_00s0407g00060		VIT_13s0019g02820	-	18.2 kDa class I heat shock protein
																			VIT_15s0046g03430	-	heavy metal-associated isoprenylated plant protein 47-like							VIT_00s0371g00100	VIT_11s0016g00870		VIT_09s0002g02870	VIT_04s0044g01470		VIT_07s0005g01760	VIT_13s0139g00190		VIT_06s0009g02860	VIT_00s0551g00040		VIT_13s0139g00340	VIT_00s1190g00010		VIT_00s0371g00100	-	probable mannitol dehydrogenase
																			VIT_04s0023g01150	-	calcium uniporter protein 2, mitochondrial							VIT_12s0059g00110	VIT_10s0003g04340		VIT_14s0066g00760	VIT_04s0023g01980		VIT_14s0036g01110	VIT_13s0073g00530		VIT_18s0001g04600	VIT_07s0005g03950		VIT_16s0039g01770	VIT_02s0033g00530		VIT_12s0059g00110	-
																			VIT_01s0146g00220	-	glutaredoxin-C3							VIT_18s0041g01290	VIT_15s0048g00350		VIT_09s0002g08810	VIT_07s0005g00170		VIT_14s0036g00330	VIT_16s0022g00640		VIT_10s0003g01850	VIT_07s0151g00170		VIT_05s0102g00830	VIT_11s0016g01290		VIT_18s0041g01290	-	serine/threonine-protein kinase-like prote
																			VIT_02s0025g00350	-	heavy metal-associated isoprenylated plant protein 39							VIT_12s0059g00100	VIT_19s0014g00750		VIT_14s0030g00390	VIT_07s0129g00100		VIT_06s0080g00660	VIT_11s0016g05810		VIT_10s0116g00060	VIT_13s0019g03040		VIT_06s0009g01530	VIT_00s0317g00110		VIT_12s0059g00100	-
																			VIT_16s0050g01240	-	heavy metal-associated isoprenylated plant protein 39							VIT_19s0015g01710	VIT_16s0039g02110		VIT_10s0003g01980	VIT_16s0013g00300		VIT_12s0055g00030	VIT_14s0068g01250		VIT_09s0002g09290	VIT_01s0011g04270		VIT_19s0085g00870	VIT_17s0000g06790		VIT_19s0015g01710	-
																			VIT_12s0059g00760	-	5'-adenylylsulfate reductase 3, chloroplastic							VIT_19s0014g00810	VIT_15s0024g01630		VIT_07s0031g00960	VIT_18s0072g00030		VIT_19s0014g02030	VIT_14s0060g02480		VIT_08s0040g02710	VIT_01s0011g03390		VIT_03s0017g00830	VIT_13s0067g00790		VIT_19s0014g00810	-	probable LRR receptor-like serine/threonin
																			VIT_07s0104g01420	-	monothiol glutaredoxin-S1-like							VIT_16s0100g00160	VIT_13s0067g02770		VIT_12s0034g01350	VIT_14s0083g00380		VIT_18s0041g01040	VIT_07s0005g04670		VIT_04s0079g00240	VIT_01s0010g02460		VIT_13s0139g00300	VIT_02s0154g00170		VIT_16s0100g00160	-
																			VIT_10s0116g01650	-	5'-adenylylsulfate reductase 3, chloroplastic							VIT_19s0027g01630	VIT_15s0046g03290		VIT_12s0028g01650	VIT_15s0024g01170		VIT_06s0004g01470	VIT_19s0014g02070		VIT_04s0210g00030	VIT_18s0001g03430		VIT_13s0139g00270	VIT_03s0088g00060		VIT_19s0027g01630	-
																			VIT_14s0068g01570	-	glutaredoxin-C1							VIT_16s0039g01310	VIT_15s0046g01920		VIT_05s0020g03690	VIT_09s0070g00590		VIT_05s0094g00770	VIT_05s0029g00620		VIT_04s0044g01610	VIT_11s0065g00350		VIT_16s0050g01330	VIT_11s0016g00520		VIT_16s0039g01310	-	rust resistance kinase Lr10
																			VIT_08s0032g01030	-	uncharacterized protein At5g39865							VIT_19s0015g00860	VIT_16s0050g00840		VIT_01s0182g00160	VIT_14s0030g02280		VIT_17s0000g03400	VIT_00s2574g00010		VIT_08s0058g00930	VIT_17s0000g03440		VIT_07s0005g01090	VIT_15s0046g02800		VIT_19s0015g00860	-	oligopeptide transporter 1
																			VIT_02s0025g03330	-	ATPase 11, plasma membrane-type							VIT_16s0115g00220	VIT_19s0015g01290		VIT_05s0094g00270	VIT_12s0028g01850		VIT_17s0000g07750	VIT_01s0011g03460		VIT_14s0006g01610	VIT_16s0039g00930		VIT_07s0005g01760	VIT_19s0140g00140		VIT_16s0115g00220	-
																			VIT_10s0003g03940	-	glutaredoxin-C1							VIT_17s0000g08240	VIT_19s0014g01920		VIT_06s0009g01350	VIT_09s0002g02210		VIT_01s0026g00630	VIT_02s0025g04720		VIT_14s0081g00800	VIT_00s1375g00010		VIT_11s0065g00980	VIT_08s0007g01900		VIT_17s0000g08240	-	serine/threonine-protein kinase HT1
																			VIT_00s0194g00330	-								VIT_16s0013g01940	VIT_11s0065g01060		VIT_04s0079g00240	VIT_05s0020g03970		VIT_12s0034g01480	VIT_05s0020g00930		VIT_05s0102g00860	VIT_03s0063g01250		VIT_13s0047g00860	VIT_09s0002g02840		VIT_16s0013g01940	-	putative kinase-like protein TMKL1
																			VIT_00s0753g00010	-								VIT_16s0098g00120	VIT_10s0042g00320		VIT_03s0017g01690	VIT_04s0044g00250		VIT_03s0017g00920	VIT_18s0117g00060		VIT_07s0005g01760	VIT_09s0002g01380		VIT_15s0045g01520	VIT_07s0129g00890		VIT_16s0098g00120	-	rust resistance kinase Lr10-like
																			VIT_04s0008g01120	-	glutaredoxin-C6-like							VIT_16s0098g00170	VIT_15s0048g01010		VIT_08s0007g00810	VIT_10s0116g00760		VIT_07s0151g00020	VIT_14s0128g00690		VIT_14s0036g01360	VIT_11s0052g01460		VIT_18s0001g11130	VIT_19s0014g00810		VIT_16s0098g00170	-
																			VIT_03s0038g02440	-	heavy metal-associated isoprenylated plant protein 26							VIT_08s0040g01950	VIT_10s0092g00590		VIT_03s0017g00620	VIT_09s0002g05280		VIT_01s0011g03960	VIT_05s0020g00130		VIT_12s0028g01580	VIT_18s0041g02010		VIT_09s0018g00440	VIT_03s0063g01310		VIT_08s0040g01950	-	uncharacterized LOC100265508
																			VIT_05s0020g01760	-	monothiol glutaredoxin-S10							VIT_11s0037g00790	VIT_13s0147g00120		VIT_03s0017g01050	VIT_15s0046g02210		VIT_01s0011g04280	VIT_12s0034g02570		VIT_13s0073g00710	VIT_12s0034g01320		VIT_12s0055g00200	VIT_12s0142g00760		VIT_11s0037g00790	-
																			VIT_02s0025g03010	-	uncharacterized LOC100261608							VIT_13s0073g00400	VIT_05s0049g00010		VIT_05s0051g00660	VIT_15s0046g03240		VIT_05s0077g00810	VIT_17s0000g10110		VIT_14s0036g01110	VIT_09s0002g04950		VIT_05s0077g01270	VIT_19s0177g00030		VIT_13s0073g00400	-	transcription factor ORG2
																			VIT_02s0012g00950	-								VIT_13s0067g02550	VIT_07s0095g00670		VIT_09s0002g03520	VIT_11s0016g00550		VIT_01s0011g01140	VIT_02s0025g04090		VIT_13s0106g00190	VIT_05s0051g00490		VIT_11s0016g04590	VIT_12s0035g02090		VIT_13s0067g02550	-
																			VIT_16s0050g01190	-	heavy metal-associated isoprenylated plant protein 39							VIT_19s0014g05160	VIT_14s0030g01160		VIT_13s0019g02180	VIT_11s0037g00650		VIT_07s0031g00700	VIT_07s0197g00230		VIT_13s0067g00440	VIT_08s0040g03320		VIT_14s0036g01360	VIT_12s0059g00030		VIT_19s0014g05160	-	disease resistance protein At4g27190
																			VIT_05s0020g01750	-	monothiol glutaredoxin-S2							VIT_18s0089g00600	VIT_08s0007g01160		VIT_13s0019g05010	VIT_12s0057g00750		VIT_07s0151g00990	VIT_05s0077g00950		VIT_18s0001g09790	VIT_15s0048g01000		VIT_07s0151g00250	VIT_05s0094g01130		VIT_18s0089g00600	-
																			VIT_06s0004g04030	-	protein SODIUM POTASSIUM ROOT DEFECTIVE 1							VIT_13s0067g02340	VIT_07s0005g01300		VIT_13s0019g02110	VIT_04s0008g01900		VIT_06s0004g00800	VIT_15s0021g00060		VIT_15s0046g02750	VIT_14s0108g00350		VIT_17s0000g03090	VIT_13s0074g00540		VIT_13s0067g02340	-	protein NRT1/ PTR FAMILY 5.1
																			VIT_09s0070g00340	-								VIT_13s0019g04880	VIT_09s0002g04950		VIT_12s0034g02530	VIT_05s0102g00850		VIT_17s0053g00700	VIT_15s0046g03310		VIT_06s0009g03050	VIT_12s0035g01470		VIT_16s0098g00420	VIT_18s0001g11760		VIT_13s0019g04880	-	uncharacterized LOC100263249
																			VIT_09s0002g03970	-								VIT_12s0059g01790	VIT_05s0020g04570		VIT_12s0134g00380	VIT_05s0049g00270		VIT_01s0011g04590	VIT_07s0129g00620		VIT_19s0027g00660	VIT_06s0004g00990		VIT_18s0089g00090	VIT_15s0048g00580		VIT_12s0059g01790	OMT1	O-methyltransferase
																			VIT_14s0066g01560	-	cyclic nucleotide-gated ion channel 18							VIT_19s0090g00120	VIT_05s0094g01330		VIT_13s0019g04060	VIT_05s0029g01540		VIT_01s0127g00750	VIT_14s0060g01320		VIT_16s0050g00010	VIT_07s0141g01070		VIT_14s0068g01850	VIT_12s0059g01850		VIT_19s0090g00120	-	fatty acid desaturase 4, chloroplastic
																			VIT_18s0001g11950	-	calcium uniporter protein 4, mitochondrial							VIT_16s0039g01870	VIT_07s0005g00170		VIT_17s0000g03340	VIT_08s0040g03040		VIT_05s0049g01400	VIT_12s0134g00290		VIT_08s0058g00060	VIT_09s0018g00310		VIT_16s0050g02650	VIT_16s0050g00570		VIT_16s0039g01870	-	rust resistance kinase Lr10-like
																			VIT_01s0127g00530	-								VIT_16s0050g00200	VIT_03s0088g00290		VIT_16s0148g00140	VIT_11s0052g00570		VIT_05s0020g04940	VIT_13s0067g01520		VIT_08s0058g00150	VIT_07s0185g00080		VIT_05s0062g00250	VIT_08s0007g02630		VIT_16s0050g00200	-
																			VIT_00s2419g00010	-								VIT_15s0048g01450	VIT_06s0009g02840		VIT_16s0013g01940	VIT_14s0066g00380		VIT_07s0130g00220	VIT_15s0048g02460		VIT_15s0107g00290	VIT_14s0030g01200		VIT_06s0004g06370	VIT_17s0000g09210		VIT_15s0048g01450	-
																			VIT_02s0025g00240	BCH1	beta-carotene hydroxylase							VIT_16s0039g02390	VIT_02s0087g00340		VIT_14s0066g02100	VIT_17s0000g10100		VIT_19s0014g04490	VIT_17s0000g01010		VIT_11s0037g00690	VIT_10s0116g00760		VIT_07s0289g00080	VIT_12s0059g01500		VIT_16s0039g02390	-
																			VIT_02s0025g02570	-	cytochrome P450 78A3							VIT_15s0046g00490	VIT_02s0109g00250		VIT_09s0002g06140	VIT_18s0117g00380		VIT_08s0007g05670	VIT_16s0050g01710		VIT_17s0000g03080	VIT_12s0059g01850		VIT_01s0150g00330	VIT_16s0039g01220		VIT_15s0046g00490	-	O-acyltransferase WSD1
																			VIT_02s0012g02810	-	geraniol 8-hydroxylase							VIT_19s0027g01490	VIT_07s0095g00660		VIT_14s0068g00200	VIT_11s0206g00050		VIT_16s0098g00160	VIT_13s0019g00010		VIT_04s0044g01430	VIT_19s0014g00790		VIT_03s0132g00340	VIT_11s0052g01730		VIT_19s0027g01490	-
																			VIT_03s0017g01070	-	cytochrome P450 86B1							VIT_18s0001g09800	VIT_11s0016g01380		VIT_12s0035g01120	VIT_11s0052g01570		VIT_14s0006g02170	VIT_05s0020g04110		VIT_10s0071g00150	VIT_12s0059g00030		VIT_17s0000g02930	VIT_15s0046g00520		VIT_18s0001g09800	-
																			VIT_02s0087g00710	HYD2	hypodontia, autosomal recessive (2)							VIT_18s0001g11250	VIT_17s0000g05060		VIT_14s0081g00420	VIT_19s0027g01190		VIT_16s0022g00080	VIT_07s0031g02450		VIT_11s0016g01060	VIT_19s0093g00050		VIT_15s0024g01830	VIT_18s0041g00790		VIT_18s0001g11250	-	probable disease resistance protein At4g33
																			VIT_18s0001g12100	-	J domain-containing protein required for chloroplast accumulation response 1							VIT_10s0116g00610	VIT_16s0039g02500		VIT_19s0014g01230	VIT_18s0086g00280		VIT_14s0030g00030	VIT_16s0039g02720		VIT_11s0016g01860	VIT_15s0046g03240		VIT_11s0065g00130	VIT_17s0000g07420		VIT_10s0116g00610	-
																			VIT_06s0009g02910	-								VIT_15s0048g02670	VIT_11s0065g00650		VIT_18s0072g00660	VIT_18s0041g00920		VIT_14s0036g00420	VIT_00s0187g00220		VIT_10s0003g04460	VIT_17s0000g07090		VIT_00s0260g00070	VIT_08s0040g01690		VIT_15s0048g02670	-
																			VIT_08s0007g07740	-								VIT_14s0068g01830	VIT_10s0116g01880		VIT_19s0090g00900	VIT_14s0083g00370		VIT_18s0001g06840	VIT_00s0228g00070		VIT_06s0004g00440	VIT_17s0000g06550		VIT_00s0256g00110	VIT_11s0016g02380		VIT_14s0068g01830	-	uncharacterized LOC100251434
																			VIT_03s0063g01590	-								VIT_14s0081g00360	VIT_11s0016g05280		VIT_13s0047g01140	VIT_09s0096g00930		VIT_11s0016g05130	VIT_00s0324g00080		VIT_13s0047g01220	VIT_14s0030g00930		VIT_00s0288g00010	VIT_12s0034g01310		VIT_14s0081g00360	-
																			VIT_07s0031g01370	-								VIT_16s0100g00270	VIT_13s0067g03280		VIT_13s0064g01380	VIT_06s0004g04310		VIT_08s0007g06080	VIT_00s0187g00330		VIT_19s0027g01630	VIT_19s0015g01290		VIT_00s0269g00020	VIT_06s0004g02050		VIT_16s0100g00270	-	uncharacterized LOC100255607
																			VIT_06s0009g02860	-	flavonoid 3',5'-hydroxylase 2-like							VIT_16s0050g00930	VIT_09s0018g00310		VIT_13s0047g00010	VIT_11s0052g01610		VIT_10s0003g00680	VIT_03s0038g02610		VIT_10s0003g05150	VIT_18s0086g00440		VIT_00s2770g00010	VIT_13s0067g01570		VIT_16s0050g00930	-	anthocyanin permease 1
																			VIT_16s0050g01090	-	beta-carotene hydroxylase 2, chloroplastic							VIT_11s0065g00030	VIT_11s0037g00650		VIT_18s0166g00190	VIT_19s0085g00860		VIT_14s0066g00760	VIT_01s0011g04990		VIT_08s0007g00810	VIT_16s0022g02380		VIT_00s0346g00060	VIT_01s0010g03120		VIT_11s0065g00030	-	lupeol synthase
																			VIT_15s0024g01830	-	beta-amyrin 28-oxidase							VIT_15s0048g01940	VIT_14s0060g01320		VIT_16s0022g00540	VIT_13s0019g05270		VIT_09s0018g01790	VIT_15s0046g00700		VIT_19s0015g00810	VIT_11s0052g01220		VIT_15s0021g00270	VIT_03s0088g01180		VIT_15s0048g01940	-	probable methyltransferase PMT15
																			VIT_12s0028g01740	-	uncharacterized LOC100260760							VIT_16s0013g00650	VIT_14s0068g00300		VIT_18s0001g11130	VIT_19s0093g00110		VIT_17s0000g02950	VIT_00s0187g00170		VIT_18s0001g03260	VIT_15s0048g01010		VIT_13s0067g01840	VIT_02s0012g00950		VIT_16s0013g00650	-	histone-lysine N-methyltransferase, H3 lys
																			VIT_16s0039g00840	-	cytochrome P450 89A2							VIT_14s0083g01140	VIT_15s0046g03550		VIT_18s0001g00550	VIT_16s0039g02290		VIT_18s0001g10240	VIT_00s0218g00170		VIT_18s0001g07700	VIT_06s0004g02050		VIT_13s0067g00260	VIT_06s0004g03870		VIT_14s0083g01140	-	uncharacterized LOC100258293
																			VIT_15s0046g02380	-	cytochrome P450 86A8							VIT_10s0071g00250	VIT_15s0021g00060		VIT_12s0059g02730	VIT_07s0031g00790		VIT_14s0006g01600	VIT_00s0218g00110		VIT_08s0007g04230	VIT_13s0139g00320		VIT_02s0012g01270	VIT_09s0018g00740		VIT_10s0071g00250	-	protein STRICTOSIDINE SYNTHASE-LIKE 10
																			VIT_11s0065g00350	-	cytochrome P450 CYP73A100							VIT_14s0066g02350	VIT_18s0001g12880		VIT_15s0048g02300	VIT_12s0034g02560		VIT_13s0067g02340	VIT_03s0091g01270		VIT_14s0083g00670	VIT_06s0004g04470		VIT_12s0057g00950	VIT_13s0067g03830		VIT_14s0066g02350	-	probable galacturonosyltransferase-like 10
																			VIT_11s0016g01290	-								VIT_13s0156g00150	VIT_18s0072g00230		VIT_16s0022g00240	VIT_00s1251g00010		VIT_13s0019g00090	VIT_00s0366g00020		VIT_18s0166g00190	VIT_07s0095g00660		VIT_16s0050g01720	VIT_03s0063g01590		VIT_13s0156g00150	-
																			VIT_08s0040g00820	-	cytochrome P450 94A1							VIT_14s0030g00860	VIT_18s0001g08300		VIT_17s0000g09710	VIT_00s0288g00010		VIT_13s0019g04660	VIT_00s0194g00210		VIT_19s0090g01400	VIT_07s0141g00320		VIT_10s0003g00470	VIT_17s0000g10110		VIT_14s0030g00860	-
																			VIT_11s0065g00130	CYP716A15	cytochrome P450 CYP716A15							VIT_13s0106g00080	VIT_17s0000g06360		VIT_19s0140g00040	VIT_00s0259g00010		VIT_12s0142g00440	VIT_00s0174g00100		VIT_01s0026g00630	VIT_03s0091g01290		VIT_19s0015g01320	VIT_05s0094g01200		VIT_13s0106g00080	-
																			VIT_08s0007g04120	-	cytochrome P450 76A1							VIT_12s0142g00780	VIT_12s0035g00020		VIT_19s0027g01890	VIT_03s0091g01080		VIT_18s0001g14280	VIT_00s0361g00040		VIT_00s0246g00180	VIT_14s0171g00040		VIT_14s0108g01670	VIT_13s0019g00620		VIT_12s0142g00780	-
																			VIT_08s0007g05160	-	flavonoid 3',5'-hydroxylase 2							VIT_06s0004g03120	VIT_18s0164g00100		VIT_14s0066g00430	VIT_00s0218g00180		VIT_13s0084g00490	VIT_00s0414g00050		VIT_00s0687g00010	VIT_19s0027g01200		VIT_19s0085g00860	VIT_11s0016g05280		VIT_06s0004g03120	MLO12	MLO-like protein 3
																			VIT_11s0016g00980	-	flavonoid 3'-monooxygenase							VIT_10s0092g00570	VIT_09s0002g07610		VIT_18s0041g02410	VIT_04s0023g02350		VIT_18s0072g00990	VIT_00s0218g00180		VIT_12s0028g04010	VIT_14s0030g00200		VIT_17s0000g09770	VIT_11s0016g05810		VIT_10s0092g00570	-	probable LRR receptor-like serine/threonin
																			VIT_03s0063g01560	CYP82	cytochrome P450 CYP82D47							VIT_06s0004g01000	VIT_14s0066g02060		VIT_18s0086g00180	VIT_14s0108g00100		VIT_16s0050g01910	VIT_07s0005g04330		VIT_06s0061g00890	VIT_12s0028g01870		VIT_15s0024g00980	VIT_09s0002g04940		VIT_06s0004g01000	-	dirigent protein 22
																			VIT_06s0004g08150	-	trans-cinnamate 4-monooxygenase-like							VIT_17s0000g07750	VIT_12s0055g00290		VIT_19s0027g01350	VIT_14s0108g00270		VIT_18s0001g09730	VIT_01s0010g01380		VIT_00s0414g00060	VIT_07s0151g00180		VIT_05s0094g00320	VIT_04s0023g01240		VIT_17s0000g07750	-	peroxidase 65-like
																			VIT_07s0005g02490	-	cytochrome P450 709B2							VIT_12s0028g01860	VIT_19s0014g00480		VIT_18s0001g13080	VIT_00s0218g00100		VIT_04s0008g00920	VIT_01s0011g05910		VIT_14s0066g00050	VIT_15s0046g02750		VIT_05s0029g00870	VIT_13s0067g00110		VIT_12s0028g01860	-
																			VIT_03s0063g00380	-	abscisic acid 8'-hydroxylase 4							VIT_11s0016g03080	VIT_11s0206g00050		VIT_16s0050g00200	VIT_00s0400g00020		VIT_10s0071g01100	VIT_18s0001g02410		VIT_05s0020g03970	VIT_07s0104g00020		VIT_03s0063g02530	VIT_13s0064g00270		VIT_11s0016g03080	-	receptor-like protein kinase 5
																			VIT_05s0094g01190	-								VIT_17s0000g03910	VIT_11s0052g01570		VIT_12s0059g02180	VIT_04s0008g01580		VIT_04s0008g00310	VIT_08s0007g05360		VIT_16s0098g00380	VIT_11s0052g01570		VIT_03s0038g01510	VIT_08s0040g00380		VIT_17s0000g03910	-
																			VIT_18s0001g02700	-	chlorophyllide a oxygenase, chloroplastic							VIT_12s0059g02230	VIT_19s0014g04090		VIT_15s0048g01450	VIT_03s0063g01310		VIT_10s0003g03810	VIT_10s0116g01880		VIT_00s0259g00070	VIT_12s0035g00020		VIT_04s0008g05170	VIT_11s0052g01570		VIT_12s0059g02230	-
																			VIT_15s0048g01470	-								VIT_09s0002g06590	VIT_14s0030g00860		VIT_16s0039g02390	VIT_04s0008g01590		VIT_05s0062g00310	VIT_10s0071g00090		VIT_13s0084g00720	VIT_19s0014g00750		VIT_04s0044g00480	VIT_11s0037g00470		VIT_09s0002g06590	-
																			VIT_17s0000g07210	-	flavonoid 3' hydroxylase							VIT_11s0052g00540	VIT_19s0015g00460		VIT_15s0046g00490	VIT_15s0048g00080		VIT_05s0077g01420	VIT_14s0066g02410		VIT_00s0211g00030	VIT_12s0035g01590		VIT_02s0025g04970	VIT_11s0016g02800		VIT_11s0052g00540	-	ABC transporter I family member 17
																			VIT_15s0048g00020	-	pathogenesis-related protein 5							VIT_15s0021g00970	VIT_19s0090g00530		VIT_08s0058g01390	VIT_11s0037g00320		VIT_12s0055g00730	VIT_17s0000g09000		VIT_00s0193g00110	VIT_13s0139g00190		VIT_18s0089g00600	VIT_18s0001g03710		VIT_15s0021g00970	-	probable receptor-like protein kinase At5g
																			VIT_17s0000g07200	-								VIT_18s0089g00520	VIT_19s0138g00140		VIT_19s0014g04530	VIT_00s0238g00060		VIT_09s0002g06750	VIT_17s0000g00420		VIT_00s0218g00190	VIT_18s0041g02090		VIT_12s0059g00110	VIT_07s0151g00150		VIT_18s0089g00520	-
																			VIT_01s0137g00410	-	cytochrome P450 86B1							VIT_18s0041g02020	VIT_19s0135g00300		VIT_10s0116g00610	VIT_00s0238g00130		VIT_18s0001g01390	VIT_19s0090g00110		VIT_00s0131g00350	VIT_18s0117g00020		VIT_18s0001g05990	VIT_13s0106g00020		VIT_18s0041g02020	-	putative 12-oxophytodienoate reductase 11
																			VIT_03s0167g00190	-	cytochrome P450 714C2							VIT_09s0002g03800	VIT_19s0090g00800		VIT_00s0259g00140	VIT_03s0180g00200		VIT_07s0255g00150	VIT_08s0007g05050		VIT_00s0181g00200	VIT_19s0014g00480		VIT_03s0038g01760	VIT_10s0042g00560		VIT_09s0002g03800	-
																			VIT_19s0015g02660	-	cytochrome P450 CYP72A219							VIT_09s0002g06160	VIT_10s0116g01860		VIT_05s0062g00310	VIT_00s0179g00380		VIT_08s0007g05220	VIT_10s0116g00760		VIT_01s0137g00390	VIT_12s0028g01150		VIT_09s0002g07580	VIT_12s0028g00920		VIT_09s0002g06160	-
																			VIT_19s0015g02780	-	cytochrome P450 CYP72A219							VIT_09s0002g03070	VIT_16s0039g01070		VIT_08s0007g04600	VIT_00s0187g00310		VIT_07s0197g00160	VIT_14s0171g00160		VIT_01s0026g00830	VIT_17s0000g05300		VIT_01s0010g03290	VIT_04s0044g00230		VIT_09s0002g03070	-
																			VIT_19s0015g02910	-	cytochrome P450 CYP72A219							VIT_04s0044g00730	VIT_10s0003g02910		VIT_00s0269g00110	VIT_00s0294g00100		VIT_13s0139g00190	VIT_17s0000g07090		VIT_00s0226g00050	VIT_14s0030g00230		VIT_00s1450g00010	VIT_12s0034g01140		VIT_04s0044g00730	-	G-type lectin S-receptor-like serine/threo
																			VIT_02s0025g04890	-								VIT_07s0197g00140	VIT_11s0016g01250		VIT_05s0049g00050	VIT_03s0063g01690		VIT_11s0052g01730	VIT_17s0000g09210		VIT_04s0044g00220	VIT_14s0060g02480		VIT_05s0020g04940	VIT_15s0048g01450		VIT_07s0197g00140	-	probable disease resistance protein At5g66
																			VIT_06s0004g06210	-	cytochrome P450 86A1							VIT_15s0048g01320	VIT_12s0134g00440		VIT_19s0014g04450	VIT_00s0199g00220		VIT_14s0030g00280	VIT_19s0015g00860		VIT_18s0001g15550	VIT_15s0046g01990		VIT_05s0077g00370	VIT_15s0046g01990		VIT_15s0048g01320	GA20ox1	gibberellin 20 oxidase 1-D-like
																			VIT_02s0025g04880	GFH2	ripening-related P-450 enzyme-like							VIT_14s0108g00700	VIT_05s0020g04110		VIT_07s0031g01370	VIT_08s0040g01040		VIT_06s0061g01480	VIT_00s0411g00040		VIT_15s0046g00630	VIT_08s0040g01340		VIT_00s0872g00010	VIT_13s0156g00450		VIT_14s0108g00700	-	aquaporin NIP2-1
																			VIT_17s0000g03910	-								VIT_13s0067g02580	VIT_08s0056g01040		VIT_12s0059g01380	VIT_08s0007g05100		VIT_12s0034g00750	VIT_03s0063g00990		VIT_03s0088g01180	VIT_19s0085g00870		VIT_03s0167g00070	VIT_11s0016g04160		VIT_13s0067g02580	-
																			VIT_18s0001g12210	-	cytochrome P450 734A1							VIT_06s0061g00590	VIT_08s0007g05490		VIT_06s0009g03000	VIT_14s0030g00660		VIT_08s0058g00060	VIT_19s0015g02750		VIT_01s0026g00560	VIT_11s0052g01610		VIT_05s0102g00790	VIT_18s0089g00810		VIT_06s0061g00590	-	protein NUCLEAR FUSION DEFECTIVE 4-like
																			VIT_17s0000g03890	-								VIT_14s0030g00840	VIT_14s0030g00930		VIT_16s0022g02470	VIT_04s0023g03730		VIT_11s0037g00440	VIT_17s0000g02920		VIT_00s0414g00030	VIT_13s0067g01940		VIT_07s0005g02220	VIT_14s0030g00260		VIT_14s0030g00840	-
																			VIT_09s0002g06480	-								VIT_13s0019g00380	VIT_14s0030g00660		VIT_09s0002g06480	VIT_00s0981g00010		VIT_08s0007g01310	VIT_00s0670g00020		VIT_16s0039g02230	VIT_08s0040g01690		VIT_15s0046g00700	VIT_18s0001g02410		VIT_13s0019g00380	-
																			VIT_15s0021g00060	-								VIT_12s0034g00940	VIT_07s0129g00620		VIT_00s0225g00080	VIT_02s0012g02460		VIT_08s0007g01320	VIT_09s0002g03460		VIT_00s0160g00360	VIT_03s0088g00170		VIT_04s0008g07250	VIT_11s0016g02600		VIT_12s0034g00940	-
																			VIT_15s0021g01040	-	cytochrome P450 714C2							VIT_15s0046g02420	VIT_17s0000g03440		VIT_00s0388g00020	VIT_00s0762g00040		VIT_14s0081g00800	VIT_06s0004g01500		VIT_00s0179g00030	VIT_05s0094g01330		VIT_15s0024g00440	VIT_13s0084g00490		VIT_15s0046g02420	-	aquaporin PIP1;2
																			VIT_19s0015g02540	-								VIT_19s0015g02130	VIT_08s0058g00450		VIT_00s0271g00060	VIT_02s0012g01270		VIT_08s0007g00020	VIT_01s0010g02030		VIT_03s0063g01480	VIT_09s0002g05280		VIT_06s0004g00330	VIT_18s0076g00190		VIT_19s0015g02130	-
																			VIT_11s0016g02800	-	probable inositol oxygenase							VIT_14s0128g00510	VIT_08s0040g02660		VIT_00s0262g00090	VIT_03s0038g01670		VIT_13s0067g00490	VIT_19s0015g00460		VIT_12s0028g03990	VIT_12s0055g00680		VIT_12s0028g04010	VIT_18s0157g00180		VIT_14s0128g00510	-	putative receptor-like protein kinase At3g
																			VIT_18s0001g09500	-	isoflavone 2'-hydroxylase							VIT_13s0064g01850	VIT_13s0064g00420		VIT_18s0001g06840	VIT_00s1542g00020		VIT_19s0093g00180	VIT_01s0146g00220		VIT_15s0046g00490	VIT_09s0002g02880		VIT_08s0007g07000	VIT_19s0093g00150		VIT_13s0064g01850	-
																			VIT_04s0008g01860	-	cytochrome P450 CYP72A219							VIT_08s0056g00780	VIT_10s0071g01010		VIT_00s0516g00010	VIT_01s0010g02640		VIT_12s0028g00210	VIT_08s0040g01710		VIT_13s0019g02820	VIT_09s0002g03920		VIT_15s0024g01230	VIT_15s0048g01680		VIT_08s0056g00780	-	protein DETOXIFICATION 21
																			VIT_18s0001g11470	-	cytochrome P450 82A3							VIT_18s0089g00270	VIT_16s0022g01650		VIT_07s0289g00080	VIT_13s0019g03040		VIT_19s0015g01710	VIT_01s0127g00240		VIT_18s0001g13410	VIT_13s0106g00060		VIT_15s0046g02060	VIT_09s0002g03550		VIT_18s0089g00270	-
																			VIT_09s0002g05980	-	cytochrome P450 734A1							VIT_14s0030g01050	VIT_16s0013g00300		VIT_00s0226g00050	VIT_00s0540g00020		VIT_19s0014g05180	VIT_12s0028g01740		VIT_01s0011g01140	VIT_13s0064g01470		VIT_17s0053g00070	VIT_19s0014g04520		VIT_14s0030g01050	-
																			VIT_13s0074g00790	-	cytochrome P450 94C1							VIT_14s0068g00100	VIT_17s0000g09000		VIT_00s0269g00020	VIT_00s1321g00010		VIT_19s0015g00320	VIT_04s0008g02860		VIT_01s0011g04700	VIT_13s0064g00270		VIT_18s0001g13330	VIT_13s0067g00370		VIT_14s0068g00100	-
																			VIT_09s0002g01090	-	cytochrome P450 71A1							VIT_12s0057g01130	VIT_17s0000g00420		VIT_08s0007g07710	VIT_08s0007g00750		VIT_17s0000g08080	VIT_08s0007g00440		VIT_00s0265g00070	VIT_18s0072g00920		VIT_01s0127g00070	VIT_16s0039g01890		VIT_12s0057g01130	-
																			VIT_17s0000g03940	-								VIT_12s0034g02340	VIT_19s0090g00110		VIT_00s0566g00020	VIT_06s0009g02970		VIT_18s0041g01440	VIT_02s0033g01060		VIT_09s0018g00240	VIT_06s0061g01240		VIT_00s2525g00010	VIT_00s0125g00210		VIT_12s0034g02340	-
																			VIT_11s0103g00100	-								VIT_09s0002g01310	VIT_15s0021g00130		VIT_01s0011g03690	VIT_00s0494g00020		VIT_12s0034g01840	VIT_09s0002g07920		VIT_07s0151g00030	VIT_10s0071g01120		VIT_00s0981g00010	VIT_00s0335g00080		VIT_09s0002g01310	-
																			VIT_19s0015g02520	-	cytochrome P450 CYP72A219							VIT_09s0002g03010	VIT_13s0158g00190		VIT_07s0130g00220	VIT_00s0371g00100		VIT_16s0050g01330	VIT_12s0034g01690		VIT_17s0000g02450	VIT_17s0000g03910		VIT_00s1380g00010	VIT_00s0414g00060		VIT_09s0002g03010	-
																			VIT_15s0045g01590	-								VIT_11s0052g01340	VIT_13s0067g01940		VIT_02s0154g00130	VIT_07s0130g00250		VIT_19s0027g01150	VIT_18s0001g09600		VIT_15s0045g00680	VIT_13s0067g02870		VIT_04s0008g01110	VIT_00s0202g00040		VIT_11s0052g01340	-
																			VIT_11s0016g01040	-								VIT_18s0041g01750	VIT_08s0058g00740		VIT_18s0041g01520	VIT_01s0011g03340		VIT_18s0001g12890	VIT_14s0030g00230		VIT_16s0148g00070	VIT_12s0142g00700		VIT_19s0090g00190	VIT_00s0179g00090		VIT_18s0041g01750	-
																			VIT_15s0045g01520	-	protein ECERIFERUM 1							VIT_11s0016g00770	VIT_10s0116g00760		VIT_07s0151g00030	VIT_01s0011g05900		VIT_12s0028g04010	VIT_18s0001g14390		VIT_17s0000g02950	VIT_11s0016g00390		VIT_18s0041g02410	VIT_00s0324g00100		VIT_11s0016g00770	-	actin
																			VIT_15s0021g00040	-	protein ECERIFERUM 1							VIT_11s0016g01060	VIT_14s0171g00160		VIT_09s0070g00560	VIT_10s0597g00050		VIT_14s0081g00390	VIT_08s0007g03860		VIT_13s0019g02110	VIT_18s0001g04980		VIT_06s0004g07410	VIT_00s0131g00260		VIT_11s0016g01060	-	serine/threonine-protein kinase At5g01020
																			VIT_10s0092g00370	-	cytochrome P450 71D10							VIT_10s0003g04450	VIT_13s0019g03100		VIT_17s0000g02450	VIT_14s0108g00560		VIT_19s0027g01770	VIT_09s0054g00640		VIT_16s0013g01950	VIT_15s0045g00920		VIT_12s0034g01630	VIT_00s0194g00280		VIT_10s0003g04450	-
																			VIT_02s0109g00310	-	geraniol 8-hydroxylase							VIT_09s0002g06140	VIT_15s0024g01760		VIT_16s0148g00070	VIT_05s0049g02120		VIT_14s0108g00930	VIT_18s0086g00440		VIT_13s0047g00260	VIT_15s0045g00440		VIT_18s0089g00410	VIT_01s0011g03870		VIT_09s0002g06140	-
																			VIT_01s0011g00350	-	cytochrome P450 78A5							VIT_05s0165g00290	VIT_14s0060g00550		VIT_17s0000g02950	VIT_01s0127g00260		VIT_13s0175g00050	VIT_19s0014g04830		VIT_05s0077g02350	VIT_18s0001g09400		VIT_02s0012g02460	VIT_01s0150g00060		VIT_05s0165g00290	-	ankyrin repeat-containing protein At5g0262
																			VIT_00s0229g00190	-	inositol 2-dehydrogenase							VIT_06s0004g00440	VIT_15s0046g01010		VIT_14s0081g00780	VIT_13s0073g00530		VIT_13s0101g00360	VIT_18s0072g00920		VIT_12s0035g01280	VIT_14s0030g01850		VIT_00s0753g00010	VIT_00s0193g00160		VIT_06s0004g00440	-	arabinogalactan peptide 13
																			VIT_00s0252g00040	-	cytokinin dehydrogenase 1							VIT_05s0165g00090	VIT_00s1251g00010		VIT_08s0007g08200	VIT_05s0094g00240		VIT_18s0072g00660	VIT_18s0001g14840		VIT_07s0005g05580	VIT_16s0100g00310		VIT_05s0077g02150	VIT_00s0317g00140		VIT_05s0165g00090	-
																			VIT_00s0441g00020	-	squalene epoxidase 3							VIT_19s0177g00200	VIT_00s0194g00160		VIT_13s0158g00260	VIT_01s0026g00970		VIT_18s0089g00630	VIT_03s0017g01480		VIT_07s0005g02490	VIT_13s0047g00040		VIT_18s0076g00340	VIT_05s0049g00010		VIT_19s0177g00200	-	early nodulin-like protein 1
																			VIT_01s0010g02460	-	glyceraldehyde-3-phosphate dehydrogenase, cytosolic							VIT_08s0007g04350	VIT_00s0324g00080		VIT_09s0002g08090	VIT_16s0013g00140		VIT_14s0030g02110	VIT_13s0019g02140		VIT_08s0007g02020	VIT_06s0004g01620		VIT_19s0015g02520	VIT_06s0004g07230		VIT_08s0007g04350	-
																			VIT_00s0361g00040	-	anthocyanidin reductase							VIT_08s0007g05220	VIT_01s0011g02060		VIT_16s0013g01950	VIT_06s0004g00740		VIT_17s0000g09650	VIT_06s0009g02140		VIT_09s0002g06750	VIT_17s0000g07740		VIT_05s0077g02190	VIT_10s0116g00410		VIT_08s0007g05220	-	uncharacterized LOC104880136
																			VIT_00s2376g00010	-								VIT_12s0178g00140	VIT_01s0011g01380		VIT_13s0047g00260	VIT_08s0007g01810		VIT_18s0001g03270	VIT_18s0076g00210		VIT_09s0002g08740	VIT_01s0011g04730		VIT_00s0983g00010	VIT_05s0102g00800		VIT_12s0178g00140	-	diacylglycerol kinase 5
																			VIT_00s2648g00010	-	external alternative NAD(P)H-ubiquinone oxidoreductase B2, mitochondrial							VIT_13s0156g00570	VIT_00s0256g00030		VIT_05s0077g02350	VIT_17s0000g02700		VIT_18s0001g15680	VIT_09s0018g00100		VIT_19s0027g01150	VIT_04s0044g00250		VIT_04s0008g00670	VIT_13s0158g00190		VIT_13s0156g00570	-	G-type lectin S-receptor-like serine/threo
																			VIT_02s0012g01570	-	cinnamoyl-CoA reductase-like SNL6							VIT_11s0052g00220	VIT_02s0025g01770		VIT_12s0142g00570	VIT_11s0016g02800		VIT_16s0039g02530	VIT_14s0108g00540		VIT_17s0000g08080	VIT_06s0004g06990		VIT_09s0002g02870	VIT_16s0050g00640		VIT_11s0052g00220	-
																			VIT_01s0010g01180	-	anamorsin homolog							VIT_07s0104g00100	VIT_00s0199g00150		VIT_11s0052g01420	VIT_17s0000g07740		VIT_12s0059g00780	VIT_12s0055g00660		VIT_18s0041g01470	VIT_11s0103g00530		VIT_12s0134g00180	VIT_19s0014g04470		VIT_07s0104g00100	-	aluminum-activated malate transporter 12
																			VIT_00s1490g00010	-								VIT_18s0001g01960	VIT_00s0218g00170		VIT_07s0005g05580	VIT_16s0098g01510		VIT_15s0046g03210	VIT_00s2255g00010		VIT_18s0001g09550	VIT_19s0014g00500		VIT_16s0050g01350	VIT_05s0029g01450		VIT_18s0001g01960	-	probable receptor-like protein kinase At1g
																			VIT_00s0615g00030	-								VIT_10s0003g00460	VIT_07s0130g00340		VIT_03s0038g02550	VIT_01s0137g00170		VIT_14s0068g01860	VIT_05s0049g00310		VIT_16s0050g02660	VIT_13s0158g00190		VIT_19s0090g00800	VIT_12s0034g00910		VIT_10s0003g00460	-	O-methyltransferase
																			VIT_01s0011g06430	-	non-functional NADPH-dependent codeinone reductase 2							VIT_09s0018g00440	VIT_03s0038g02610		VIT_13s0019g03020	VIT_09s0002g03790		VIT_14s0066g01730	VIT_00s2750g00010		VIT_13s0074g00170	VIT_08s0040g02180		VIT_14s0066g02350	VIT_11s0037g01270		VIT_09s0018g00440	-
																			VIT_02s0025g01260	-	anthocyanidin reductase ((2S)-flavan-3-ol-forming)-like							VIT_09s0070g00560	VIT_00s0921g00020		VIT_00s0485g00010	VIT_15s0048g02610		VIT_19s0015g02130	VIT_01s0026g00500		VIT_18s0001g06880	VIT_08s0007g07270		VIT_02s0025g02510	VIT_16s0050g01690		VIT_09s0070g00560	-
																			VIT_02s0025g04550	-	protein HOTHEAD							VIT_14s0036g00540	VIT_10s0042g01050		VIT_17s0000g03910	VIT_06s0004g07160		VIT_19s0085g00650	VIT_01s0127g00260		VIT_17s0000g02500	VIT_19s0027g01930		VIT_04s0023g01230	VIT_19s0140g00120		VIT_14s0036g00540	-	protein LIGHT-DEPENDENT SHORT HYPOCOTYLS 1
																			VIT_05s0077g02190	-	methylecgonone reductase							VIT_16s0148g00070	VIT_00s0238g00060		VIT_06s0004g06670	VIT_03s0017g02320		VIT_19s0027g01890	VIT_19s0135g00230		VIT_15s0048g02670	VIT_19s0015g02750		VIT_05s0029g01000	VIT_18s0117g00370		VIT_16s0148g00070	-
																			VIT_10s0003g05450	-	berberine bridge enzyme-like 21							VIT_18s0001g06380	VIT_00s0187g00220		VIT_14s0068g01920	VIT_02s0033g01050		VIT_18s0157g00180	VIT_00s2607g00010		VIT_09s0002g07850	VIT_10s0003g02020		VIT_05s0049g00450	VIT_15s0046g02170		VIT_18s0001g06380	-
																			VIT_13s0158g00320	-	cytokinin dehydrogenase 9							VIT_18s0001g14610	VIT_00s0228g00070		VIT_18s0001g12210	VIT_18s0001g09600		VIT_18s0075g00500	VIT_03s0063g01690		VIT_15s0048g01320	VIT_15s0045g00090		VIT_12s0028g01880	VIT_06s0004g02620		VIT_18s0001g14610	-	receptor protein kinase CLAVATA1
																			VIT_12s0028g00590	-	3-hydroxyisobutyryl-CoA hydrolase-like protein 5							VIT_16s0148g00030	VIT_00s0335g00080		VIT_02s0025g04200	VIT_07s0005g01390		VIT_18s0086g00700	VIT_04s0044g01860		VIT_12s0059g02570	VIT_14s0171g00160		VIT_15s0046g03310	VIT_10s0116g01280		VIT_16s0148g00030	-	rust resistance kinase Lr10-like
																			VIT_09s0002g02210	-	protein HOTHEAD							VIT_13s0067g02840	VIT_14s0030g00650		VIT_04s0023g03680	VIT_17s0000g06000		VIT_19s0027g01850	VIT_07s0095g00550		VIT_10s0003g03520	VIT_09s0018g00830		VIT_01s0011g03300	VIT_12s0028g01940		VIT_13s0067g02840	-	phosphatidylinositol 4-phosphate 5-kinase
																			VIT_11s0052g00880	-	NADPH--cytochrome P450 reductase							VIT_10s0071g00230	VIT_04s0008g04980		VIT_01s0011g04270	VIT_04s0079g00220		VIT_00s0409g00070	VIT_14s0030g00200		VIT_12s0059g01960	VIT_19s0027g01150		VIT_13s0019g01920	VIT_04s0044g01530		VIT_10s0071g00230	-
																			VIT_05s0020g00930	-	uncharacterized LOC100242564							VIT_11s0016g00860	VIT_00s0366g00020		VIT_03s0038g02910	VIT_17s0000g04540		VIT_00s0225g00080	VIT_11s0065g00670		VIT_13s0067g00110	VIT_12s0028g00210		VIT_10s0003g02410	VIT_16s0098g01350		VIT_11s0016g00860	-	protein STRICTOSIDINE SYNTHASE-LIKE 4
																			VIT_11s0037g00070	-	NADP-dependent glyceraldehyde-3-phosphate dehydrogenase							VIT_04s0044g00130	VIT_00s0181g00200		VIT_11s0052g01250	VIT_13s0064g00420		VIT_03s0017g01550	VIT_16s0039g02790		VIT_16s0148g00020	VIT_18s0001g14650		VIT_04s0079g00810	VIT_16s0050g00270		VIT_04s0044g00130	-	uncharacterized LOC100262676
																			VIT_04s0008g07020	-	protein TIC 55, chloroplastic							VIT_07s0151g00020	VIT_06s0061g00520		VIT_00s0572g00020	VIT_10s0003g00230		VIT_06s0004g07230	VIT_07s0095g00170		VIT_16s0100g00270	VIT_19s0085g00730		VIT_13s0158g00260	VIT_19s0027g01090		VIT_07s0151g00020	-	uncharacterized LOC100245924
																			VIT_08s0007g04100	-								VIT_08s0007g07800	VIT_12s0057g00700		VIT_01s0011g06590	VIT_10s0042g01050		VIT_00s0259g00140	VIT_15s0024g01650		VIT_12s0028g02530	VIT_00s0187g00220		VIT_09s0002g01890	VIT_12s0028g02810		VIT_08s0007g07800	-	ras-related protein RABA4d
																			VIT_13s0019g02130	-								VIT_04s0008g00440	VIT_00s0361g00040		VIT_00s2006g00010	VIT_14s0060g01520		VIT_01s0011g06440	VIT_19s0015g00800		VIT_12s0035g00330	VIT_00s0228g00070		VIT_06s0004g07310	VIT_14s0108g00930		VIT_04s0008g00440	-	uncharacterized LOC100268155
																			VIT_18s0001g03910	-	nitrate reductase [NADH]-like							VIT_01s0011g02420	VIT_04s0008g05980		VIT_08s0056g00250	VIT_18s0001g11650		VIT_00s0374g00040	VIT_16s0050g01980		VIT_12s0028g00210	VIT_00s0324g00080		VIT_03s0063g01480	VIT_19s0085g00840		VIT_01s0011g02420	-	E3 ubiquitin-protein ligase RHA2B
																			VIT_18s0122g00690	-	laccase-14							VIT_04s0008g00420	VIT_00s0615g00030		VIT_07s0191g00080	VIT_15s0046g01720		VIT_06s0009g02920	VIT_09s0018g01980		VIT_16s0039g00720	VIT_04s0008g01110		VIT_09s0002g08060	VIT_15s0046g01210		VIT_04s0008g00420	-
																			VIT_06s0061g00790	-	pheophorbide a oxygenase, chloroplastic							VIT_05s0077g00520	VIT_09s0002g08290		VIT_12s0034g01270	VIT_09s0002g01790		VIT_11s0016g02380	VIT_14s0108g00560		VIT_11s0016g05450	VIT_03s0063g01180		VIT_09s0002g08030	VIT_05s0094g01330		VIT_05s0077g00520	-	gibberellin 2-beta-dioxygenase 2
																			VIT_11s0016g03930	-	indole-3-pyruvate monooxygenase YUCCA2							VIT_03s0017g01440	VIT_00s2255g00010		VIT_09s0002g02830	VIT_17s0000g02310		VIT_01s0011g05950	VIT_09s0002g00950		VIT_14s0030g01940	VIT_00s0181g00130		VIT_01s0026g00080	VIT_01s0011g03810		VIT_03s0017g01440	-
																			VIT_14s0030g00650	SDH4	bifunctional 3-dehydroquinate dehydratase/shikimate dehydrogenase, chloroplastic							VIT_07s0031g00530	VIT_04s0008g00220		VIT_07s0005g04020	VIT_09s0018g00780		VIT_03s0017g01990	VIT_15s0046g03570		VIT_18s0072g00540	VIT_00s0125g00220		VIT_09s0002g03970	VIT_00s1658g00010		VIT_07s0031g00530	-	mitogen-activated protein kinase kinase ki
																			VIT_09s0002g07840	-								VIT_01s0011g05890	VIT_00s2254g00010		VIT_02s0087g00030	VIT_15s0024g01630		VIT_00s0388g00020	VIT_14s0108g00870		VIT_18s0001g14280	VIT_00s0160g00110		VIT_06s0004g03830	VIT_00s0572g00020		VIT_01s0011g05890	-	probable S-adenosylmethionine-dependent me
																			VIT_14s0066g01240	-	L-aspartate oxidase, chloroplastic							VIT_04s0069g00550	VIT_07s0141g00700		VIT_12s0028g01860	VIT_14s0068g00880		VIT_16s0050g02710	VIT_00s0194g00160		VIT_13s0019g05260	VIT_00s1682g00020		VIT_12s0035g00330	VIT_11s0052g00750		VIT_04s0069g00550	-	glutamate receptor 2.7-like
																			VIT_03s0063g02530	-	uncharacterized protein At1g01500							VIT_01s0011g03950	VIT_01s0026g00500		VIT_10s0116g00050	VIT_09s0002g07970		VIT_00s0203g00130	VIT_00s0288g00010		VIT_16s0098g00010	VIT_04s0008g01500		VIT_17s0000g07740	VIT_05s0029g01490		VIT_01s0011g03950	-
																			VIT_07s0005g04800	-	probable indole-3-pyruvate monooxygenase YUCCA8							VIT_08s0056g00290	VIT_01s0011g04810		VIT_03s0097g00240	VIT_07s0104g01830		VIT_00s0353g00030	VIT_03s0063g01260		VIT_16s0050g01550	VIT_02s0025g03260		VIT_19s0014g04510	VIT_15s0048g01490		VIT_08s0056g00290	-	calcium binding
																			VIT_06s0009g01740	-	geranylgeranyl diphosphate reductase, chloroplastic							VIT_09s0002g00890	VIT_14s0068g00460		VIT_08s0007g06030	VIT_07s0141g00500		VIT_12s0055g00070	VIT_04s0008g01530		VIT_17s0119g00080	VIT_00s0174g00100		VIT_04s0044g01420	VIT_04s0069g00860		VIT_09s0002g00890	-	protein TIFY 10A
																			VIT_08s0007g00920	-	tropinone reductase homolog							VIT_05s0049g01090	VIT_00s1569g00010		VIT_05s0051g00170	VIT_09s0002g04440		VIT_01s0127g00800	VIT_00s0199g00150		VIT_15s0048g02300	VIT_04s0008g01570		VIT_19s0014g00470	VIT_03s0038g00430		VIT_05s0049g01090	-	glutathione transferase GST 23
																			VIT_09s0002g07580	-								VIT_01s0011g00420	VIT_13s0064g00810		VIT_08s0007g02360	VIT_18s0089g00300		VIT_07s0031g01390	VIT_07s0130g00340		VIT_18s0001g06910	VIT_00s0361g00040		VIT_18s0001g03260	VIT_10s0003g03790		VIT_01s0011g00420	-
																			VIT_13s0067g00110	-	cytochrome P450 714A1							VIT_07s0031g01070	VIT_11s0052g00770		VIT_11s0016g05330	VIT_10s0042g00440		VIT_01s0127g00780	VIT_06s0061g00520		VIT_02s0025g02690	VIT_03s0038g03540		VIT_09s0070g00090	VIT_13s0019g02890		VIT_07s0031g01070	-	L-ascorbate oxidase
																			VIT_18s0001g13200	-	cytokinin dehydrogenase 5							VIT_09s0018g00240	VIT_00s0663g00030		VIT_05s0051g00140	VIT_17s0000g10110		VIT_07s0104g01260	VIT_04s0008g05980		VIT_00s0399g00020	VIT_00s2642g00010		VIT_06s0080g01090	VIT_02s0025g01900		VIT_09s0018g00240	-	probable WRKY transcription factor 40-like
																			VIT_18s0001g02290	-								VIT_02s0087g01020	VIT_03s0063g00990		VIT_04s0023g02370	VIT_08s0007g04140		VIT_16s0098g00860	VIT_00s0615g00030		VIT_12s0055g00310	VIT_07s0129g00100		VIT_17s0000g07420	VIT_01s0010g02870		VIT_02s0087g01020	-	cysteine-rich receptor-like protein kinase
																			VIT_18s0001g02350	-	laccase-14-like							VIT_19s0014g02020	VIT_16s0022g01970		VIT_10s0003g01990	VIT_08s0007g03800		VIT_11s0016g04360	VIT_09s0002g08030		VIT_17s0000g07790	VIT_00s0218g00180		VIT_12s0035g00200	VIT_00s0449g00010		VIT_19s0014g02020	-
																			VIT_18s0001g02400	-								VIT_00s0658g00020	VIT_08s0007g01740		VIT_02s0033g01380	VIT_19s0085g00730		VIT_08s0007g04600	VIT_01s0026g00300		VIT_06s0004g06670	VIT_00s0414g00050		VIT_18s0122g00180	VIT_02s0236g00040		VIT_00s0658g00020	-	probable LRR receptor-like serine/threonin
																			VIT_18s0001g02410	-	laccase-15							VIT_18s0001g03510	VIT_03s0038g03540		VIT_09s0002g09020	VIT_11s0052g00240		VIT_00s0346g00060	VIT_14s0068g00300		VIT_00s0658g00020	VIT_10s0003g03790		VIT_10s0003g02460	VIT_02s0012g00530		VIT_18s0001g03510	FLS3	flavonol synthase/flavanone 3-hydroxylase-
																			VIT_18s0001g11050	-	uncharacterized LOC100252224							VIT_19s0015g02900	VIT_02s0012g00960		VIT_02s0025g04870	VIT_11s0206g00030		VIT_00s0256g00010	VIT_13s0064g01470		VIT_03s0017g01470	VIT_14s0068g01540		VIT_11s0016g05740	VIT_03s0017g01620		VIT_19s0015g02900	-	cytochrome P450 CYP72A219
																			VIT_18s0122g00250	-	putative laccase-9							VIT_18s0041g00930	VIT_01s0011g04270		VIT_04s0008g00310	VIT_18s0001g13960		VIT_00s0269g00020	VIT_17s0000g08430		VIT_01s0010g02460	VIT_11s0016g05280		VIT_13s0156g00150	VIT_00s0391g00010		VIT_18s0041g00930	-
																			VIT_13s0064g01470	-	siroheme synthase							VIT_06s0009g03670	VIT_16s0039g00930		VIT_07s0095g00640	VIT_17s0000g03440		VIT_00s0269g00150	VIT_10s0003g02470		VIT_14s0006g01670	VIT_02s0025g04870		VIT_19s0027g01330	VIT_18s0001g06110		VIT_06s0009g03670	-	F-box protein At5g46170-like
																			VIT_07s0205g00050	-								VIT_07s0005g03290	VIT_19s0135g00230		VIT_09s0002g08500	VIT_06s0004g01460		VIT_01s0010g00240	VIT_11s0016g00030		VIT_07s0031g00530	VIT_08s0007g00830		VIT_19s0015g01530	VIT_09s0002g03530		VIT_07s0005g03290	PI1	probable inorganic phosphate transporter 1
																			VIT_13s0019g01160	-	cinnamoyl-CoA reductase 2							VIT_01s0026g02190	VIT_04s0008g03510		VIT_04s0008g04940	VIT_11s0016g02600		VIT_07s0031g01680	VIT_01s0026g00520		VIT_05s0029g01490	VIT_04s0008g04980		VIT_12s0059g01790	VIT_05s0102g00830		VIT_01s0026g02190	-	HVA22-like protein a
																			VIT_18s0001g12800	-	dihydroflavonol reductase							VIT_06s0004g08030	VIT_00s2607g00010		VIT_03s0017g01370	VIT_16s0039g00970		VIT_00s1830g00010	VIT_08s0007g00750		VIT_00s1927g00020	VIT_04s0008g02860		VIT_18s0157g00070	VIT_13s0106g00190		VIT_06s0004g08030	-
																			VIT_15s0048g01490	-	geraniol 8-hydroxylase							VIT_05s0020g04390	VIT_18s0117g00380		VIT_06s0004g01380	VIT_16s0013g01700		VIT_01s0010g03470	VIT_14s0108g00270		VIT_02s0012g02720	VIT_14s0108g00870		VIT_16s0098g00950	VIT_13s0106g00770		VIT_05s0020g04390	-	putative calcium-transporting ATPase 13, p
																			VIT_18s0001g08620	-								VIT_05s0020g04380	VIT_04s0044g01860		VIT_09s0002g03970	VIT_12s0028g01360		VIT_02s0025g03590	VIT_14s0108g00350		VIT_03s0132g00340	VIT_17s0000g00420		VIT_10s0071g00550	VIT_12s0034g01260		VIT_05s0020g04380	-	putative calcium-transporting ATPase 13, p
																			VIT_12s0057g01030	-	glucose-6-phosphate 1-dehydrogenase, chloroplastic							VIT_03s0088g01100	VIT_17s0000g02590		VIT_12s0057g00780	VIT_05s0049g00260		VIT_07s0141g00460	VIT_12s0059g00760		VIT_01s0150g00460	VIT_08s0058g00740		VIT_06s0004g05380	VIT_18s0001g09160		VIT_03s0088g01100	-
																			VIT_14s0219g00280	-	glycerol-3-phosphate dehydrogenase [NAD(+)]							VIT_06s0004g01670	VIT_16s0100g00090		VIT_19s0014g00920	VIT_15s0048g00120		VIT_02s0025g05110	VIT_18s0001g13960		VIT_00s2745g00010	VIT_08s0056g01080		VIT_10s0003g03320	VIT_17s0000g05290		VIT_06s0004g01670	-	UDP-glycosyltransferase 92A1
																			VIT_15s0046g01920	-	ferric reduction oxidase 2							VIT_05s0062g01280	VIT_13s0073g00530		VIT_18s0001g09790	VIT_01s0011g04990		VIT_04s0023g01080	VIT_18s0072g01090		VIT_00s2244g00010	VIT_16s0039g02110		VIT_12s0059g00960	VIT_09s0002g05050		VIT_05s0062g01280	-	UDP-glycosyltransferase 92A1-like
																			VIT_17s0000g06780	-								VIT_04s0008g01640	VIT_07s0095g00550		VIT_11s0052g00540	VIT_03s0091g00040		VIT_05s0049g01200	VIT_14s0068g01190		VIT_00s0794g00010	VIT_09s0054g00710		VIT_18s0041g01650	VIT_07s0197g00170		VIT_04s0008g01640	-	ankyrin-3-like
																			VIT_18s0041g02090	-	putative 12-oxophytodienoate reductase 11							VIT_00s0374g00040	VIT_06s0004g02300		VIT_18s0089g00270	VIT_03s0091g01290		VIT_07s0289g00010	VIT_08s0007g07140		VIT_00s0407g00060	VIT_14s0030g00250		VIT_13s0158g00310	VIT_12s0059g00110		VIT_00s0374g00040	-
																			VIT_13s0019g00620	-	flavin-containing monooxygenase FMO GS-OX-like 2							VIT_15s0021g00960	VIT_04s0044g00250		VIT_15s0046g02170	VIT_06s0004g05770		VIT_03s0038g04570	VIT_12s0134g00640		VIT_15s0024g01830	VIT_19s0015g00130		VIT_08s0007g02450	VIT_18s0089g01140		VIT_15s0021g00960	-	protein SRG1
																			VIT_14s0030g00660	SDH3	bifunctional 3-dehydroquinate dehydratase/shikimate dehydrogenase, chloroplastic							VIT_07s0005g03820	VIT_02s0025g02210		VIT_16s0050g01720	VIT_05s0049g00250		VIT_13s0067g01570	VIT_17s0000g06560		VIT_12s0059g02420	VIT_19s0138g00140		VIT_16s0039g02280	VIT_10s0003g00650		VIT_07s0005g03820	-
																			VIT_16s0022g00680	-	monocopper oxidase-like protein SKU5							VIT_02s0025g05110	VIT_08s0040g02180		VIT_06s0061g00850	VIT_00s0361g00050		VIT_09s0002g09020	VIT_05s0020g02250		VIT_01s0150g00330	VIT_07s0151g00140		VIT_12s0035g02100	VIT_00s1430g00010		VIT_02s0025g05110	-	protein DETOXIFICATION 56
																			VIT_06s0004g06730	-	acyl-lipid omega-3 desaturase (cytochrome b5), endoplasmic reticulum							VIT_04s0079g00230	VIT_06s0080g00110		VIT_08s0007g05630	VIT_05s0094g01020		VIT_04s0008g00320	VIT_01s0127g00310		VIT_07s0289g00080	VIT_01s0011g05900		VIT_16s0022g02450	VIT_18s0075g00480		VIT_04s0079g00230	-	sucrose synthase 7
																			VIT_05s0094g01260	-	2-alkenal reductase (NADP(+)-dependent)							VIT_01s0011g00410	VIT_07s0005g01110		VIT_13s0047g00860	VIT_00s0199g00150		VIT_04s0008g00330	VIT_09s0002g05430		VIT_03s0088g00230	VIT_02s0025g00930		VIT_06s0061g01210	VIT_16s0148g00110		VIT_01s0011g00410	-	ninja-family protein AFP2
																			VIT_05s0062g00850	-	cytochrome b561 and DOMON domain-containing protein At3g25290							VIT_07s0129g00360	VIT_09s0002g03450		VIT_14s0030g00130	VIT_05s0049g00280		VIT_02s0025g01430	VIT_03s0063g01730		VIT_01s0010g00720	VIT_19s0014g02030		VIT_10s0003g03390	VIT_12s0034g00130		VIT_07s0129g00360	-	peroxidase 73
																			VIT_04s0023g02810	-	aldehyde dehydrogenase family 3 member F1							VIT_13s0067g01970	VIT_19s0014g01630		VIT_17s0000g05360	VIT_00s1380g00020		VIT_03s0017g00870	VIT_11s0103g00530		VIT_00s0641g00010	VIT_05s0049g00050		VIT_19s0015g01710	VIT_19s0015g00730		VIT_13s0067g01970	-	laccase-12
																			VIT_05s0020g01830	-	UPF0497 membrane protein 15							VIT_08s0007g07730	VIT_18s0075g00480		VIT_13s0084g00490	VIT_04s0044g00930		VIT_10s0003g00390	VIT_11s0052g01200		VIT_03s0017g00830	VIT_01s0011g03490		VIT_14s0066g01570	VIT_17s0000g02450		VIT_08s0007g07730	-	cytochrome P450 93A3
																			VIT_04s0008g06660	-	uncharacterized LOC100254214							VIT_00s0262g00180	VIT_14s0030g00220		VIT_10s0003g00790	VIT_01s0010g01180		VIT_14s0036g01360	VIT_19s0090g00530		VIT_17s0000g03330	VIT_05s0020g03320		VIT_19s0015g01550	VIT_13s0084g00370		VIT_00s0262g00180	-
																			VIT_05s0124g00310	-								VIT_02s0033g01380	VIT_11s0206g00030		VIT_19s0093g00180	VIT_19s0015g02590		VIT_08s0007g06000	VIT_04s0044g01470		VIT_02s0154g00190	VIT_00s0404g00100		VIT_18s0001g06180	VIT_08s0040g02660		VIT_02s0033g01380	Aox1d	ubiquinol oxidase 2, mitochondrial
																			VIT_00s0274g00090	-								VIT_10s0092g00070	VIT_09s0002g03410		VIT_12s0142g00440	VIT_12s0055g00310		VIT_03s0017g02240	VIT_00s0187g00320		VIT_19s0015g00860	VIT_00s2485g00010		VIT_13s0064g01660	VIT_08s0056g01700		VIT_10s0092g00070	-	beta-amyrin 28-oxidase
																			VIT_00s0250g00020	-	phosphoglucan phosphatase DSP4, amyloplastic							VIT_02s0033g00530	VIT_15s0048g01000		VIT_13s0139g00420	VIT_09s0002g05290		VIT_06s0004g04180	VIT_00s0218g00220		VIT_19s0015g01530	VIT_19s0135g00180		VIT_19s0014g02770	VIT_10s0003g00440		VIT_02s0033g00530	-
																			VIT_07s0031g01540	-	4-alpha-glucanotransferase, chloroplastic/amyloplastic							VIT_12s0034g00030	VIT_07s0185g00080		VIT_18s0001g01680	VIT_00s0400g00030		VIT_08s0007g04330	VIT_00s0187g00270		VIT_12s0059g00960	VIT_00s0441g00010		VIT_13s0019g02130	VIT_08s0007g05430		VIT_12s0034g00030	-
																			VIT_00s0438g00010	-								VIT_00s0641g00010	VIT_12s0034g00910		VIT_15s0046g00630	VIT_13s0019g01920		VIT_09s0002g03820	VIT_03s0091g01290		VIT_04s0069g00550	VIT_00s0279g00050		VIT_00s0173g00260	VIT_03s0180g00200		VIT_00s0641g00010	-	probable LRR receptor-like serine/threonin
																			VIT_00s0480g00060	-								VIT_00s0463g00030	VIT_15s0046g02800		VIT_17s0000g07210	VIT_00s0551g00040		VIT_12s0035g02190	VIT_08s0007g05100		VIT_05s0020g04380	VIT_05s0049g00310		VIT_00s0324g00050	VIT_14s0030g00240		VIT_00s0463g00030	-	calcium-transporting ATPase 12, plasma mem
																			VIT_00s0480g00070	-								VIT_13s0064g01480	VIT_09s0002g06290		VIT_16s0098g01350	VIT_03s0063g00670		VIT_07s0197g00250	VIT_01s0010g00690		VIT_04s0008g02070	VIT_06s0009g02910		VIT_00s0250g00080	VIT_14s0006g02890		VIT_13s0064g01480	-	linoleate 13S-lipoxygenase 2-1, chloroplas
																			VIT_00s0480g00040	-								VIT_16s0050g02710	VIT_13s0067g02870		VIT_16s0050g00060	VIT_00s0507g00010		VIT_03s0017g02030	VIT_09s0002g07840		VIT_01s0026g02190	VIT_02s0012g00360		VIT_00s0131g00350	VIT_07s0005g01550		VIT_16s0050g02710	-
																			VIT_00s0505g00030	-								VIT_01s0011g05180	VIT_17s0000g04310		VIT_19s0014g04880	VIT_01s0127g00920		VIT_11s0052g00420	VIT_11s0037g00320		VIT_02s0025g00980	VIT_16s0050g01220		VIT_00s0187g00260	VIT_18s0041g00580		VIT_01s0011g05180	-	MLP-like protein 34
																			VIT_01s0127g00800	-	polyamine oxidase							VIT_11s0065g00040	VIT_12s0028g00210		VIT_14s0081g00400	VIT_18s0001g05910		VIT_04s0210g00060	VIT_02s0033g01320		VIT_18s0076g00340	VIT_05s0020g03870		VIT_01s0010g00720	VIT_17s0000g05470		VIT_11s0065g00040	CYP716A17	cytochrome P450 CYP716A17
																			VIT_08s0007g01910	-	laccase-4							VIT_03s0088g00650	VIT_17s0000g10100		VIT_14s0068g01840	VIT_00s0841g00030		VIT_05s0102g00900	VIT_18s0001g05060		VIT_12s0055g00030	VIT_07s0005g01970		VIT_01s0010g03070	VIT_14s0006g01780		VIT_03s0088g00650	-	probable xyloglucan endotransglucosylase/h
																			VIT_13s0067g02120	-	arogenate dehydrogenase 1, chloroplastic							VIT_10s0092g00240	VIT_14s0068g01300		VIT_19s0015g00810	VIT_00s1281g00010		VIT_05s0102g00800	VIT_01s0011g06320		VIT_19s0015g00850	VIT_01s0137g00360		VIT_00s0286g00050	VIT_16s0115g00480		VIT_10s0092g00240	-
																			VIT_00s0629g00020	-								VIT_01s0011g06470	VIT_18s0117g00020		VIT_19s0014g03070	VIT_15s0046g01980		VIT_12s0057g01510	VIT_13s0067g03280		VIT_17s0000g03930	VIT_00s0710g00010		VIT_00s0324g00080	VIT_15s0048g01000		VIT_01s0011g06470	-	non-functional NADPH-dependent codeinone r
																			VIT_01s0011g05310	-	probable NAD(P)H dehydrogenase subunit CRR3, chloroplastic							VIT_08s0040g02200	VIT_14s0060g02480		VIT_19s0014g02060	VIT_05s0020g00840		VIT_05s0020g00680	VIT_14s0108g00190		VIT_09s0002g08640	VIT_01s0011g04990		VIT_00s0347g00110	VIT_18s0001g01730		VIT_08s0040g02200	-	peroxidase 21
																			VIT_05s0124g00300	-								VIT_03s0017g01410	VIT_15s0048g00090		VIT_17s0000g07090	VIT_07s0130g00030		VIT_18s0001g11240	VIT_00s0642g00010		VIT_04s0023g02550	VIT_14s0108g00270		VIT_00s0259g00010	VIT_01s0137g00730		VIT_03s0017g01410	-	cysteine-rich and transmembrane domain-con
																			VIT_08s0007g02990	-								VIT_02s0025g03640	VIT_16s0013g01700		VIT_14s0068g02290	VIT_03s0091g00530		VIT_18s0001g04600	VIT_12s0028g03850		VIT_09s0002g04910	VIT_19s0015g00460		VIT_18s0001g06320	VIT_02s0087g00340		VIT_02s0025g03640	-
																			VIT_13s0019g02170	-								VIT_17s0000g02950	VIT_18s0041g00790		VIT_19s0014g02030	VIT_13s0139g00310		VIT_05s0102g00970	VIT_18s0122g00250		VIT_11s0118g00390	VIT_00s0670g00020		VIT_04s0023g02350	VIT_04s0079g00220		VIT_17s0000g02950	-	probable glutathione S-transferase
																			VIT_04s0008g05810	-	NADP-dependent glyceraldehyde-3-phosphate dehydrogenase							VIT_11s0016g01000	VIT_00s1380g00020		VIT_18s0041g00900	VIT_08s0007g05050		VIT_13s0074g00730	VIT_19s0014g01920		VIT_08s0007g01370	VIT_02s0025g00240		VIT_06s0009g01990	VIT_08s0007g00610		VIT_11s0016g01000	-
																			VIT_05s0094g01230	-								VIT_08s0007g04610	VIT_00s0404g00100		VIT_18s0122g01160	VIT_03s0038g00220		VIT_06s0004g04000	VIT_09s0002g00650		VIT_05s0029g01520	VIT_11s0016g01520		VIT_12s0028g04000	VIT_01s0011g00750		VIT_08s0007g04610	-
																			VIT_08s0007g03750	-	1,4-alpha-glucan-branching enzyme 2-2, chloroplastic/amyloplastic							VIT_03s0017g00710	VIT_18s0001g12190		VIT_10s0003g05150	VIT_07s0205g00050		VIT_06s0004g04700	VIT_13s0064g00270		VIT_09s0002g03800	VIT_16s0039g01070		VIT_14s0068g02210	VIT_01s0026g00360		VIT_03s0017g00710	-
																			VIT_08s0007g02980	-								VIT_18s0001g11320	VIT_04s0069g00540		VIT_10s0003g03390	VIT_16s0050g02310		VIT_13s0067g02580	VIT_06s0009g03540		VIT_06s0061g00250	VIT_03s0063g01690		VIT_09s0002g08470	VIT_02s0025g01430		VIT_18s0001g11320	-	ent-kaurene oxidase, chloroplastic
																			VIT_13s0019g02180	-	tropinone reductase homolog At5g06060							VIT_17s0000g08030	VIT_03s0167g00070		VIT_18s0001g02040	VIT_18s0072g00230		VIT_12s0035g00340	VIT_11s0065g01050		VIT_01s0127g00620	VIT_05s0020g00910		VIT_18s0075g00500	VIT_12s0028g01830		VIT_17s0000g08030	-	spermidine synthase 2
																			VIT_18s0001g06360	-	alcohol dehydrogenase-like 1							VIT_13s0019g01990	VIT_03s0063g00210		VIT_14s0006g02650	VIT_16s0022g00370		VIT_19s0027g01070	VIT_19s0015g00470		VIT_10s0003g00790	VIT_13s0147g00100		VIT_14s0006g01120	VIT_17s0119g00080		VIT_13s0019g01990	-	glycerol-3-phosphate acyltransferase 5
																			VIT_01s0146g00070	-	11-beta-hydroxysteroid dehydrogenase 1B							VIT_13s0064g00070	VIT_00s0361g00050		VIT_06s0004g03520	VIT_18s0001g06690		VIT_12s0178g00140	VIT_06s0004g05380		VIT_05s0051g00660	VIT_14s0066g02140		VIT_15s0046g00710	VIT_04s0044g00920		VIT_13s0064g00070	-
																			VIT_02s0033g01380	Aox1d	ubiquinol oxidase 2, mitochondrial							VIT_17s0000g08770	VIT_05s0094g01020		VIT_01s0010g04010	VIT_12s0035g00530		VIT_12s0057g01110	VIT_01s0011g05200		VIT_04s0044g00730	VIT_07s0129g00010		VIT_19s0015g00940	VIT_06s0009g02710		VIT_17s0000g08770	-
																			VIT_05s0094g01130	-	2-alkenal reductase (NADP(+)-dependent)							VIT_18s0001g12520	VIT_06s0004g02620		VIT_01s0011g05440	VIT_02s0025g02690		VIT_06s0004g00820	VIT_11s0016g05770		VIT_03s0017g00930	VIT_08s0007g05900		VIT_17s0000g06290	VIT_02s0087g00470		VIT_18s0001g12520	-	probable LRR receptor-like serine/threonin
																			VIT_14s0030g00930	-								VIT_17s0000g03080	VIT_01s0146g00220		VIT_02s0033g01030	VIT_13s0064g01440		VIT_12s0028g01880	VIT_04s0008g03120		VIT_05s0051g00160	VIT_19s0014g03540		VIT_10s0003g04950	VIT_04s0008g05550		VIT_17s0000g03080	-
																			VIT_04s0069g00950	-								VIT_16s0050g01720	VIT_14s0108g00270		VIT_05s0049g00930	VIT_12s0059g00530		VIT_19s0177g00200	VIT_15s0046g00390		VIT_12s0055g00810	VIT_16s0013g00130		VIT_16s0039g02290	VIT_10s0003g04840		VIT_16s0050g01720	-	rust resistance kinase Lr10-like
																			VIT_08s0007g01040	-	aldo-keto reductase family 4 member C9-like							VIT_14s0108g00590	VIT_06s0004g07590		VIT_08s0007g08420	VIT_19s0093g00190		VIT_14s0068g00500	VIT_19s0090g01180		VIT_11s0016g01050	VIT_15s0046g00390		VIT_06s0004g05800	VIT_15s0046g03580		VIT_14s0108g00590	-	ATP-dependent zinc metalloprotease FTSH 6,
																			VIT_10s0116g00560	-								VIT_09s0002g03570	VIT_06s0004g01480		VIT_02s0154g00160	VIT_16s0039g02490		VIT_12s0055g00310	VIT_14s0036g00030		VIT_12s0034g00930	VIT_14s0068g01190		VIT_01s0011g04840	VIT_01s0146g00070		VIT_09s0002g03570	-
																			VIT_01s0011g06240	-	probable transmembrane ascorbate ferrireductase 3							VIT_09s0002g06820	VIT_00s0809g00030		VIT_02s0154g00190	VIT_18s0001g12360		VIT_00s0438g00010	VIT_15s0046g03580		VIT_13s0156g00540	VIT_14s0108g00110		VIT_03s0017g00710	VIT_12s0059g02160		VIT_09s0002g06820	-	equilibrative nucleotide transporter 8-lik
																			VIT_02s0087g00630	-	long-chain-alcohol oxidase FAO4A							VIT_09s0002g03320	VIT_12s0134g00340		VIT_05s0029g01480	VIT_04s0023g02550		VIT_03s0063g00370	VIT_12s0055g00160		VIT_09s0096g00930	VIT_15s0024g01230		VIT_06s0009g01970	VIT_16s0050g02310		VIT_09s0002g03320	-
																			VIT_08s0007g00670	-	laccase-17							VIT_12s0055g00200	VIT_18s0001g11110		VIT_01s0011g06140	VIT_04s0008g02190		VIT_11s0052g00380	VIT_06s0004g02620		VIT_16s0022g01120	VIT_17s0000g02560		VIT_01s0010g00450	VIT_16s0050g00170		VIT_12s0055g00200	-	anthocyanidin 3-O-glucosyltransferase 2
																			VIT_08s0007g01760	-	steroid 5-alpha-reductase DET2							VIT_18s0041g01410	VIT_02s0012g00980		VIT_19s0015g02940	VIT_12s0134g00440		VIT_00s2579g00010	VIT_18s0001g10210		VIT_09s0002g04570	VIT_18s0076g00210		VIT_14s0108g00120	VIT_12s0028g00560		VIT_18s0041g01410	-
																			VIT_07s0031g01680	-	alkane hydroxylase MAH1							VIT_07s0005g04040	VIT_00s0551g00040		VIT_04s0044g00650	VIT_06s0009g02660		VIT_05s0029g01490	VIT_04s0069g00950		VIT_15s0021g00270	VIT_01s0127g00310		VIT_09s0002g03910	VIT_16s0039g00570		VIT_07s0005g04040	-	MDIS1-interacting receptor like kinase 2
																			VIT_08s0040g00670	-	4-alpha-glucanotransferase DPE2							VIT_19s0140g00120	VIT_01s0146g00070		VIT_00s0567g00060	VIT_07s0095g00790		VIT_18s0041g00840	VIT_01s0137g00360		VIT_09s0002g03910	VIT_06s0004g06110		VIT_01s0011g04650	VIT_07s0031g01070		VIT_19s0140g00120	GA2ox3	gibberellin 2-beta-dioxygenase 1
																			VIT_01s0010g03560	-	cytochrome P450 78A4							VIT_12s0028g01650	VIT_06s0080g00070		VIT_01s0011g01450	VIT_18s0001g10810		VIT_03s0088g00230	VIT_08s0056g01700		VIT_12s0028g03520	VIT_19s0015g02890		VIT_03s0017g00010	VIT_13s0084g00010		VIT_12s0028g01650	-	G-type lectin S-receptor-like serine/threo
																			VIT_02s0012g02460	-								VIT_08s0007g08200	VIT_01s0011g03340		VIT_01s0011g00740	VIT_19s0014g04520		VIT_17s0000g08100	VIT_06s0004g00750		VIT_12s0034g01840	VIT_06s0004g04310		VIT_06s0004g05240	VIT_16s0098g00480		VIT_08s0007g08200	-	protein DETOXIFICATION 42
																			VIT_07s0104g01260	-	probable indole-3-pyruvate monooxygenase YUCCA10							VIT_12s0028g00560	VIT_01s0011g05900		VIT_03s0038g01080	VIT_07s0141g00330		VIT_05s0020g00500	VIT_12s0028g00590		VIT_19s0014g00920	VIT_01s0011g04810		VIT_17s0000g01680	VIT_18s0157g00090		VIT_12s0028g00560	-	proton pump-interactor 1
																			VIT_06s0009g02930	-								VIT_10s0071g01100	VIT_17s0000g07060		VIT_09s0002g06160	VIT_18s0041g00490		VIT_00s0567g00060	VIT_14s0060g01520		VIT_18s0089g00600	VIT_09s0002g05840		VIT_12s0028g02410	VIT_00s0256g00110		VIT_10s0071g01100	-	alpha-galactosidase 1
																			VIT_04s0023g01480	-	indole-3-pyruvate monooxygenase YUCCA6							VIT_16s0050g01340	VIT_01s0011g03490		VIT_04s0044g00640	VIT_17s0000g06360		VIT_04s0023g03680	VIT_13s0047g00430		VIT_16s0039g00570	VIT_18s0117g00070		VIT_05s0029g00690	VIT_00s0441g00010		VIT_16s0050g01340	-
																			VIT_12s0028g00530	-	cytochrome b561 domain-containing protein At2g30890							VIT_08s0058g00930	VIT_04s0008g00880		VIT_03s0017g01430	VIT_05s0020g04310		VIT_19s0015g02540	VIT_08s0007g04140		VIT_16s0115g00130	VIT_11s0016g03930		VIT_06s0061g00670	VIT_02s0025g04170		VIT_08s0058g00930	-	alanine--glyoxylate aminotransferase 2 hom
																			VIT_00s1682g00020	-	geraniol 8-hydroxylase							VIT_09s0002g02760	VIT_02s0025g04910		VIT_13s0084g00720	VIT_18s0041g02010		VIT_03s0017g01420	VIT_16s0013g00140		VIT_08s0007g06000	VIT_17s0000g02700		VIT_01s0011g00090	VIT_02s0012g01570		VIT_09s0002g02760	-
																			VIT_11s0016g05530	-								VIT_05s0029g01450	VIT_05s0020g02340		VIT_04s0023g00130	VIT_18s0041g01930		VIT_12s0057g01420	VIT_00s0218g00100		VIT_08s0007g05610	VIT_11s0016g01420		VIT_04s0008g06660	VIT_00s2226g00010		VIT_05s0029g01450	-
																			VIT_15s0021g01080	-	cytochrome P450 714C2							VIT_05s0029g01460	VIT_05s0020g03320		VIT_07s0129g00060	VIT_19s0090g00480		VIT_19s0015g02520	VIT_00s0187g00200		VIT_11s0052g01200	VIT_12s0028g01360		VIT_05s0020g02500	VIT_00s0253g00080		VIT_05s0029g01460	-
																			VIT_18s0001g00030	-	cytochrome P450 87A3							VIT_09s0002g05150	VIT_13s0047g00040		VIT_09s0002g03910	VIT_12s0034g01690		VIT_18s0001g12210	VIT_06s0004g02170		VIT_09s0002g03860	VIT_18s0001g06690		VIT_02s0025g04620	VIT_05s0094g00650		VIT_09s0002g05150	-	auxin-induced protein 22A-like
																			VIT_18s0001g01110	-	FAD-dependent urate hydroxylase							VIT_06s0004g07520	VIT_12s0055g00160		VIT_04s0079g00230	VIT_18s0001g10210		VIT_09s0018g00410	VIT_05s0049g00390		VIT_10s0003g05330	VIT_09s0002g01200		VIT_04s0008g05350	VIT_00s0414g00050		VIT_06s0004g07520	-	F-box/LRR-repeat protein 3
																			VIT_18s0001g12870	-	abscisic acid 8'-hydroxylase 4							VIT_18s0001g12810	VIT_04s0023g01980		VIT_13s0064g01000	VIT_06s0004g05040		VIT_12s0134g00630	VIT_07s0141g00500		VIT_11s0016g04110	VIT_13s0084g00790		VIT_12s0028g01940	VIT_00s0759g00010		VIT_18s0001g12810	-	dihydroflavonol 4-reductase-like
																			VIT_19s0014g05380	-								VIT_19s0014g02390	VIT_08s0040g01930		VIT_07s0197g00140	VIT_06s0004g00910		VIT_14s0066g02680	VIT_07s0141g01070		VIT_18s0075g00520	VIT_18s0001g03710		VIT_16s0022g01330	VIT_01s0127g00780		VIT_19s0014g02390	-
																			VIT_19s0090g00900	-								VIT_14s0060g01960	VIT_12s0057g01030		VIT_06s0004g06900	VIT_09s0002g07030		VIT_18s0001g00550	VIT_08s0040g03040		VIT_15s0045g01590	VIT_18s0089g00050		VIT_06s0004g06400	VIT_16s0098g00860		VIT_14s0060g01960	-	putative pectinesterase/pectinesterase inh
																			VIT_00s0525g00020	-	squalene epoxidase 3							VIT_07s0031g01680	VIT_06s0004g06990		VIT_18s0001g11620	VIT_11s0052g00770		VIT_08s0007g04230	VIT_09s0002g01670		VIT_08s0040g00800	VIT_11s0206g00050		VIT_15s0021g02680	VIT_00s0253g00140		VIT_07s0031g01680	-	alkane hydroxylase MAH1
[truncated: 23 more rows]
