# Supplementary material for: Transcriptomic and physiological analyses reveal different grape varieties response to high temperature stress
Source: Front Plant Sci. 2024 Mar 8;15:1313832. doi: 10.3389/fpls.2024.1313832 (PMC10957553; doi:10.3389/fpls.2024.1313832)
Supplement: Supplementary file 1 [file DataSheet_1.zip › supplementary materials/Table S4.xlsx]

## Sheet: Table S4a
		Table S4a Enriched pathways for up and downregulated genes in each cultivars.
		Select the top 20 Pathways with the smallest p-value and the most significant enrichment for display
		Contrast	PathwayID	Pathway	Level1	Level2	Up_number	Down_number	DEG_number	Pvalue	FDR				T_BH VS. T_FL	PathwayID	Pathway	Level1	Level2	Up_number	Down_number	DEG_number	Pvalue	FDR
		CK_XY VS. T_XY	vvi04141	Protein processing in endoplasmic reticulum	Genetic Information Processing	Folding, sorting and degradation	30	1	31	5.15063e-11	4.17201e-09					vvi04626	Plant-pathogen interaction	Organismal Systems	Environmental adaptation	12	17	29	1.959e-06	0.000137077
			vvi00905	Brassinosteroid biosynthesis	Metabolism	Metabolism of terpenoids and polyketides	0	3	3	0.00946817	0.354929					vvi00909	Sesquiterpenoid and triterpenoid biosynthesis	Metabolism	Metabolism of terpenoids and polyketides	5	7	12	2.53847e-06	0.000137077
			vvi00400	Phenylalanine, tyrosine and tryptophan biosynthesis	Metabolism	Amino acid metabolism	5	1	6	0.0146603	0.354929					vvi00480	Glutathione metabolism	Metabolism	Metabolism of other amino acids	6	15	21	1.96516e-05	0.000707456
			vvi00941	Flavonoid biosynthesis	Metabolism	Biosynthesis of other secondary metabolites	7	1	8	0.0175274	0.354929					vvi00561	Glycerolipid metabolism	Metabolism	Lipid metabolism	5	8	13	0.000695337	0.0187741
			vvi00920	Sulfur metabolism	Metabolism	Energy metabolism	4	0	4	0.0318632	0.509656					vvi00960	Tropane, piperidine and pyridine alkaloid biosynthesis	Metabolism	Biosynthesis of other secondary metabolites	4	3	7	0.00335623	0.0724945
			vvi00906	Carotenoid biosynthesis	Metabolism	Metabolism of terpenoids and polyketides	4	0	4	0.0437583	0.509656					vvi00380	Tryptophan metabolism	Metabolism	Amino acid metabolism	1	7	8	0.00513954	0.0925117
			vvi00966	Glucosinolate biosynthesis	Metabolism	Biosynthesis of other secondary metabolites	1	1	2	0.0522522	0.509656					vvi00902	Monoterpenoid biosynthesis	Metabolism	Metabolism of terpenoids and polyketides	1	3	4	0.00771982	0.11048
			vvi00909	Sesquiterpenoid and triterpenoid biosynthesis	Metabolism	Metabolism of terpenoids and polyketides	2	2	4	0.0578221	0.509656					vvi00250	Alanine, aspartate and glutamate metabolism	Metabolism	Amino acid metabolism	3	5	8	0.00818369	0.11048
			vvi02010	ABC transporters	Environmental Information Processing	Membrane transport	3	0	3	0.0629205	0.509656					vvi00330	Arginine and proline metabolism	Metabolism	Amino acid metabolism	2	7	9	0.00979401	0.117254
			vvi00730	Thiamine metabolism	Metabolism	Metabolism of cofactors and vitamins	0	3	3	0.0629205	0.509656					vvi00350	Tyrosine metabolism	Metabolism	Amino acid metabolism	4	4	8	0.0108568	0.117254
			vvi04626	Plant-pathogen interaction	Organismal Systems	Environmental adaptation	4	7	11	0.0741251	0.539134					vvi00940	Phenylpropanoid biosynthesis	Metabolism	Biosynthesis of other secondary metabolites	8	12	20	0.016417	0.161185
			vvi00380	Tryptophan metabolism	Metabolism	Amino acid metabolism	1	3	4	0.0798718	0.539134					vvi00450	Selenocompound metabolism	Metabolism	Metabolism of other amino acids	2	2	4	0.0179726	0.161753
			vvi00860	Porphyrin and chlorophyll metabolism	Metabolism	Metabolism of cofactors and vitamins	4	0	4	0.112402	0.700352					vvi00966	Glucosinolate biosynthesis	Metabolism	Biosynthesis of other secondary metabolites	0	3	3	0.0213583	0.177438
			vvi04075	Plant hormone signal transduction	Environmental Information Processing	Signal transduction	7	7	14	0.131556	0.711079					vvi00270	Cysteine and methionine metabolism	Metabolism	Amino acid metabolism	4	8	12	0.0278048	0.190342
			vvi00908	Zeatin biosynthesis	Metabolism	Metabolism of terpenoids and polyketides	0	2	2	0.143921	0.711079					vvi00052	Galactose metabolism	Metabolism	Carbohydrate metabolism	4	4	8	0.0281701	0.190342
			vvi00910	Nitrogen metabolism	Metabolism	Energy metabolism	1	2	3	0.15	0.711079					vvi00950	Isoquinoline alkaloid biosynthesis	Metabolism	Biosynthesis of other secondary metabolites	3	2	5	0.0281988	0.190342
			vvi00561	Glycerolipid metabolism	Metabolism	Lipid metabolism	4	1	5	0.150465	0.711079					vvi00010	Glycolysis / Gluconeogenesis	Metabolism	Carbohydrate metabolism	6	8	14	0.0335046	0.212853
			vvi00901	Indole alkaloid biosynthesis	Metabolism	Biosynthesis of other secondary metabolites	0	1	1	0.158017	0.711079					vvi00196	Photosynthesis - antenna proteins	Metabolism	Energy metabolism	1	3	4	0.0408139	0.244884
			vvi00500	Starch and sucrose metabolism	Metabolism	Carbohydrate metabolism	0	8	8	0.186407	0.746226					vvi00944	Flavone and flavonol biosynthesis	Metabolism	Biosynthesis of other secondary metabolites	2	0	2	0.0431725	0.245402
			vvi00944	Flavone and flavonol biosynthesis	Metabolism	Biosynthesis of other secondary metabolites	1	0	1	0.193466	0.746226					vvi00073	Cutin, suberine and wax biosynthesis	Metabolism	Lipid metabolism	2	2	4	0.0564155	0.289269
		CK_MG VS. T_MG	PathwayID	Pathway	Level1	Level2	Up_number	Down_number	DEG_number	Pvalue	FDR				T_MG VS. T_BH	PathwayID	Pathway	Level1	Level2	Up_number	Down_number	DEG_number	Pvalue	FDR
			vvi04141	Protein processing in endoplasmic reticulum	Genetic Information Processing	Folding, sorting and degradation	25	0	25	1.23711e-13	6.43296e-12					vvi00940	Phenylpropanoid biosynthesis	Metabolism	Biosynthesis of other secondary metabolites	7	19	26	1.3625e-05	0.00137613
			vvi00904	Diterpenoid biosynthesis	Metabolism	Metabolism of terpenoids and polyketides	4	0	4	0.00103941	0.0270247					vvi00941	Flavonoid biosynthesis	Metabolism	Biosynthesis of other secondary metabolites	0	14	14	0.000288099	0.014549
			vvi00073	Cutin, suberine and wax biosynthesis	Metabolism	Lipid metabolism	0	3	3	0.00928292	0.160904					vvi00400	Phenylalanine, tyrosine and tryptophan biosynthesis	Metabolism	Amino acid metabolism	1	9	10	0.000563186	0.0189606
			vvi00966	Glucosinolate biosynthesis	Metabolism	Biosynthesis of other secondary metabolites	2	0	2	0.0144575	0.187948					vvi04626	Plant-pathogen interaction	Organismal Systems	Environmental adaptation	13	8	21	0.000780516	0.019708
			vvi00942	Anthocyanin biosynthesis	Metabolism	Biosynthesis of other secondary metabolites	1	0	1	0.0211041	0.217324					vvi00944	Flavone and flavonol biosynthesis	Metabolism	Biosynthesis of other secondary metabolites	0	3	3	0.00211943	0.0428125
			vvi00902	Monoterpenoid biosynthesis	Metabolism	Metabolism of terpenoids and polyketides	0	2	2	0.0254299	0.217324					vvi00902	Monoterpenoid biosynthesis	Metabolism	Metabolism of terpenoids and polyketides	1	3	4	0.00474182	0.0693733
			vvi00906	Carotenoid biosynthesis	Metabolism	Metabolism of terpenoids and polyketides	3	0	3	0.0292551	0.217324					vvi00909	Sesquiterpenoid and triterpenoid biosynthesis	Metabolism	Metabolism of terpenoids and polyketides	1	6	7	0.00480805	0.0693733
			vvi00750	Vitamin B6 metabolism	Metabolism	Metabolism of cofactors and vitamins	2	0	2	0.0341114	0.221724					vvi00904	Diterpenoid biosynthesis	Metabolism	Metabolism of terpenoids and polyketides	2	3	5	0.00956409	0.120747
			vvi00380	Tryptophan metabolism	Metabolism	Amino acid metabolism	2	1	3	0.0484787	0.272172					vvi00010	Glycolysis / Gluconeogenesis	Metabolism	Carbohydrate metabolism	5	9	14	0.0116445	0.130678
			vvi04626	Plant-pathogen interaction	Organismal Systems	Environmental adaptation	3	4	7	0.0523408	0.272172					vvi00960	Tropane, piperidine and pyridine alkaloid biosynthesis	Metabolism	Biosynthesis of other secondary metabolites	2	3	5	0.0302881	0.30591
			vvi00730	Thiamine metabolism	Metabolism	Metabolism of cofactors and vitamins	0	2	2	0.0776478	0.367062					vvi00480	Glutathione metabolism	Metabolism	Metabolism of other amino acids	5	7	12	0.0354914	0.310983
			vvi00360	Phenylalanine metabolism	Metabolism	Amino acid metabolism	2	1	3	0.127967	0.50767					vvi00073	Cutin, suberine and wax biosynthesis	Metabolism	Lipid metabolism	3	1	4	0.0369485	0.310983
			vvi04712	Circadian rhythm - plant	Organismal Systems	Environmental adaptation	2	1	3	0.137561	0.50767					vvi00591	Linoleic acid metabolism	Metabolism	Lipid metabolism	2	1	3	0.0418866	0.325427
			vvi00100	Steroid biosynthesis	Metabolism	Lipid metabolism	2	0	2	0.145814	0.50767					vvi00350	Tyrosine metabolism	Metabolism	Amino acid metabolism	2	4	6	0.0513102	0.353012
			vvi04144	Endocytosis	Cellular Processes	Transport and catabolism	5	0	5	0.146443	0.50767					vvi00561	Glycerolipid metabolism	Metabolism	Lipid metabolism	3	5	8	0.0525315	0.353012
			vvi00660	C5-Branched dibasic acid metabolism	Metabolism	Carbohydrate metabolism	1	0	1	0.15694	0.510056					vvi00410	beta-Alanine metabolism	Metabolism	Metabolism of other amino acids	2	4	6	0.0562644	0.353012
			vvi00909	Sesquiterpenoid and triterpenoid biosynthesis	Metabolism	Metabolism of terpenoids and polyketides	2	0	2	0.168109	0.514214					vvi00942	Anthocyanin biosynthesis	Metabolism	Biosynthesis of other secondary metabolites	0	1	1	0.0616394	0.353012
			vvi04146	Peroxisome	Cellular Processes	Transport and catabolism	3	0	3	0.183446	0.529956					vvi04075	Plant hormone signal transduction	Environmental Information Processing	Signal transduction	18	3	21	0.062913	0.353012
			vvi00430	Taurine and hypotaurine metabolism	Metabolism	Metabolism of other amino acids	1	0	1	0.209257	0.572593					vvi00592	alpha-Linolenic acid metabolism	Metabolism	Lipid metabolism	4	2	6	0.0788637	0.418682
																vvi00943	Isoflavonoid biosynthesis	Metabolism	Biosynthesis of other secondary metabolites	0	2	2	0.0829074	0.418682
		CK_XH VS. T_XH	PathwayID	Pathway	Level1	Level2	Up_number	Down_number	DEG_number	Pvalue	FDR				T_MG VS. T_FL	PathwayID	Pathway	Level1	Level2	Up_number	Down_number	DEG_number	Pvalue	FDR
			vvi04141	Protein processing in endoplasmic reticulum	Genetic Information Processing	Folding, sorting and degradation	24	0	24	4.90987e-07	3.82969e-05					vvi00941	Flavonoid biosynthesis	Metabolism	Biosynthesis of other secondary metabolites	1	16	17	1.38022e-06	0.000132501
			vvi04075	Plant hormone signal transduction	Environmental Information Processing	Signal transduction	9	13	22	0.000217909	0.00849844					vvi00940	Phenylpropanoid biosynthesis	Metabolism	Biosynthesis of other secondary metabolites	6	20	26	2.80655e-06	0.000134714
			vvi00380	Tryptophan metabolism	Metabolism	Amino acid metabolism	5	2	7	0.000783174	0.0203625					vvi00909	Sesquiterpenoid and triterpenoid biosynthesis	Metabolism	Metabolism of terpenoids and polyketides	3	7	10	1.52762e-05	0.000488838
			vvi00910	Nitrogen metabolism	Metabolism	Energy metabolism	3	2	5	0.00822677	0.160422					vvi00480	Glutathione metabolism	Metabolism	Metabolism of other amino acids	3	15	18	3.39914e-05	0.000815795
			vvi00591	Linoleic acid metabolism	Metabolism	Lipid metabolism	0	3	3	0.0134667	0.210081					vvi00902	Monoterpenoid biosynthesis	Metabolism	Metabolism of terpenoids and polyketides	0	5	5	0.000319815	0.00614045
			vvi04016	MAPK signaling pathway - plant	Environmental Information Processing	Signal transduction	8	2	10	0.0175282	0.227866					vvi00945	Stilbenoid, diarylheptanoid and gingerol biosynthesis	Metabolism	Biosynthesis of other secondary metabolites	2	5	7	0.00171579	0.0274526
			vvi00908	Zeatin biosynthesis	Metabolism	Metabolism of terpenoids and polyketides	1	2	3	0.0241345	0.268927					vvi00380	Tryptophan metabolism	Metabolism	Amino acid metabolism	2	5	7	0.0055737	0.0764393
			vvi00942	Anthocyanin biosynthesis	Metabolism	Biosynthesis of other secondary metabolites	1	0	1	0.0400206	0.390201					vvi04626	Plant-pathogen interaction	Organismal Systems	Environmental adaptation	6	11	17	0.00870022	0.104403
			vvi00073	Cutin, suberine and wax biosynthesis	Metabolism	Lipid metabolism	2	1	3	0.0495209	0.429181					vvi00010	Glycolysis / Gluconeogenesis	Metabolism	Carbohydrate metabolism	2	11	13	0.0135048	0.138136
			vvi00904	Diterpenoid biosynthesis	Metabolism	Metabolism of terpenoids and polyketides	2	1	3	0.0556983	0.434447					vvi00900	Terpenoid backbone biosynthesis	Metabolism	Metabolism of terpenoids and polyketides	1	6	7	0.0154763	0.138136
			vvi00030	Pentose phosphate pathway	Metabolism	Carbohydrate metabolism	3	1	4	0.117547	0.708142					vvi00360	Phenylalanine metabolism	Metabolism	Amino acid metabolism	2	6	8	0.0170938	0.138136
			vvi00945	Stilbenoid, diarylheptanoid and gingerol biosynthesis	Metabolism	Biosynthesis of other secondary metabolites	1	2	3	0.134676	0.708142					vvi00400	Phenylalanine, tyrosine and tryptophan biosynthesis	Metabolism	Amino acid metabolism	1	6	7	0.017267	0.138136
			vvi00901	Indole alkaloid biosynthesis	Metabolism	Biosynthesis of other secondary metabolites	0	1	1	0.150754	0.708142					vvi00196	Photosynthesis - antenna proteins	Metabolism	Energy metabolism	2	2	4	0.0197808	0.146073
			vvi00500	Starch and sucrose metabolism	Metabolism	Carbohydrate metabolism	2	6	8	0.154025	0.708142					vvi00944	Flavone and flavonol biosynthesis	Metabolism	Biosynthesis of other secondary metabolites	1	1	2	0.028411	0.194818
			vvi00909	Sesquiterpenoid and triterpenoid biosynthesis	Metabolism	Metabolism of terpenoids and polyketides	0	3	3	0.163291	0.708142					vvi00904	Diterpenoid biosynthesis	Metabolism	Metabolism of terpenoids and polyketides	2	2	4	0.0326821	0.204512
			vvi00944	Flavone and flavonol biosynthesis	Metabolism	Biosynthesis of other secondary metabolites	1	0	1	0.184758	0.708142					vvi00561	Glycerolipid metabolism	Metabolism	Lipid metabolism	3	5	8	0.0340853	0.204512
			vvi00072	Synthesis and degradation of ketone bodies	Metabolism	Lipid metabolism	1	0	1	0.184758	0.708142					vvi00052	Galactose metabolism	Metabolism	Carbohydrate metabolism	2	4	6	0.0712767	0.402503
			vvi04626	Plant-pathogen interaction	Organismal Systems	Environmental adaptation	7	2	9	0.191234	0.708142					vvi00966	Glucosinolate biosynthesis	Metabolism	Biosynthesis of other secondary metabolites	0	2	2	0.0880782	0.469751
			vvi00650	Butanoate metabolism	Metabolism	Carbohydrate metabolism	1	1	2	0.204455	0.708142					vvi00590	Arachidonic acid metabolism	Metabolism	Lipid metabolism	1	1	2	0.10611	0.536137
			vvi00941	Flavonoid biosynthesis	Metabolism	Biosynthesis of other secondary metabolites	4	1	5	0.208707	0.708142					vvi00073	Cutin, suberine and wax biosynthesis	Metabolism	Lipid metabolism	3	0	3	0.112077	0.537968
		CK_BH VS. T_BH	PathwayID	Pathway	Level1	Level2	Up_number	Down_number	DEG_number	Pvalue	FDR				T_MG VS. T_XH	PathwayID	Pathway	Level1	Level2	Up_number	Down_number	DEG_number	Pvalue	FDR
			vvi04141	Protein processing in endoplasmic reticulum	Genetic Information Processing	Folding, sorting and degradation	28	1	29	2.83364e-13	1.84186e-11					vvi00940	Phenylpropanoid biosynthesis	Metabolism	Biosynthesis of other secondary metabolites	4	5	9	0.000275324	0.0110318
			vvi04075	Plant hormone signal transduction	Environmental Information Processing	Signal transduction	16	2	18	0.000301355	0.00979405					vvi00902	Monoterpenoid biosynthesis	Metabolism	Metabolism of terpenoids and polyketides	1	2	3	0.000393992	0.0110318
			vvi04712	Circadian rhythm - plant	Organismal Systems	Environmental adaptation	3	4	7	0.00224162	0.0485684					vvi00909	Sesquiterpenoid and triterpenoid biosynthesis	Metabolism	Metabolism of terpenoids and polyketides	1	3	4	0.000922674	0.0172232
			vvi00904	Diterpenoid biosynthesis	Metabolism	Metabolism of terpenoids and polyketides	3	1	4	0.00382297	0.0621233					vvi00100	Steroid biosynthesis	Metabolism	Lipid metabolism	1	2	3	0.00740111	0.103616
			vvi00906	Carotenoid biosynthesis	Metabolism	Metabolism of terpenoids and polyketides	3	1	4	0.0148655	0.193252					vvi00904	Diterpenoid biosynthesis	Metabolism	Metabolism of terpenoids and polyketides	0	2	2	0.0308686	0.285314
			vvi00943	Isoflavonoid biosynthesis	Metabolism	Biosynthesis of other secondary metabolites	0	2	2	0.0224263	0.20416					vvi00710	Carbon fixation in photosynthetic organisms	Metabolism	Energy metabolism	1	2	3	0.0380423	0.285314
			vvi02010	ABC transporters	Environmental Information Processing	Membrane transport	3	0	3	0.0272071	0.20416					vvi00260	Glycine, serine and threonine metabolism	Metabolism	Amino acid metabolism	1	2	3	0.0448419	0.285314
			vvi00730	Thiamine metabolism	Metabolism	Metabolism of cofactors and vitamins	0	3	3	0.0272071	0.20416					vvi00190	Oxidative phosphorylation	Metabolism	Energy metabolism	3	1	4	0.04718	0.285314
			vvi00966	Glucosinolate biosynthesis	Metabolism	Biosynthesis of other secondary metabolites	2	0	2	0.0282683	0.20416					vvi04016	MAPK signaling pathway - plant	Environmental Information Processing	Signal transduction	2	2	4	0.0584932	0.285314
			vvi00902	Monoterpenoid biosynthesis	Metabolism	Metabolism of terpenoids and polyketides	0	2	2	0.0488503	0.308157					vvi00010	Glycolysis / Gluconeogenesis	Metabolism	Carbohydrate metabolism	1	3	4	0.0584932	0.285314
			vvi04626	Plant-pathogen interaction	Organismal Systems	Environmental adaptation	7	2	9	0.0521497	0.308157					vvi00945	Stilbenoid, diarylheptanoid and gingerol biosynthesis	Metabolism	Biosynthesis of other secondary metabolites	2	0	2	0.0611388	0.285314
			vvi00909	Sesquiterpenoid and triterpenoid biosynthesis	Metabolism	Metabolism of terpenoids and polyketides	2	1	3	0.0872216	0.4456					vvi00906	Carotenoid biosynthesis	Metabolism	Metabolism of terpenoids and polyketides	0	2	2	0.0611388	0.285314
			vvi00941	Flavonoid biosynthesis	Metabolism	Biosynthesis of other secondary metabolites	1	4	5	0.08912	0.4456					vvi00620	Pyruvate metabolism	Metabolism	Carbohydrate metabolism	0	3	3	0.0729595	0.314287
			vvi00380	Tryptophan metabolism	Metabolism	Amino acid metabolism	3	0	3	0.111813	0.519133					vvi00380	Tryptophan metabolism	Metabolism	Amino acid metabolism	1	1	2	0.0863613	0.324232
			vvi00073	Cutin, suberine and wax biosynthesis	Metabolism	Lipid metabolism	1	1	2	0.130539	0.565668					vvi00660	C5-Branched dibasic acid metabolism	Metabolism	Carbohydrate metabolism	0	1	1	0.096587	0.324232
			vvi00072	Synthesis and degradation of ketone bodies	Metabolism	Lipid metabolism	1	0	1	0.141796	0.576045					vvi00071	Fatty acid degradation	Metabolism	Lipid metabolism	0	2	2	0.0979784	0.324232
			vvi00500	Starch and sucrose metabolism	Metabolism	Carbohydrate metabolism	1	5	6	0.202326	0.765768					vvi00280	Valine, leucine and isoleucine degradation	Metabolism	Amino acid metabolism	1	1	2	0.101945	0.324232
			vvi00660	C5-Branched dibasic acid metabolism	Metabolism	Carbohydrate metabolism	1	0	1	0.217068	0.765768					vvi00966	Glucosinolate biosynthesis	Metabolism	Biosynthesis of other secondary metabolites	0	1	1	0.107992	0.324232
			vvi00480	Glutathione metabolism	Metabolism	Metabolism of other amino acids	3	2	5	0.231174	0.765768					vvi00410	beta-Alanine metabolism	Metabolism	Metabolism of other amino acids	0	2	2	0.110007	0.324232
			vvi00910	Nitrogen metabolism	Metabolism	Energy metabolism	2	0	2	0.250559	0.765768					vvi00020	Citrate cycle (TCA cycle)	Metabolism	Carbohydrate metabolism	0	2	2	0.118232	0.331051
		CK_FL VS. T_FL	PathwayID	Pathway	Level1	Level2	Up_number	Down_number	DEG_number	Pvalue	FDR				T_XH VS. T_BH	PathwayID	Pathway	Level1	Level2	Up_number	Down_number	DEG_number	Pvalue	FDR
			vvi04141	Protein processing in endoplasmic reticulum	Genetic Information Processing	Folding, sorting and degradation	22	0	22	3.21885e-09	1.99569e-07					vvi00940	Phenylpropanoid biosynthesis	Metabolism	Biosynthesis of other secondary metabolites	10	19	29	1.34797e-06	0.000134797
			vvi00941	Flavonoid biosynthesis	Metabolism	Biosynthesis of other secondary metabolites	11	0	11	5.36665e-06	0.000166366					vvi00941	Flavonoid biosynthesis	Metabolism	Biosynthesis of other secondary metabolites	2	14	16	3.84476e-05	0.00121915
			vvi00360	Phenylalanine metabolism	Metabolism	Amino acid metabolism	6	0	6	0.00410165	0.0750648					vvi00400	Phenylalanine, tyrosine and tryptophan biosynthesis	Metabolism	Amino acid metabolism	2	10	12	4.09002e-05	0.00121915
			vvi04712	Circadian rhythm - plant	Organismal Systems	Environmental adaptation	4	2	6	0.00484289	0.0750648					vvi00902	Monoterpenoid biosynthesis	Metabolism	Metabolism of terpenoids and polyketides	2	4	6	4.87661e-05	0.00121915
			vvi00908	Zeatin biosynthesis	Metabolism	Metabolism of terpenoids and polyketides	3	0	3	0.00754718	0.0930039					vvi00944	Flavone and flavonol biosynthesis	Metabolism	Biosynthesis of other secondary metabolites	1	3	4	8.4291e-05	0.00168582
			vvi00906	Carotenoid biosynthesis	Metabolism	Metabolism of terpenoids and polyketides	3	1	4	0.00901255	0.0930039					vvi00909	Sesquiterpenoid and triterpenoid biosynthesis	Metabolism	Metabolism of terpenoids and polyketides	4	5	9	0.0003002	0.00500333
			vvi04016	MAPK signaling pathway - plant	Environmental Information Processing	Signal transduction	6	2	8	0.0105004	0.0930039					vvi00591	Linoleic acid metabolism	Metabolism	Lipid metabolism	2	3	5	0.000952753	0.0136108
			vvi04122	Sulfur relay system	Genetic Information Processing	Folding, sorting and degradation	0	2	2	0.0316901	0.244008					vvi04075	Plant hormone signal transduction	Environmental Information Processing	Signal transduction	17	9	26	0.00662314	0.0801191
			vvi00400	Phenylalanine, tyrosine and tryptophan biosynthesis	Metabolism	Amino acid metabolism	3	1	4	0.0354206	0.244008					vvi04626	Plant-pathogen interaction	Organismal Systems	Environmental adaptation	8	11	19	0.00774267	0.0801191
			vvi00500	Starch and sucrose metabolism	Metabolism	Carbohydrate metabolism	0	7	7	0.0542151	0.319811					vvi00010	Glycolysis / Gluconeogenesis	Metabolism	Carbohydrate metabolism	3	12	15	0.00801191	0.0801191
			vvi04626	Plant-pathogen interaction	Organismal Systems	Environmental adaptation	7	1	8	0.0567407	0.319811					vvi00592	alpha-Linolenic acid metabolism	Metabolism	Lipid metabolism	5	3	8	0.0129326	0.117569
			vvi00130	Ubiquinone and other terpenoid-quinone biosynthesis	Metabolism	Metabolism of cofactors and vitamins	3	0	3	0.0705233	0.360478					vvi00250	Alanine, aspartate and glutamate metabolism	Metabolism	Amino acid metabolism	4	3	7	0.0175664	0.146387
			vvi00380	Tryptophan metabolism	Metabolism	Amino acid metabolism	1	2	3	0.0799333	0.360478					vvi00350	Tyrosine metabolism	Metabolism	Amino acid metabolism	3	4	7	0.0223211	0.171701
			vvi00062	Fatty acid elongation	Metabolism	Lipid metabolism	2	1	3	0.0950031	0.360478					vvi00561	Glycerolipid metabolism	Metabolism	Lipid metabolism	1	8	9	0.0286809	0.204864
			vvi00280	Valine, leucine and isoleucine degradation	Metabolism	Amino acid metabolism	2	1	3	0.100267	0.360478					vvi00380	Tryptophan metabolism	Metabolism	Amino acid metabolism	3	3	6	0.0386098	0.257399
			vvi00073	Cutin, suberine and wax biosynthesis	Metabolism	Lipid metabolism	1	1	2	0.10228	0.360478					vvi00650	Butanoate metabolism	Metabolism	Carbohydrate metabolism	3	1	4	0.0438917	0.274323
			vvi02010	ABC transporters	Environmental Information Processing	Membrane transport	2	0	2	0.110656	0.360478					vvi00330	Arginine and proline metabolism	Metabolism	Amino acid metabolism	4	3	7	0.0500603	0.277796
			vvi00904	Diterpenoid biosynthesis	Metabolism	Metabolism of terpenoids and polyketides	1	1	2	0.110656	0.360478					vvi00480	Glutathione metabolism	Metabolism	Metabolism of other amino acids	5	7	12	0.0504326	0.277796
			vvi00730	Thiamine metabolism	Metabolism	Metabolism of cofactors and vitamins	0	2	2	0.110656	0.360478					vvi00071	Fatty acid degradation	Metabolism	Lipid metabolism	2	4	6	0.0527813	0.277796
			vvi00944	Flavone and flavonol biosynthesis	Metabolism	Biosynthesis of other secondary metabolites	1	0	1	0.123417	0.360478					vvi00942	Anthocyanin biosynthesis	Metabolism	Biosynthesis of other secondary metabolites	0	1	1	0.0651139	0.325569
															T_XH VS. T_FL	PathwayID	Pathway	Level1	Level2	Up_number	Down_number	DEG_number	Pvalue	FDR
																vvi00480	Glutathione metabolism	Metabolism	Metabolism of other amino acids	3	17	20	8.61805e-06	0.000663074
																vvi00940	Phenylpropanoid biosynthesis	Metabolism	Biosynthesis of other secondary metabolites	6	20	26	1.31302e-05	0.000663074
																vvi04626	Plant-pathogen interaction	Organismal Systems	Environmental adaptation	8	16	24	3.90775e-05	0.00131561
																vvi00941	Flavonoid biosynthesis	Metabolism	Biosynthesis of other secondary metabolites	2	13	15	7.6284e-05	0.00192617
																vvi04075	Plant hormone signal transduction	Environmental Information Processing	Signal transduction	18	8	26	0.00313564	0.06334
																vvi00909	Sesquiterpenoid and triterpenoid biosynthesis	Metabolism	Metabolism of terpenoids and polyketides	3	4	7	0.00475317	0.0690955
																vvi04016	MAPK signaling pathway - plant	Environmental Information Processing	Signal transduction	4	11	15	0.0047888	0.0690955
																vvi00400	Phenylalanine, tyrosine and tryptophan biosynthesis	Metabolism	Amino acid metabolism	1	7	8	0.00825395	0.0946494
																vvi00380	Tryptophan metabolism	Metabolism	Amino acid metabolism	2	5	7	0.00879405	0.0946494
																vvi00360	Phenylalanine metabolism	Metabolism	Amino acid metabolism	2	7	9	0.00937123	0.0946494
																vvi00010	Glycolysis / Gluconeogenesis	Metabolism	Carbohydrate metabolism	4	10	14	0.0114469	0.105103
																vvi00944	Flavone and flavonol biosynthesis	Metabolism	Biosynthesis of other secondary metabolites	1	1	2	0.033343	0.260607
																vvi00902	Monoterpenoid biosynthesis	Metabolism	Metabolism of terpenoids and polyketides	0	3	3	0.0335435	0.260607
																vvi00650	Butanoate metabolism	Metabolism	Carbohydrate metabolism	1	3	4	0.0367049	0.264799
																vvi00904	Diterpenoid biosynthesis	Metabolism	Metabolism of terpenoids and polyketides	4	0	4	0.0427544	0.276939
																vvi00945	Stilbenoid, diarylheptanoid and gingerol biosynthesis	Metabolism	Biosynthesis of other secondary metabolites	1	4	5	0.0438715	0.276939
																vvi00900	Terpenoid backbone biosynthesis	Metabolism	Metabolism of terpenoids and polyketides	1	5	6	0.0664669	0.394892
																vvi00592	alpha-Linolenic acid metabolism	Metabolism	Lipid metabolism	3	3	6	0.0782431	0.439031
																vvi00052	Galactose metabolism	Metabolism	Carbohydrate metabolism	3	3	6	0.0979588	0.520728
																vvi00196	Photosynthesis - antenna proteins	Metabolism	Energy metabolism	1	2	3	0.107788	0.544332
															T_XY VS. T_BH	PathwayID	Pathway	Level1	Level2	Up_number	Down_number	DEG_number	Pvalue	FDR
																vvi04626	Plant-pathogen interaction	Organismal Systems	Environmental adaptation	22	14	36	4.09647e-07	4.38322e-05
																vvi00941	Flavonoid biosynthesis	Metabolism	Biosynthesis of other secondary metabolites	6	13	19	8.74703e-05	0.00467966
																vvi00052	Galactose metabolism	Metabolism	Carbohydrate metabolism	7	6	13	0.000755737	0.0268449
																vvi00909	Sesquiterpenoid and triterpenoid biosynthesis	Metabolism	Metabolism of terpenoids and polyketides	8	2	10	0.00100355	0.0268449
																vvi00400	Phenylalanine, tyrosine and tryptophan biosynthesis	Metabolism	Amino acid metabolism	1	10	11	0.00396324	0.0733332
																vvi00940	Phenylpropanoid biosynthesis	Metabolism	Biosynthesis of other secondary metabolites	15	12	27	0.00411214	0.0733332
																vvi00480	Glutathione metabolism	Metabolism	Metabolism of other amino acids	9	10	19	0.00546529	0.0835408
																vvi00944	Flavone and flavonol biosynthesis	Metabolism	Biosynthesis of other secondary metabolites	1	2	3	0.00703165	0.0940483
																vvi04075	Plant hormone signal transduction	Environmental Information Processing	Signal transduction	25	9	34	0.00826578	0.098271
																vvi00010	Glycolysis / Gluconeogenesis	Metabolism	Carbohydrate metabolism	8	11	19	0.010687	0.114351
																vvi00592	alpha-Linolenic acid metabolism	Metabolism	Lipid metabolism	7	3	10	0.0136267	0.13255
																vvi04016	MAPK signaling pathway - plant	Environmental Information Processing	Signal transduction	9	9	18	0.0214456	0.191223
																vvi00591	Linoleic acid metabolism	Metabolism	Lipid metabolism	3	1	4	0.027232	0.224141
																vvi00073	Cutin, suberine and wax biosynthesis	Metabolism	Lipid metabolism	2	3	5	0.0404312	0.30901
																vvi00350	Tyrosine metabolism	Metabolism	Amino acid metabolism	5	3	8	0.0484708	0.345759
																vvi03430	Mismatch repair	Genetic Information Processing	Replication and repair	1	5	6	0.0725022	0.484859
																vvi00942	Anthocyanin biosynthesis	Metabolism	Biosynthesis of other secondary metabolites	1	0	1	0.0934243	0.561588
																vvi00902	Monoterpenoid biosynthesis	Metabolism	Metabolism of terpenoids and polyketides	0	3	3	0.0944727	0.561588
																vvi00040	Pentose and glucuronate interconversions	Metabolism	Carbohydrate metabolism	9	3	12	0.109393	0.59858
																vvi03010	Ribosome	Genetic Information Processing	Translation	4	25	29	0.116048	0.59858
															T_XY VS. T_FL	PathwayID	Pathway	Level1	Level2	Up_number	Down_number	DEG_number	Pvalue	FDR
																vvi03010	Ribosome	Genetic Information Processing	Translation	2	57	59	5.99922e-14	6.53915e-12
																vvi00944	Flavone and flavonol biosynthesis	Metabolism	Biosynthesis of other secondary metabolites	3	1	4	0.000233472	0.0127242
																vvi00941	Flavonoid biosynthesis	Metabolism	Biosynthesis of other secondary metabolites	2	12	14	0.00575814	0.200129
																vvi03008	Ribosome biogenesis in eukaryotes	Genetic Information Processing	Translation	1	11	12	0.00734418	0.200129
																vvi00360	Phenylalanine metabolism	Metabolism	Amino acid metabolism	3	8	11	0.00934311	0.20368
																vvi00902	Monoterpenoid biosynthesis	Metabolism	Metabolism of terpenoids and polyketides	0	4	4	0.0143046	0.259866
																vvi00052	Galactose metabolism	Metabolism	Carbohydrate metabolism	3	6	9	0.0281241	0.394264
																vvi04141	Protein processing in endoplasmic reticulum	Genetic Information Processing	Folding, sorting and degradation	4	20	24	0.0289368	0.394264
																vvi00400	Phenylalanine, tyrosine and tryptophan biosynthesis	Metabolism	Amino acid metabolism	0	8	8	0.0454771	0.52386
																vvi00906	Carotenoid biosynthesis	Metabolism	Metabolism of terpenoids and polyketides	4	2	6	0.0480605	0.52386
																vvi00480	Glutathione metabolism	Metabolism	Metabolism of other amino acids	3	11	14	0.0731432	0.70672
																vvi04626	Plant-pathogen interaction	Organismal Systems	Environmental adaptation	10	9	19	0.0794543	0.70672
																vvi00942	Anthocyanin biosynthesis	Metabolism	Biosynthesis of other secondary metabolites	1	0	1	0.0842877	0.70672
																vvi00904	Diterpenoid biosynthesis	Metabolism	Metabolism of terpenoids and polyketides	4	0	4	0.108653	0.845945
																vvi00945	Stilbenoid, diarylheptanoid and gingerol biosynthesis	Metabolism	Biosynthesis of other secondary metabolites	3	2	5	0.127491	0.926434
																vvi00950	Isoquinoline alkaloid biosynthesis	Metabolism	Biosynthesis of other secondary metabolites	3	1	4	0.154665	0.943363
																vvi03060	Protein export	Genetic Information Processing	Folding, sorting and degradation	2	4	6	0.162196	0.943363
																vvi00860	Porphyrin and chlorophyll metabolism	Metabolism	Metabolism of cofactors and vitamins	3	3	6	0.162196	0.943363
																vvi00410	beta-Alanine metabolism	Metabolism	Metabolism of other amino acids	3	3	6	0.174761	0.943363
																vvi00010	Glycolysis / Gluconeogenesis	Metabolism	Carbohydrate metabolism	4	9	13	0.177214	0.943363
															T_XY VS. T_MG	PathwayID	Pathway	Level1	Level2	Up_number	Down_number	DEG_number	Pvalue	FDR
																vvi00940	Phenylpropanoid biosynthesis	Metabolism	Biosynthesis of other secondary metabolites	25	2	27	8.44146e-07	8.61028e-05
																vvi00904	Diterpenoid biosynthesis	Metabolism	Metabolism of terpenoids and polyketides	6	1	7	0.000142106	0.00724738
																vvi04141	Protein processing in endoplasmic reticulum	Genetic Information Processing	Folding, sorting and degradation	5	17	22	0.00101403	0.034477
																vvi00941	Flavonoid biosynthesis	Metabolism	Biosynthesis of other secondary metabolites	10	2	12	0.00146947	0.0374715
																vvi00909	Sesquiterpenoid and triterpenoid biosynthesis	Metabolism	Metabolism of terpenoids and polyketides	7	0	7	0.00296065	0.0537595
																vvi00480	Glutathione metabolism	Metabolism	Metabolism of other amino acids	8	6	14	0.00316232	0.0537595
																vvi00073	Cutin, suberine and wax biosynthesis	Metabolism	Lipid metabolism	1	4	5	0.0053849	0.0784657
																vvi00062	Fatty acid elongation	Metabolism	Lipid metabolism	5	2	7	0.00845233	0.107767
																vvi04626	Plant-pathogen interaction	Organismal Systems	Environmental adaptation	11	5	16	0.0183709	0.208204
																vvi00944	Flavone and flavonol biosynthesis	Metabolism	Biosynthesis of other secondary metabolites	2	0	2	0.028411	0.284877
																vvi00945	Stilbenoid, diarylheptanoid and gingerol biosynthesis	Metabolism	Biosynthesis of other secondary metabolites	5	0	5	0.0320529	0.284877
																vvi00591	Linoleic acid metabolism	Metabolism	Lipid metabolism	3	0	3	0.033515	0.284877
																vvi00400	Phenylalanine, tyrosine and tryptophan biosynthesis	Metabolism	Amino acid metabolism	2	4	6	0.0517264	0.405853
																vvi00942	Anthocyanin biosynthesis	Metabolism	Biosynthesis of other secondary metabolites	1	0	1	0.0564921	0.411585
																vvi00500	Starch and sucrose metabolism	Metabolism	Carbohydrate metabolism	11	1	12	0.066076	0.449317
																vvi00052	Galactose metabolism	Metabolism	Carbohydrate metabolism	3	3	6	0.0712767	0.454389
																vvi00966	Glucosinolate biosynthesis	Metabolism	Biosynthesis of other secondary metabolites	2	0	2	0.0880782	0.528469
																vvi00906	Carotenoid biosynthesis	Metabolism	Metabolism of terpenoids and polyketides	4	0	4	0.103838	0.588414
																vvi04016	MAPK signaling pathway - plant	Environmental Information Processing	Signal transduction	7	3	10	0.119303	0.640467
																vvi00592	alpha-Linolenic acid metabolism	Metabolism	Lipid metabolism	4	1	5	0.141155	0.702562
															T_XY VS. T_XH	PathwayID	Pathway	Level1	Level2	Up_number	Down_number	DEG_number	Pvalue	FDR
																vvi04626	Plant-pathogen interaction	Organismal Systems	Environmental adaptation	18	8	26	2.07909e-07	1.97514e-05
																vvi00480	Glutathione metabolism	Metabolism	Metabolism of other amino acids	10	8	18	1.26683e-05	0.000601743
																vvi00940	Phenylpropanoid biosynthesis	Metabolism	Biosynthesis of other secondary metabolites	19	2	21	0.000209735	0.0066416
																vvi00909	Sesquiterpenoid and triterpenoid biosynthesis	Metabolism	Metabolism of terpenoids and polyketides	5	2	7	0.001953	0.0463837
																vvi00902	Monoterpenoid biosynthesis	Metabolism	Metabolism of terpenoids and polyketides	3	1	4	0.00264556	0.0502656
																vvi00100	Steroid biosynthesis	Metabolism	Lipid metabolism	4	2	6	0.00571065	0.0904185
																vvi00941	Flavonoid biosynthesis	Metabolism	Biosynthesis of other secondary metabolites	8	2	10	0.00798511	0.0977367
																vvi00740	Riboflavin metabolism	Metabolism	Metabolism of cofactors and vitamins	3	1	4	0.00823046	0.0977367
																vvi00966	Glucosinolate biosynthesis	Metabolism	Biosynthesis of other secondary metabolites	2	1	3	0.00951831	0.100471
																vvi04141	Protein processing in endoplasmic reticulum	Genetic Information Processing	Folding, sorting and degradation	3	15	18	0.0107659	0.102276
																vvi00062	Fatty acid elongation	Metabolism	Lipid metabolism	5	1	6	0.0212953	0.174208
																vvi00073	Cutin, suberine and wax biosynthesis	Metabolism	Lipid metabolism	2	2	4	0.0220052	0.174208
																vvi00944	Flavone and flavonol biosynthesis	Metabolism	Biosynthesis of other secondary metabolites	2	0	2	0.024738	0.180777
																vvi00592	alpha-Linolenic acid metabolism	Metabolism	Lipid metabolism	5	1	6	0.0418638	0.284076
																vvi00942	Anthocyanin biosynthesis	Metabolism	Biosynthesis of other secondary metabolites	1	0	1	0.0525029	0.332518
																vvi00561	Glycerolipid metabolism	Metabolism	Lipid metabolism	5	2	7	0.0606214	0.35994
																vvi00945	Stilbenoid, diarylheptanoid and gingerol biosynthesis	Metabolism	Biosynthesis of other secondary metabolites	4	0	4	0.0845062	0.472241
																vvi00052	Galactose metabolism	Metabolism	Carbohydrate metabolism	3	2	5	0.13568	0.632758
																vvi00330	Arginine and proline metabolism	Metabolism	Amino acid metabolism	4	1	5	0.13568	0.632758
																vvi00380	Tryptophan metabolism	Metabolism	Amino acid metabolism	4	0	4	0.146247	0.632758

## Sheet: Table S4b
	Table S4b Genes identified in 4 and 5 cultivars. Annotation and enriched pathways for these categories.
	Pathways,P-value<0.05.
																											Pathways,P-value<0.05.
	Control VS .Treatment																										Treatment
	In 5 cultivars			In 4 cultivars															Total			Pathways Enriched with only shared genes subset (DEG_number=159)					In 5 cultivars			In 4 cultivars												Total				Pathways Enriched with only shared genes subset (DEG_number=470)
count	115	39		102	29		92	24		94	17		117	36		111	43		159								188	224		182	137		124	166		169	211		77	122		470
	[ Xinyu ] and [ Miguang ]and [ Summer Black ] and [ Beihong ] and [ Flame seedless ]			[ Xinyu ] and [ Miguang ]and [ Summer Black ] and [ Beihong ]			[ Xinyu ] and [ Miguang ]and [ Summer Black ] and [ Flame seedless ]			[ Xinyu ] and [ Miguang ] and [ Beihong ] and [ Flame seedless ]			[ Xinyu ] and [ Summer Black ] and [ Beihong ] and [ Flame seedless ]			[ Miguang ] and [ Summer Black ] and [ Beihong ] and [ Flame seedless ]			Genes	Name	Description		PathwayID	Pathway			[ Xinyu ] and [ Miguang ]and [ Summer Black ] and [ Beihong ] and [ Flame seedless ]			[ Xinyu ] and [ Miguang ]and [ Summer Black ] and [ Beihong ]			[ Xinyu ] and [ Miguang ]and [ Summer Black ] and [ Flame seedless ]			[ Xinyu ] and [ Miguang ] and [ Beihong ] and [ Flame seedless ]			[ Miguang ] and [ Summer Black ] and [ Beihong ] and [ Flame seedless ]			Genes	Name	Description		PathwayID	Pathway
	Upregulated gene	Downgulated gene		Upregulated gene	Downgulated gene		Upregulated gene	Downgulated gene		Upregulated gene	Downgulated gene		Upregulated gene	Downgulated gene		Upregulated gene	Downgulated gene						vvi04141	Protein processing in endoplasmic reticulum			Upregulated gene	Downgulated gene		Upregulated gene	Downgulated gene		Upregulated gene	Downgulated gene		Upregulated gene	Downgulated gene		Upregulated gene	Downgulated gene
	ID	ID		ID	ID		ID	ID		ID	ID		ID	ID		ID	ID		VIT_19s0140g00120	GA2ox3	gibberellin 2-beta-dioxygenase 1		vvi00400	Phenylalanine, tyrosine and tryptophan biosynthesis			ID	ID		ID	ID		ID	ID		ID	ID		ID	ID
	VIT_06s0004g04470	VIT_09s0054g00420		VIT_06s0004g04470	VIT_09s0054g00420		VIT_06s0004g04470	VIT_09s0054g00420		VIT_06s0004g04470	VIT_09s0054g00420		VIT_06s0004g04470	VIT_09s0054g00420		VIT_06s0004g04470	VIT_06s0004g06210		VIT_11s0037g00510	-	heat shock 70 kDa protein		vvi00941	Flavonoid biosynthesis			VIT_12s0028g03110	VIT_16s0100g00090		VIT_12s0028g03110	VIT_16s0100g00090		VIT_12s0028g03110	VIT_16s0100g00090		VIT_12s0028g03110	VIT_16s0100g00090		VIT_11s0016g01520	VIT_16s0022g02470		VIT_12s0028g03110	-	probable caffeoyl-CoA O-methyltransferase At4g26220		vvi00940	Phenylpropanoid biosynthesis
	VIT_18s0001g01730	VIT_18s0001g04860		VIT_18s0001g01730	VIT_18s0001g04860		VIT_18s0001g01730	VIT_18s0001g04860		VIT_18s0001g01730	VIT_18s0001g04860		VIT_18s0001g01730	VIT_18s0001g04860		VIT_19s0140g00120	VIT_04s0023g01480		VIT_01s0026g00630	-	UDP-glycosyltransferase 74B1		vvi00906	Carotenoid biosynthesis			VIT_19s0177g00030	VIT_16s0022g02310		VIT_19s0177g00030	VIT_16s0022g02310		VIT_19s0177g00030	VIT_16s0022g02310		VIT_19s0177g00030	VIT_16s0022g02310		VIT_13s0067g00370	VIT_13s0019g00060		VIT_19s0177g00030	GA2ox6	gibberellin 2-beta-dioxygenase 8-like		vvi00904	Diterpenoid biosynthesis
	VIT_18s0001g12800	VIT_18s0001g03510		VIT_18s0001g12800	VIT_18s0001g03510		VIT_18s0001g12800	VIT_18s0001g03510		VIT_18s0001g12800	VIT_18s0001g03510		VIT_18s0001g12800	VIT_18s0001g03510		VIT_11s0037g00510	VIT_12s0035g00900		VIT_03s0063g00380	-	abscisic acid 8'-hydroxylase 4		vvi00904	Diterpenoid biosynthesis			VIT_00s0992g00020	VIT_04s0008g01490		VIT_00s0992g00020	VIT_04s0008g01490		VIT_00s0992g00020	VIT_04s0008g01490		VIT_00s0992g00020	VIT_04s0008g01490		VIT_11s0065g00030	VIT_00s0441g00020		VIT_00s0992g00020	-	15.4 kDa class V heat shock protein		vvi04141	Protein processing in endoplasmic reticulum
	VIT_03s0063g00380	VIT_04s0023g01480		VIT_03s0063g00380	VIT_04s0023g01480		VIT_03s0063g00380	VIT_04s0023g01480		VIT_19s0140g00120	VIT_04s0023g01480		VIT_03s0063g00380	VIT_12s0035g00900		VIT_01s0026g00630	VIT_10s0003g04240		VIT_01s0146g00180	-	auxin-responsive protein SAUR71-like		vvi00966	Glucosinolate biosynthesis			VIT_18s0001g03510	VIT_16s0050g01680		VIT_18s0001g03510	VIT_16s0050g01680		VIT_18s0001g03510	VIT_16s0050g01680		VIT_18s0001g03510	VIT_16s0050g01680		VIT_01s0011g03880	VIT_01s0011g03870		VIT_18s0001g03510	FLS3	flavonol synthase/flavanone 3-hydroxylase-like		vvi00941	Flavonoid biosynthesis
	VIT_19s0140g00120	VIT_12s0035g00900		VIT_19s0140g00120	VIT_12s0035g00900		VIT_19s0140g00120	VIT_12s0035g00900		VIT_01s0026g00630	VIT_06s0004g05460		VIT_01s0146g00180	VIT_10s0003g04240		VIT_03s0063g00380	VIT_19s0014g02830		VIT_04s0023g02810	-	aldehyde dehydrogenase family 3 member F1		vvi00750	Vitamin B6 metabolism			VIT_19s0014g04900	VIT_19s0093g00110		VIT_19s0014g04900	VIT_19s0093g00110		VIT_19s0014g04900	VIT_19s0093g00110		VIT_19s0014g04900	VIT_19s0093g00110		VIT_01s0010g02460	VIT_19s0140g00120		VIT_19s0014g04900	-	(E)-beta-caryophyllene synthase		vvi00909	Sesquiterpenoid and triterpenoid biosynthesis
	VIT_01s0026g00630	VIT_10s0003g04240		VIT_01s0026g00630	VIT_10s0003g04240		VIT_01s0026g00630	VIT_10s0003g04240		VIT_08s0058g00470	VIT_01s0011g05810		VIT_04s0023g02810	VIT_00s0252g00110		VIT_01s0146g00180	VIT_15s0021g00040		VIT_08s0058g00690	WRKY33	probable WRKY transcription factor 26		vvi00380	Tryptophan metabolism			VIT_19s0093g00150	VIT_06s0080g00110		VIT_19s0093g00150	VIT_06s0080g00110		VIT_19s0093g00150	VIT_06s0080g00110		VIT_19s0093g00150	VIT_06s0080g00110		VIT_06s0004g07660	VIT_00s2576g00010		VIT_19s0093g00150	-	probable glutathione S-transferase		vvi00480	Glutathione metabolism
	VIT_01s0146g00180	VIT_19s0014g02830		VIT_09s0002g02460	VIT_19s0014g02830		VIT_01s0146g00180	VIT_19s0014g02830		VIT_14s0006g01280	VIT_10s0116g00410		VIT_03s0063g00370	VIT_19s0014g02830		VIT_04s0023g02810	VIT_09s0054g00420		VIT_09s0002g02210	-	protein HOTHEAD		vvi04075	Plant hormone signal transduction			VIT_15s0045g01520	VIT_01s0137g00170		VIT_15s0045g01520	VIT_01s0137g00170		VIT_15s0045g01520	VIT_01s0137g00170		VIT_15s0045g01520	VIT_01s0137g00170		VIT_09s0002g07920	VIT_14s0066g02410		VIT_15s0045g01520	-	protein ECERIFERUM 1		vvi00073	Cutin, suberine and wax biosynthesis
	VIT_04s0023g02810	VIT_09s0054g00420		VIT_01s0146g00180	VIT_06s0004g05460		VIT_04s0023g02810	VIT_01s0011g05810		VIT_09s0002g05270	VIT_06s0004g06130		VIT_08s0058g00690	VIT_07s0104g00270		VIT_08s0058g00690	VIT_06s0004g05460		VIT_08s0058g00470	-	abscisic acid receptor PYL4		vvi04016	MAPK signaling pathway - plant			VIT_12s0034g01840	VIT_14s0068g01540		VIT_12s0034g01840	VIT_14s0068g01540		VIT_12s0034g01840	VIT_14s0068g01540		VIT_12s0034g01840	VIT_14s0068g01540		VIT_01s0026g00830	VIT_00s0187g00270		VIT_12s0034g01840	-	3-ketoacyl-CoA synthase 7		vvi00062	Fatty acid elongation
	VIT_08s0058g00690	VIT_06s0004g05460		VIT_04s0023g02810	VIT_01s0011g05810		VIT_08s0058g00690	VIT_02s0025g00240		VIT_07s0031g02550	VIT_19s0014g02830		VIT_13s0158g00320	VIT_06s0004g05460		VIT_09s0002g02210	VIT_01s0011g05810		VIT_14s0006g01280	MYBA7	R2R3 MYB transcription factor		vvi04712	Circadian rhythm - plant			VIT_03s0088g00810	VIT_11s0016g00540		VIT_03s0088g00810	VIT_11s0016g00540		VIT_03s0088g00810	VIT_11s0016g00540		VIT_03s0088g00810	VIT_06s0004g02300		VIT_13s0047g00260	VIT_11s0016g05280		VIT_03s0088g00810	PR1	pathogenesis-related protein		vvi04626	Plant-pathogen interaction
	VIT_08s0058g00470	VIT_01s0011g05810		VIT_08s0058g00690	VIT_10s0116g00410		VIT_04s0008g01490	VIT_13s0067g02120		VIT_04s0008g01490	VIT_13s0067g02120		VIT_08s0058g00470	VIT_01s0011g05810		VIT_08s0058g00470	VIT_10s0116g00410		VIT_09s0002g05270	-	gibberellin 3-beta-dioxygenase 1-like		vvi02010	ABC transporters			VIT_06s0061g01430	VIT_16s0039g00990		VIT_06s0061g01430	VIT_16s0039g00990		VIT_06s0061g01430	VIT_16s0039g00990		VIT_06s0061g01430	VIT_13s0067g03820		VIT_06s0061g00670	VIT_01s0011g01020		VIT_06s0061g01430	-	flavanone 7-O-glucoside 2''-O-beta-L-rhamnosyltransferase		vvi00944	Flavone and flavonol biosynthesis
	VIT_14s0006g01280	VIT_10s0116g00410		VIT_08s0058g00470	VIT_19s0093g00550		VIT_06s0004g08150	VIT_03s0038g01090		VIT_06s0004g08150	VIT_04s0008g00660		VIT_14s0006g01280	VIT_10s0116g00410		VIT_14s0006g01280	VIT_19s0093g00550		VIT_02s0087g00710	HYD2	hypodontia, autosomal recessive (2)		vvi00730	Thiamine metabolism			VIT_06s0004g01470	VIT_13s0064g01660		VIT_06s0004g01470	VIT_13s0064g01660		VIT_06s0004g01470	VIT_13s0064g01660		VIT_06s0004g01470	VIT_07s0005g01970		VIT_09s0002g05270	VIT_00s0271g00030		VIT_06s0004g01470	-	linoleate 13S-lipoxygenase 2-1, chloroplastic		vvi00945	Stilbenoid, diarylheptanoid and gingerol biosynthesis
	VIT_09s0002g05270	VIT_19s0093g00550		VIT_14s0006g01280	VIT_06s0004g06130		VIT_05s0136g00260	VIT_13s0019g02200		VIT_05s0136g00260	VIT_16s0098g00900		VIT_09s0002g05270	VIT_19s0093g00550		VIT_09s0002g05270	VIT_06s0004g06130		VIT_07s0031g02550	-	ABC transporter G family member 5		vvi00360	Phenylalanine metabolism			VIT_05s0077g00810	VIT_09s0054g01220		VIT_05s0077g00810	VIT_09s0054g01220		VIT_05s0077g00810	VIT_09s0054g01220		VIT_03s0088g00710	VIT_00s0441g00020		VIT_08s0007g01020	VIT_19s0177g00030		VIT_05s0077g00810	-	calmodulin-4		vvi00591	Linoleic acid metabolism
	VIT_02s0087g00710	VIT_06s0004g06130		VIT_09s0002g05270	VIT_03s0038g01090		VIT_16s0050g01090	VIT_16s0098g00900		VIT_15s0046g02190	VIT_11s0052g01730		VIT_02s0087g00710	VIT_06s0004g06130		VIT_02s0087g00710	VIT_02s0025g00240		VIT_19s0140g00140	-	gibberellin 2-beta-dioxygenase 1		vvi00910	Nitrogen metabolism			VIT_00s0153g00050	VIT_15s0046g03550		VIT_00s0153g00050	VIT_15s0046g03550		VIT_00s0153g00050	VIT_15s0046g03550		VIT_00s2077g00020	VIT_14s0030g00660		VIT_13s0019g02140	VIT_04s0044g01110		VIT_00s0153g00050	-	probable glutathione S-transferase		vvi00902	Monoterpenoid biosynthesis
	VIT_07s0031g02550	VIT_01s0011g05810		VIT_02s0087g00710	VIT_13s0019g02200		VIT_15s0046g02190	VIT_03s0038g03400		VIT_14s0030g00650	VIT_04s0008g00220		VIT_07s0031g02550	VIT_02s0025g00240		VIT_07s0031g02550	VIT_13s0067g02120		VIT_04s0008g01490	-	small heat shock protein 17.3 kDa		vvi00908	Zeatin biosynthesis			VIT_11s0016g05320	VIT_00s0441g00020		VIT_11s0016g05320	VIT_00s0441g00020		VIT_11s0016g05320	VIT_00s0441g00020		VIT_04s0008g03770	VIT_11s0016g05280		VIT_00s0153g00050	VIT_18s0001g04860		VIT_11s0016g05320	-	peroxidase 25		vvi00100	Steroid biosynthesis
	VIT_04s0008g01490	VIT_02s0025g00240		VIT_07s0031g02550	VIT_11s0052g01730		VIT_14s0030g00650	VIT_14s0030g02310		VIT_13s0067g02870	VIT_13s0067g03390		VIT_01s0026g00630	VIT_13s0067g02120		VIT_19s0140g00140	VIT_15s0045g01520		VIT_18s0001g12800	-	dihydroflavonol reductase		vvi00073	Cutin, suberine and wax biosynthesis			VIT_03s0088g01140	VIT_04s0008g01500		VIT_03s0088g01140	VIT_00s0181g00130		VIT_03s0088g01140	VIT_04s0008g01500		VIT_05s0049g01090	VIT_12s0057g01030		VIT_01s0011g05610	VIT_12s0057g01030		VIT_03s0088g01140	-	squalene monooxygenase		vvi00592	alpha-Linolenic acid metabolism
	VIT_06s0004g08150	VIT_19s0014g02830		VIT_04s0008g01490	VIT_04s0008g00220		VIT_13s0067g02870	VIT_03s0038g01110		VIT_05s0049g01980	VIT_10s0116g00530		VIT_04s0008g01490	VIT_03s0038g01090		VIT_04s0008g01490	VIT_03s0038g01090		VIT_06s0004g08150	-	trans-cinnamate 4-monooxygenase-like						VIT_13s0019g00060	VIT_18s0001g12880		VIT_13s0019g00060	VIT_05s0049g01980		VIT_13s0019g00060	VIT_18s0001g12880		VIT_17s0000g07210	VIT_01s0010g03490		VIT_13s0064g01500	VIT_15s0045g01520		VIT_13s0019g00060	-	(-)-alpha-terpineol synthase		vvi00052	Galactose metabolism
	VIT_05s0136g00260	VIT_13s0067g02120		VIT_14s0030g00650	VIT_13s0067g03390		VIT_09s0002g05270	VIT_11s0052g01200		VIT_18s0122g01320	VIT_03s0038g03400		VIT_06s0004g08150	VIT_04s0023g01480		VIT_18s0001g12800	VIT_13s0019g02200		VIT_05s0136g00260	CHS3	chalcone synthase						VIT_00s0525g00020	VIT_06s0004g02300		VIT_00s0525g00020	VIT_04s0008g01500		VIT_00s0525g00020	VIT_08s0040g02420		VIT_06s0004g02060	VIT_01s0146g00180		VIT_19s0014g04750	VIT_06s0004g01500		VIT_00s0525g00020	-	squalene epoxidase 3		vvi00400	Phenylalanine, tyrosine and tryptophan biosynthesis
	VIT_16s0050g01090	VIT_03s0038g01090		VIT_13s0067g02870	VIT_04s0008g00660		VIT_05s0049g01980	VIT_08s0007g05740		VIT_14s0030g02310			VIT_05s0136g00260	VIT_08s0007g04800		VIT_06s0004g08150	VIT_04s0008g00220		VIT_16s0050g01090	-	beta-carotene hydroxylase 2, chloroplastic						VIT_14s0066g01690	VIT_13s0067g03820		VIT_00s0181g00140	VIT_18s0001g12880		VIT_14s0066g01690	VIT_06s0009g02970		VIT_13s0064g01500	VIT_04s0044g01110		VIT_09s0054g01230	VIT_11s0016g01520		VIT_14s0066g01690	-	alpha-dioxygenase 1		vvi04075	Plant hormone signal transduction
	VIT_15s0046g02190	VIT_04s0023g01480		VIT_16s0050g01090	VIT_16s0098g00900		VIT_10s0003g03750	VIT_03s0038g01130		VIT_15s0048g02410			VIT_00s0252g00040	VIT_13s0019g02200		VIT_05s0136g00260	VIT_13s0067g03390		VIT_15s0046g02190	-	WRKY transcription factor 22						VIT_03s0088g00710	VIT_07s0005g01970		VIT_17s0000g07790	VIT_06s0004g02300		VIT_01s0011g01450	VIT_13s0067g03820		VIT_08s0007g07100	VIT_16s0022g02030		VIT_19s0015g02890	VIT_19s0014g04900		VIT_03s0088g00710	-	basic form of pathogenesis-related protein 1		vvi00010	Glycolysis / Gluconeogenesis
	VIT_14s0030g00650	VIT_13s0019g02200		VIT_05s0049g01980	VIT_10s0116g00530		VIT_18s0122g01320	VIT_07s0005g00090		VIT_15s0048g01320			VIT_16s0050g01090	VIT_05s0020g02630		VIT_16s0050g01090	VIT_10s0116g00530		VIT_14s0030g00650	SDH4	bifunctional 3-dehydroquinate dehydratase/shikimate dehydrogenase, chloroplastic						VIT_00s2077g00020	VIT_14s0030g00660		VIT_14s0066g01690	VIT_13s0067g03820		VIT_13s0073g00710	VIT_14s0066g02620		VIT_18s0001g06360	VIT_06s0004g01500		VIT_12s0028g03110	VIT_19s0093g00150		VIT_00s2077g00020	-	probable galactinol--sucrose galactosyltransferase 2		vvi04016	MAPK signaling pathway - plant
	VIT_13s0067g02870	VIT_04s0008g00220		VIT_10s0003g03750	VIT_14s0030g02310		VIT_18s0001g13980	VIT_13s0067g00330		VIT_16s0050g02480			VIT_15s0046g02190	VIT_04s0008g00220		VIT_15s0046g02190	VIT_16s0098g00900		VIT_05s0049g01980	-	3-isopropylmalate dehydratase large subunit, chloroplastic						VIT_04s0008g03770	VIT_11s0016g05280		VIT_03s0088g00710	VIT_07s0005g01970		VIT_05s0077g00840	VIT_11s0016g01520		VIT_01s0011g01450	VIT_09s0002g02210		VIT_10s0003g04240	VIT_12s0028g01940		VIT_04s0008g03770	-	aspartate aminotransferase, cytoplasmic		vvi00350	Tyrosine metabolism
	VIT_05s0049g01980	VIT_13s0067g03390		VIT_09s0002g02450	VIT_03s0038g01110		VIT_11s0016g03930	VIT_19s0014g04690		VIT_12s0059g01560			VIT_14s0030g00650	VIT_13s0067g03390		VIT_14s0030g00650	VIT_03s0038g03400		VIT_18s0122g01320	-	catalase isozyme 1						VIT_05s0049g01090	VIT_12s0057g01030		VIT_00s2077g00020	VIT_14s0030g00660		VIT_19s0015g00810	VIT_15s0046g03580		VIT_13s0073g00710	VIT_08s0040g02420		VIT_15s0045g01020	VIT_04s0044g00020		VIT_05s0049g01090	-	glutathione transferase GST 23		vvi03010	Ribosome
	VIT_10s0003g03750	VIT_10s0116g00530		VIT_18s0122g01320	VIT_11s0052g01200		VIT_12s0059g01560	VIT_04s0008g00220		VIT_13s0019g04460			VIT_13s0067g02870	VIT_10s0116g00530		VIT_05s0049g01980	VIT_14s0030g02310		VIT_10s0003g03750	NCED2	9-cis-epoxycarotenoid dioxygenase 2						VIT_17s0000g07210	VIT_01s0010g03490		VIT_04s0008g03770	VIT_11s0016g05280		VIT_19s0093g00550	VIT_07s0005g01970		VIT_05s0077g00840	VIT_06s0009g02970		VIT_17s0000g05870	VIT_09s0002g04950		VIT_17s0000g07210	-	flavonoid 3' hydroxylase		vvi03008	Ribosome biogenesis in eukaryotes
	VIT_18s0122g01320	VIT_16s0098g00900		VIT_18s0001g13980	VIT_08s0007g05740		VIT_13s0019g04460	VIT_19s0085g00010		VIT_14s0068g00930			VIT_18s0001g13980	VIT_11s0052g01730		VIT_18s0122g01320	VIT_04s0008g00660		VIT_18s0001g13980	-	indole-3-acetic acid-induced protein ARG7-like						VIT_06s0004g02060	VIT_01s0146g00180		VIT_05s0049g01090	VIT_12s0057g01030		VIT_01s0011g00760	VIT_02s0025g02140		VIT_19s0015g00810	VIT_14s0066g02620		VIT_00s0181g00180	VIT_00s0253g00010		VIT_06s0004g02060	-	aldehyde dehydrogenase family 3 member F1		vvi00360	Phenylalanine metabolism
	VIT_18s0001g13980	VIT_03s0038g03400		VIT_11s0016g03930	VIT_03s0038g01130		VIT_14s0068g00930			VIT_00s0391g00070			VIT_11s0016g03930	VIT_16s0098g00900		VIT_10s0003g03750	VIT_11s0052g01730		VIT_11s0016g03930	-	indole-3-pyruvate monooxygenase YUCCA2						VIT_13s0064g01500	VIT_04s0044g01110		VIT_17s0000g07210	VIT_01s0010g03490		VIT_19s0140g00140	VIT_13s0067g02120		VIT_19s0093g00550	VIT_11s0016g01520		VIT_16s0022g02310	VIT_19s0014g00160		VIT_13s0064g01500	-	linoleate 13S-lipoxygenase 2-1, chloroplastic-like		vvi00906	Carotenoid biosynthesis
	VIT_11s0016g03930	VIT_14s0030g02310		VIT_15s0046g02190	VIT_07s0005g00090		VIT_19s0093g00550			VIT_02s0025g04720			VIT_18s0001g03910	VIT_04s0008g00660		VIT_18s0001g13980	VIT_03s0038g01110		VIT_15s0046g02380	-	cytochrome P450 86A8						VIT_08s0007g07100	VIT_16s0022g02030		VIT_06s0004g02060	VIT_01s0146g00180		VIT_00s0372g00040	VIT_13s0019g01010		VIT_01s0011g00760	VIT_15s0046g03580		VIT_07s0005g01760	VIT_07s0031g03170		VIT_08s0007g07100	-	fatty acyl-CoA reductase 2		vvi00740	Riboflavin metabolism
	VIT_14s0030g02310	VIT_03s0038g01110		VIT_14s0030g02310	VIT_13s0067g00330		VIT_08s0058g00470			VIT_11s0037g00510			VIT_14s0030g02310	VIT_03s0038g03400		VIT_11s0016g03930	VIT_11s0052g01200		VIT_14s0030g02310	-	auxin-induced protein 22D						VIT_18s0001g06360	VIT_06s0004g01500		VIT_13s0064g01500	VIT_04s0044g01110		VIT_01s0010g00670	VIT_18s0072g00920		VIT_16s0022g02470	VIT_02s0025g02140		VIT_13s0067g02360	VIT_00s0521g00010		VIT_18s0001g06360	-	alcohol dehydrogenase-like 1		vvi00966	Glucosinolate biosynthesis
	VIT_15s0048g02410	VIT_13s0019g02200		VIT_15s0048g02410	VIT_19s0014g04690		VIT_00s0391g00070			VIT_19s0177g00030			VIT_15s0048g02410	VIT_14s0030g02310		VIT_15s0046g02380	VIT_08s0007g05740		VIT_15s0048g02410	-	protein LHY						VIT_01s0011g01450	VIT_09s0002g02210		VIT_08s0007g07100	VIT_16s0022g02030		VIT_19s0014g05180	VIT_18s0041g00920		VIT_00s0521g00010	VIT_13s0067g02120		VIT_00s0187g00310	VIT_00s0687g00010		VIT_01s0011g01450	-	50S ribosomal protein L7/L12		vvi00710	Carbon fixation in photosynthetic organisms
	VIT_15s0048g01320	VIT_11s0052g01200		VIT_15s0048g01320	VIT_19s0085g00010		VIT_02s0025g04720			VIT_04s0008g01500			VIT_15s0048g01320	VIT_03s0038g01110		VIT_14s0030g02310	VIT_03s0038g01130		VIT_15s0048g01320	GA20ox1	gibberellin 20 oxidase 1-D-like						VIT_13s0073g00710	VIT_08s0040g02420		VIT_18s0001g06360	VIT_06s0004g01500		VIT_01s0010g03510	VIT_17s0000g02930		VIT_11s0016g05320	VIT_13s0019g01010		VIT_07s0130g00220	VIT_00s0371g00100		VIT_13s0073g00710	-	nucleolar GTP-binding protein 1		vvi00260	Glycine, serine and threonine metabolism
	VIT_16s0050g02480	VIT_08s0007g05740		VIT_16s0050g02480			VIT_11s0037g00510			VIT_04s0023g00580			VIT_16s0050g02480	VIT_11s0052g01200		VIT_15s0048g02410	VIT_07s0005g00090		VIT_16s0050g02480	ABCC1	ATP-binding cassette, sub-family C (CFTR/MRP), member 1						VIT_05s0077g00840	VIT_06s0009g02970		VIT_01s0011g00760	VIT_09s0002g02210		VIT_12s0028g01940	VIT_01s0011g02060		VIT_12s0055g01020	VIT_18s0041g00920		VIT_03s0088g00810	VIT_18s0001g06840		VIT_05s0077g00840	-	stachyose synthase		vvi00190	Oxidative phosphorylation
	VIT_12s0059g01560	VIT_03s0038g01130		VIT_11s0037g00510			VIT_19s0177g00030			VIT_07s0005g02510			VIT_05s0049g01980	VIT_08s0007g05740		VIT_15s0048g01320	VIT_13s0067g00330		VIT_12s0059g01560	-	protein disulfide isomerase-like 2-3						VIT_19s0015g00810	VIT_14s0066g02620		VIT_19s0140g00140	VIT_18s0041g00920		VIT_13s0064g01480	VIT_07s0141g00060		VIT_04s0023g01240	VIT_18s0072g00920		VIT_15s0048g01320	VIT_15s0046g03550		VIT_19s0015g00810	-	protein transport protein SEC13 homolog B		vvi00960	Tropane, piperidine and pyridine alkaloid biosynthesis
	VIT_13s0019g04460	VIT_07s0005g00090		VIT_01s0010g00480			VIT_02s0025g00240			VIT_19s0140g00140			VIT_12s0059g01560	VIT_03s0038g01130		VIT_16s0050g02480	VIT_19s0014g04690		VIT_13s0067g02870	CHI2	probable chalcone--flavonone isomerase 3						VIT_19s0093g00550	VIT_11s0016g01520		VIT_19s0015g00810	VIT_18s0072g00920		VIT_19s0014g05160	VIT_00s1569g00010		VIT_00s0687g00010	VIT_04s0008g01500		VIT_18s0001g06360	VIT_10s0003g03520		VIT_19s0093g00550	-	9-cis-epoxycarotenoid dioxygenase 1		vvi00380	Tryptophan metabolism
	VIT_14s0068g00930	VIT_13s0067g00330		VIT_04s0023g03370			VIT_02s0012g01270			VIT_17s0000g09760			VIT_13s0019g04460	VIT_07s0005g00090		VIT_12s0059g01560	VIT_19s0085g00010		VIT_13s0019g04460	PAL7	phenylalanine ammonia-lyase G1						VIT_01s0011g00760	VIT_15s0046g03580		VIT_00s0372g00040	VIT_17s0000g02930		VIT_06s0004g05670	VIT_09s0002g05840		VIT_18s0001g06840	VIT_04s0008g01530		VIT_06s0004g05380	VIT_10s0116g00410		VIT_01s0011g00760	BG1	beta-glucosidase		vvi00196	Photosynthesis - antenna proteins
	VIT_19s0093g00550	VIT_19s0014g04690		VIT_04s0008g01530			VIT_07s0005g04800			VIT_11s0052g01090			VIT_14s0068g00930	VIT_13s0067g00330		VIT_13s0067g02870			VIT_14s0068g00930	-	chalcone synthase						VIT_19s0140g00140	VIT_02s0025g02140		VIT_01s0010g00670	VIT_19s0015g02890		VIT_04s0023g02570	VIT_01s0011g03870		VIT_11s0016g02600	VIT_01s0010g02290		VIT_17s0000g02930	VIT_00s1995g00010		VIT_19s0140g00140	-	gibberellin 2-beta-dioxygenase 1		vvi00561	Glycerolipid metabolism
	VIT_00s0391g00070	VIT_04s0008g00220		VIT_13s0067g01940			VIT_19s0014g03220			VIT_02s0012g01270			VIT_19s0093g00550	VIT_19s0014g04690		VIT_13s0019g04460			VIT_19s0093g00550	-	9-cis-epoxycarotenoid dioxygenase 1						VIT_00s0372g00040	VIT_13s0067g02120		VIT_19s0014g05180	VIT_17s0000g02920		VIT_13s0084g00010	VIT_16s0050g01580		VIT_10s0003g00650	VIT_00s0707g00010		VIT_15s0021g00050	VIT_05s0020g03320		VIT_00s0372g00040	-	(3S,6E)-nerolidol synthase 1
	VIT_02s0025g04720	VIT_19s0085g00010		VIT_02s0012g01270			VIT_04s0008g01500			VIT_06s0061g01300			VIT_00s0391g00070	VIT_19s0085g00010		VIT_14s0068g00930			VIT_00s0391g00070	-	3-deoxy-D-arabino-heptulosonate-7-phosphate synthase						VIT_01s0010g00670	VIT_13s0019g01010		VIT_01s0010g03510	VIT_16s0039g01070		VIT_11s0016g02600	VIT_01s0010g02290		VIT_05s0077g00880	VIT_04s0008g01580		VIT_06s0004g01470	VIT_00s0372g00040		VIT_01s0010g00670	-	protein ABHD17B
	VIT_11s0037g00510	VIT_04s0008g00660		VIT_18s0001g06310			VIT_11s0052g01090			VIT_00s0642g00010			VIT_02s0025g04720			VIT_19s0093g00550			VIT_19s0177g00030	GA2ox6	gibberellin 2-beta-dioxygenase 8-like						VIT_19s0014g05180	VIT_18s0072g00920		VIT_12s0028g01940	VIT_19s0015g02730		VIT_05s0094g00210	VIT_11s0118g00670		VIT_16s0039g01360	VIT_13s0019g02850		VIT_09s0054g01410	VIT_06s0004g02300		VIT_19s0014g05180	-	disease resistance protein At4g27190
	VIT_19s0177g00030	VIT_16s0098g00900		VIT_04s0008g01500			VIT_15s0048g02410			VIT_18s0001g14500			VIT_10s0003g03750			VIT_00s0391g00070			VIT_02s0025g00240	BCH1	beta-carotene hydroxylase						VIT_01s0010g03510	VIT_18s0041g00920		VIT_13s0064g01480	VIT_01s0011g02060		VIT_06s0004g04000	VIT_07s0141g00530		VIT_13s0067g02360	VIT_13s0019g00860		VIT_02s0025g03590	VIT_09s0002g03980		VIT_01s0010g03510	-	anthocyanin O-methyltransferase
	VIT_02s0025g00240	VIT_11s0052g01730		VIT_06s0061g01300			VIT_06s0061g01300			VIT_02s0025g00280			VIT_11s0037g00510			VIT_19s0177g00030			VIT_02s0012g01270	-	abscisic acid receptor PYR1						VIT_12s0028g01940	VIT_17s0000g02930		VIT_19s0014g05160	VIT_01s0011g05610		VIT_15s0021g00040	VIT_01s0010g03720		VIT_08s0058g00990	VIT_00s1569g00010		VIT_12s0028g01880	VIT_03s0097g00700		VIT_12s0028g01940	-	trans-resveratrol di-O-methyltransferase-like
	VIT_02s0012g01270			VIT_16s0050g01680			VIT_01s0010g00480			VIT_04s0008g01530			VIT_02s0012g01270			VIT_02s0025g00240			VIT_07s0005g04800	-	probable indole-3-pyruvate monooxygenase YUCCA8						VIT_13s0064g01480	VIT_01s0011g02060		VIT_06s0004g05670	VIT_15s0021g00050		VIT_18s0041g02020	VIT_13s0084g00010		VIT_11s0037g00440	VIT_13s0019g02840		VIT_04s0023g01480	VIT_19s0014g00920		VIT_13s0064g01480	-	linoleate 13S-lipoxygenase 2-1, chloroplastic
	VIT_07s0005g04800			VIT_02s0025g00240			VIT_04s0023g03370			VIT_01s0010g02290			VIT_07s0005g04800			VIT_02s0012g01270			VIT_19s0014g03220	-	protein EPIDERMAL PATTERNING FACTOR 1						VIT_19s0014g05160	VIT_07s0141g00060		VIT_04s0023g02570	VIT_07s0141g00060		VIT_16s0115g00080	VIT_14s0108g00540		VIT_08s0040g02200	VIT_02s0154g00490		VIT_09s0096g00760	VIT_09s0002g06260		VIT_19s0014g05160	-	disease resistance protein At4g27190
	VIT_19s0014g03220			VIT_02s0025g00280			VIT_04s0008g01530			VIT_04s0008g01580			VIT_08s0007g03240			VIT_07s0005g04800			VIT_04s0008g01500	-	17.3 kDa class II heat shock protein						VIT_06s0004g05670	VIT_00s1569g00010		VIT_13s0084g00010	VIT_00s1569g00010		VIT_10s0003g04240	VIT_00s0642g00010		VIT_14s0068g01920	VIT_18s0089g01270		VIT_16s0050g02660	VIT_06s0009g01660		VIT_06s0004g05670	-	glutathione S-transferase U7
	VIT_04s0008g01500			VIT_19s0140g00140			VIT_13s0067g01940			VIT_12s0057g00670			VIT_19s0014g03220			VIT_19s0014g03220			VIT_04s0023g00580	-	auxin-induced protein 15A-like						VIT_04s0023g02570	VIT_09s0002g05840		VIT_11s0016g02600	VIT_11s0052g00200		VIT_10s0071g01120	VIT_18s0001g01730		VIT_07s0129g00360	VIT_13s0019g03000		VIT_07s0005g02220	VIT_13s0084g00010		VIT_04s0023g02570	-	peroxidase 72
	VIT_04s0023g00580			VIT_13s0074g00740			VIT_18s0001g14500			VIT_13s0019g00930			VIT_04s0008g01500			VIT_04s0008g01500			VIT_07s0005g02510	-	transcription factor PIF3						VIT_13s0084g00010	VIT_01s0011g03870		VIT_12s0028g02210	VIT_09s0002g05870		VIT_13s0019g02770	VIT_02s0025g00240		VIT_17s0000g07750	VIT_13s0019g02780		VIT_15s0021g00270	VIT_13s0067g00370		VIT_13s0084g00010	-	(-)-alpha-terpineol synthase-like
	VIT_07s0005g02510			VIT_04s0008g03920			VIT_06s0004g02620			VIT_13s0019g02850			VIT_04s0023g00580			VIT_04s0023g00580			VIT_17s0000g09760	-	putative multidrug resistance protein						VIT_11s0016g02600	VIT_16s0050g01580		VIT_01s0026g00630	VIT_16s0050g01150		VIT_03s0063g00050	VIT_04s0008g01530		VIT_08s0058g00980	VIT_04s0008g01590		VIT_12s0178g00140	VIT_17s0000g04540		VIT_11s0016g02600	-	probable caffeoyl-CoA O-methyltransferase At4g26220
	VIT_19s0140g00140			VIT_16s0022g02030			VIT_02s0025g00360			VIT_13s0019g00860			VIT_07s0005g02510			VIT_07s0005g02510			VIT_02s0025g04720	-	leucoanthocyanidin dioxygenase						VIT_05s0094g00210	VIT_01s0010g02290		VIT_05s0094g00210	VIT_09s0002g05840		VIT_16s0022g02470	VIT_00s0707g00010		VIT_06s0004g07770	VIT_16s0050g01150		VIT_04s0023g02570	VIT_08s0058g00650		VIT_05s0094g00210	-	protein transport protein Sec61 subunit beta-like
	VIT_17s0000g09760			VIT_13s0019g02740			VIT_16s0050g01680			VIT_18s0041g01230			VIT_19s0140g00140			VIT_17s0000g09760			VIT_11s0052g01090	-	4-coumarate--CoA ligase 2						VIT_06s0004g04000	VIT_09s0002g03980		VIT_06s0004g04000	VIT_12s0121g00300		VIT_18s0001g11320	VIT_04s0008g01580		VIT_00s0371g00100	VIT_16s0098g01060		VIT_02s0025g03330	VIT_16s0039g00320		VIT_06s0004g04000	-	3-ketoacyl-CoA synthase 12
	VIT_11s0052g01090			VIT_05s0020g04680			VIT_02s0025g00280			VIT_02s0154g00490			VIT_17s0000g09760			VIT_02s0025g04720			VIT_06s0061g01300	-	arogenate dehydratase/prephenate dehydratase 6, chloroplastic-like						VIT_15s0021g00040	VIT_14s0108g00190		VIT_15s0021g00040	VIT_12s0142g00690		VIT_05s0049g01090	VIT_13s0019g02850		VIT_04s0023g02900	VIT_17s0000g02930		VIT_06s0004g01180	VIT_14s0108g00190		VIT_15s0021g00040	-	protein ECERIFERUM 1
	VIT_06s0061g01300			VIT_12s0059g01560			VIT_19s0140g00140			VIT_18s0089g01270			VIT_06s0061g01300			VIT_11s0052g01090			VIT_02s0025g00280	-	heat shock protein 83						VIT_18s0041g02020	VIT_00s0271g00030		VIT_18s0041g02020	VIT_01s0010g00680		VIT_10s0116g00920	VIT_13s0019g00860		VIT_17s0000g02680	VIT_19s0015g02890		VIT_19s0014g05180	VIT_14s0066g01550		VIT_18s0041g02020	-	putative 12-oxophytodienoate reductase 11
	VIT_00s0642g00010			VIT_00s0391g00070			VIT_13s0074g00740			VIT_13s0019g03160			VIT_01s0010g00480			VIT_06s0061g01300			VIT_04s0008g01530	-	17.3 kDa class II heat shock protein						VIT_13s0047g00260	VIT_14s0030g00650		VIT_13s0047g00260	VIT_04s0008g01530		VIT_06s0004g01510	VIT_13s0019g02840		VIT_19s0140g00140	VIT_17s0000g02920		VIT_18s0001g02440	VIT_19s0085g00600		VIT_13s0047g00260	-	calcium and calcium/calmodulin-dependent serine/threonine-protein kinase
	VIT_18s0001g14500			VIT_02s0025g04720			VIT_04s0008g03920			VIT_13s0019g03000			VIT_11s0052g01090			VIT_02s0025g00280			VIT_01s0010g02290	-	25.3 kDa heat shock protein, chloroplastic-like						VIT_18s0001g12810	VIT_13s0064g01750		VIT_18s0001g12810	VIT_01s0010g02290		VIT_03s0088g00750	VIT_02s0154g00490		VIT_18s0001g11320	VIT_16s0039g01070		VIT_12s0028g00920	VIT_18s0001g05060		VIT_18s0001g12810	-	dihydroflavonol 4-reductase-like
	VIT_02s0025g00280			VIT_19s0177g00030			VIT_16s0022g02030			VIT_16s0022g00510			VIT_18s0001g13200			VIT_04s0008g01530			VIT_04s0008g01580	-	17.3 kDa class II heat shock protein						VIT_07s0005g01980	VIT_19s0015g02890		VIT_07s0005g01980	VIT_00s0707g00010		VIT_04s0023g01240	VIT_18s0089g01270		VIT_05s0077g00520	VIT_19s0015g02730		VIT_15s0021g00040	VIT_16s0050g02660		VIT_07s0005g01980	-	galactinol synthase 2
	VIT_04s0008g01530			VIT_07s0005g04800			VIT_17s0000g07210			VIT_04s0008g01550			VIT_00s0642g00010			VIT_01s0010g02290			VIT_13s0019g03090	-	18.1 kDa class I heat shock protein						VIT_04s0023g01240	VIT_03s0097g00700		VIT_04s0023g01240	VIT_04s0008g01580		VIT_00s0271g00060	VIT_13s0019g03000		VIT_04s0008g04940	VIT_11s0016g02600		VIT_10s0003g03650	VIT_00s0572g00020		VIT_04s0023g01240	-	anthocyanidin 3-O-glucosyltransferase 5
	VIT_01s0010g02290			VIT_19s0014g03220			VIT_08s0040g01710			VIT_02s0154g00480			VIT_18s0001g14500			VIT_04s0008g01580			VIT_12s0057g00670	-	heat shock protein 90-6, mitochondrial						VIT_17s0000g02950	VIT_17s0000g04540		VIT_17s0000g02950	VIT_13s0019g02850		VIT_13s0067g00370	VIT_13s0019g02780		VIT_19s0140g00120	VIT_04s0023g03370		VIT_19s0015g02730	VIT_10s0003g03650		VIT_17s0000g02950	-	probable glutathione S-transferase
	VIT_04s0008g01580			VIT_04s0023g00580			VIT_14s0068g00920			VIT_04s0008g01510			VIT_02s0025g00280			VIT_13s0019g03090			VIT_13s0019g00930	-	heat shock cognate 70 kDa protein						VIT_09s0002g03520	VIT_03s0063g01860		VIT_09s0002g03520	VIT_13s0019g00860		VIT_13s0047g01200	VIT_04s0008g01590		VIT_18s0041g00840	VIT_18s0001g14310		VIT_09s0002g03270	VIT_00s0525g00020		VIT_09s0002g03520	HP2	histidine-containing phosphotransfer protein 4
	VIT_12s0057g00670			VIT_07s0005g02510			VIT_00s0642g00010			VIT_04s0008g01520			VIT_04s0008g01530			VIT_12s0057g00670			VIT_13s0019g02850	-	18.2 kDa class I heat shock protein						VIT_00s0253g00010	VIT_08s0058g00470		VIT_00s0253g00010	VIT_13s0019g02840		VIT_18s0041g00840	VIT_16s0050g01150		VIT_18s0041g00900	VIT_18s0001g12800		VIT_09s0002g05870	VIT_00s0271g00060		VIT_00s0253g00010	-	pyruvate decarboxylase 2-like
	VIT_13s0019g00930			VIT_17s0000g09760			VIT_01s0011g02960			VIT_19s0085g01050			VIT_01s0010g02290			VIT_13s0019g00930			VIT_13s0019g02930	-	18.1 kDa class I heat shock protein						VIT_18s0001g00280	VIT_16s0039g00320		VIT_18s0001g00280	VIT_02s0154g00490		VIT_13s0106g00770	VIT_16s0098g01060		VIT_18s0041g01040	VIT_13s0067g02870		VIT_09s0096g00420	VIT_19s0140g00140		VIT_18s0001g00280	-	4-coumarate--CoA ligase-like 5
	VIT_13s0019g02850			VIT_00s0642g00010			VIT_01s0010g02290			VIT_13s0019g02780			VIT_04s0008g01580			VIT_13s0019g02850			VIT_06s0004g05770	-	class I heat shock protein						VIT_03s0088g00750	VIT_11s0118g00670		VIT_03s0088g00750	VIT_18s0089g01270		VIT_16s0022g02190	VIT_19s0015g02890		VIT_18s0041g00710	VIT_02s0025g04720		VIT_18s0122g00180	VIT_05s0077g00520		VIT_03s0088g00750	-	pathogenesis-related leaf protein 6
	VIT_13s0019g00860			VIT_18s0001g14500			VIT_11s0052g01190			VIT_04s0008g01590			VIT_12s0057g00670			VIT_13s0019g02930			VIT_18s0041g01230	-	stromal 70 kDa heat shock-related protein, chloroplastic						VIT_00s1937g00010	VIT_07s0141g00530		VIT_00s1937g00010	VIT_13s0019g03000		VIT_01s0010g03490	VIT_17s0000g02920		VIT_18s0041g00790	VIT_18s0041g00900		VIT_13s0064g01660	VIT_08s0007g00920		VIT_00s1937g00010	-	primary amine oxidase-like
	VIT_18s0041g01230			VIT_01s0010g02290			VIT_18s0164g00010			VIT_16s0050g01150			VIT_13s0019g00930			VIT_06s0004g05770			VIT_18s0089g01270	-	22.0 kDa class IV heat shock protein						VIT_16s0115g00080	VIT_01s0010g03720		VIT_00s0521g00010	VIT_13s0019g02780		VIT_00s1937g00010	VIT_16s0039g01070		VIT_13s0019g02770	VIT_18s0041g01040		VIT_16s0100g00090	VIT_00s0153g00050		VIT_16s0115g00080	-	50S ribosomal protein L35, chloroplastic
	VIT_02s0154g00490			VIT_04s0008g01580			VIT_16s0039g02040			VIT_16s0098g01060			VIT_13s0019g02850			VIT_18s0041g01230			VIT_13s0019g03160	-	18.1 kDa class I heat shock protein						VIT_10s0003g04240	VIT_13s0084g00010		VIT_05s0077g00520	VIT_04s0008g01590		VIT_07s0005g01680	VIT_19s0015g02730		VIT_05s0094g00210	VIT_17s0000g04150		VIT_10s0071g01120	VIT_06s0004g05670		VIT_10s0003g04240	-	tyrosine/DOPA decarboxylase 1
	VIT_18s0089g01270			VIT_12s0057g00670			VIT_18s0001g14310			VIT_16s0050g01680			VIT_13s0019g00860			VIT_18s0089g01270			VIT_13s0019g03000	-	18.1 kDa class I heat shock protein						VIT_10s0071g01120	VIT_14s0108g00540		VIT_00s0271g00060	VIT_16s0098g01060		VIT_13s0019g02820	VIT_01s0011g05610		VIT_13s0106g00770	VIT_18s0041g00790		VIT_08s0058g00980	VIT_19s0093g00110		VIT_10s0071g01120	-	alpha-galactosidase
	VIT_13s0019g03160			VIT_13s0019g00930			VIT_14s0108g01000			VIT_04s0023g03370			VIT_18s0041g01230			VIT_13s0019g03160			VIT_16s0022g00510	-	23.6 kDa heat shock protein, mitochondrial						VIT_13s0019g02770	VIT_00s0642g00010		VIT_04s0079g00690	VIT_16s0050g01580		VIT_02s0087g00710	VIT_15s0021g00050		VIT_00s0372g00040	VIT_09s0002g03980		VIT_12s0055g00810	VIT_19s0093g00310		VIT_13s0019g02770	-	18.2 kDa class I heat shock protein
	VIT_13s0019g03000			VIT_13s0019g02850			VIT_04s0008g01580			VIT_01s0011g02960			VIT_02s0154g00490			VIT_13s0019g03000			VIT_04s0008g01550	-	17.3 kDa class II heat shock protein						VIT_03s0063g00050	VIT_18s0001g01730		VIT_16s0022g02190	VIT_04s0008g02860		VIT_00s0521g00010	VIT_11s0052g00200		VIT_00s0525g00020	VIT_03s0097g00700		VIT_04s0023g01240	VIT_14s0030g00030		VIT_03s0063g00050	-	abscisate beta-glucosyltransferase-like
	VIT_16s0022g00510			VIT_13s0019g00860			VIT_12s0057g00670			VIT_18s0001g14310			VIT_18s0089g01270			VIT_16s0022g00510			VIT_02s0154g00480	-	23.6 kDa heat shock protein, mitochondrial						VIT_16s0022g02470	VIT_02s0025g00240		VIT_03s0097g00700	VIT_19s0093g00350		VIT_05s0077g00520	VIT_09s0002g05870		VIT_00s0271g00060	VIT_09s0002g05870		VIT_18s0072g00920	VIT_08s0040g03040		VIT_16s0022g02470	-	peroxidase 66
	VIT_04s0008g01550			VIT_18s0041g01230			VIT_13s0019g00930			VIT_01s0010g00480			VIT_13s0019g03160			VIT_04s0008g01550			VIT_04s0008g01510	-	17.3 kDa class II heat shock protein						VIT_18s0001g11320	VIT_04s0008g01530		VIT_11s0037g00440	VIT_01s0011g03870		VIT_04s0079g00690	VIT_12s0121g00300		VIT_00s0361g00060	VIT_01s0011g01020		VIT_05s0029g00690	VIT_15s0024g01650		VIT_18s0001g11320	-	ent-kaurene oxidase, chloroplastic
	VIT_02s0154g00480			VIT_02s0154g00490			VIT_13s0019g02850			VIT_14s0068g00920			VIT_13s0019g03000			VIT_02s0154g00480			VIT_04s0008g01520	-	17.1 kDa class II heat shock protein						VIT_10s0116g00920	VIT_00s0707g00010		VIT_18s0001g06840	VIT_00s0271g00030		VIT_03s0097g00700	VIT_12s0142g00690		VIT_00s0572g00020	VIT_09s0002g04950		VIT_02s0012g02720	VIT_12s0028g00920		VIT_10s0116g00920	-	lysM domain receptor-like kinase 3
	VIT_04s0008g01510			VIT_18s0089g01270			VIT_13s0019g00860			VIT_13s0067g01940			VIT_16s0022g00510			VIT_04s0008g01510			VIT_04s0008g01590	-	17.3 kDa class II heat shock protein						VIT_06s0004g01510	VIT_04s0008g01580		VIT_00s0361g00060	VIT_14s0108g00190		VIT_11s0037g00440	VIT_01s0010g00680		VIT_10s0003g03520	VIT_12s0057g00670		VIT_14s0006g01400	VIT_05s0049g01100		VIT_06s0004g01510	-	lipoxygenase
	VIT_04s0008g01520			VIT_13s0019g03160			VIT_18s0041g01230			VIT_02s0025g00360			VIT_04s0008g01550			VIT_04s0008g01520			VIT_16s0050g01150	-	heat shock protein 83						VIT_00s0271g00060	VIT_13s0019g02850		VIT_01s0011g03880	VIT_10s0071g01120		VIT_18s0001g06840	VIT_04s0008g02860		VIT_00s0153g00050	VIT_09s0002g06260		VIT_19s0027g01740	VIT_17s0000g06130		VIT_00s0271g00060	LinNer	(3S,6E)-nerolidol synthase 1
	VIT_19s0085g01050			VIT_13s0019g03000			VIT_02s0154g00490			VIT_14s0108g01000			VIT_02s0154g00480			VIT_04s0008g01590			VIT_16s0098g01060	-	small heat shock protein, chloroplastic						VIT_13s0067g00370	VIT_13s0019g00860		VIT_18s0041g00900	VIT_02s0025g01560		VIT_00s0361g00060	VIT_19s0093g00350		VIT_04s0079g00690	VIT_07s0141g00300		VIT_12s0142g00690	VIT_05s0102g00120		VIT_13s0067g00370	-	(-)-a-terpineol synthase
	VIT_13s0019g02780			VIT_16s0022g00510			VIT_18s0089g01270			VIT_13s0019g02740			VIT_04s0008g01510			VIT_16s0050g01150			VIT_13s0074g00740	-	histidine-containing phosphotransfer protein 2						VIT_13s0047g01200	VIT_13s0019g02840		VIT_18s0001g02720	VIT_00s0199g00220		VIT_01s0011g03880	VIT_06s0004g05770		VIT_17s0000g02950	VIT_07s0005g06210		VIT_17s0000g04460	VIT_19s0093g00350		VIT_13s0047g01200	-	sterol 14-demethylase
	VIT_04s0008g01590			VIT_04s0008g01550			VIT_13s0019g03160			VIT_09s0002g06790			VIT_04s0008g01520			VIT_16s0098g01060			VIT_13s0067g01940	-	abscisic acid receptor PYL4						VIT_18s0041g00840	VIT_02s0154g00490		VIT_18s0001g15450	VIT_14s0108g00270		VIT_18s0041g00900	VIT_07s0005g01390		VIT_17s0000g06130	VIT_06s0009g01660		VIT_18s0001g01630	VIT_19s0015g02700		VIT_18s0041g00840	-	UDP-glycosyltransferase 88F5-like
	VIT_16s0050g01150			VIT_02s0154g00480			VIT_13s0019g03000			VIT_13s0019g03090			VIT_19s0085g01050			VIT_13s0074g00740			VIT_11s0052g01190	-	probable xyloglucan endotransglucosylase/hydrolase protein 23						VIT_13s0106g00770	VIT_18s0089g01270		VIT_18s0041g00710	VIT_14s0030g00650		VIT_18s0001g02720	VIT_13s0067g00370		VIT_17s0000g08030	VIT_01s0010g00680		VIT_17s0000g07420	VIT_01s0011g00760		VIT_13s0106g00770	-	protein transport protein SEC13 homolog B
	VIT_16s0098g01060			VIT_04s0008g01510			VIT_16s0022g00510			VIT_13s0019g02930			VIT_13s0019g02780			VIT_13s0067g01940			VIT_01s0011g03230	-	transcription factor TGA2.3						VIT_16s0022g02190	VIT_13s0019g03000		VIT_10s0071g01100	VIT_00s0391g00070		VIT_18s0001g15450	VIT_11s0016g02600		VIT_19s0015g02700	VIT_11s0052g00200		VIT_17s0000g07370	VIT_12s0055g01020		VIT_16s0022g02190	-	3-ketoacyl-CoA synthase 5
	VIT_13s0067g01940			VIT_04s0008g01520			VIT_04s0008g01550			VIT_05s0094g00210			VIT_04s0008g01590			VIT_11s0052g01190			VIT_08s0007g03420	-	protein ABSCISIC ACID-INSENSITIVE 5						VIT_05s0029g00070	VIT_13s0019g02780		VIT_00s0572g00020	VIT_01s0010g00480		VIT_18s0041g01040	VIT_16s0050g00880		VIT_01s0010g00670	VIT_07s0141g00060		VIT_05s0077g01270	VIT_06s0004g02620		VIT_05s0029g00070	-	probable calcium-binding protein CML22
	VIT_02s0025g00360			VIT_19s0085g01050			VIT_02s0154g00480			VIT_06s0004g05770			VIT_16s0050g01150			VIT_01s0011g03230			VIT_06s0061g00390	-	auxin-responsive protein SAUR50						VIT_11s0037g00440	VIT_04s0008g01590		VIT_12s0028g00920	VIT_13s0019g04190		VIT_18s0041g00710	VIT_14s0006g00650		VIT_06s0004g04000	VIT_01s0011g02060		VIT_16s0039g01070	VIT_04s0023g01240		VIT_11s0037g00440	-	shikimate O-hydroxycinnamoyltransferase
	VIT_14s0108g01000			VIT_13s0019g02780			VIT_04s0008g01510			VIT_08s0040g01710			VIT_16s0098g01060			VIT_08s0007g03420			VIT_04s0008g03920	-	indole-3-pyruvate monooxygenase YUCCA6						VIT_14s0060g00810	VIT_16s0050g01150		VIT_18s0001g12900	VIT_13s0067g02120		VIT_18s0041g00790	VIT_08s0007g00730		VIT_16s0022g02190	VIT_01s0011g05610		VIT_05s0051g00180	VIT_11s0016g02600		VIT_14s0060g00810	-	galactinol synthase 2
	VIT_16s0050g01680			VIT_04s0008g01590			VIT_04s0008g01520			VIT_06s0004g02620			VIT_16s0050g01680			VIT_06s0061g00390			VIT_02s0154g00490	-	small heat shock protein, chloroplastic						VIT_00s0361g00060	VIT_16s0098g01060		VIT_13s0019g02200	VIT_18s0001g01730		VIT_10s0003g03750	VIT_08s0007g04690		VIT_16s0022g01570	VIT_15s0021g00050			VIT_11s0065g00350		VIT_00s0361g00060	-	(E,E)-alpha-farnesene synthase-like
	VIT_04s0023g03370			VIT_16s0050g01150			VIT_19s0085g01050			VIT_16s0039g02040			VIT_04s0023g03370			VIT_04s0008g03920			VIT_13s0019g02780	-	18.2 kDa class I heat shock protein						VIT_00s0687g00010	VIT_17s0000g02920		VIT_16s0022g02470	VIT_06s0061g01300		VIT_12s0055g01020	VIT_07s0104g01060		VIT_15s0021g00040	VIT_14s0108g00190			VIT_10s0003g00650		VIT_00s0687g00010	-	feruloyl CoA ortho-hydroxylase 2-like
	VIT_01s0011g02960			VIT_16s0098g01060			VIT_13s0019g02780			VIT_14s0060g01290			VIT_01s0011g02960			VIT_02s0154g00490			VIT_16s0022g02030	-	LRR receptor-like serine/threonine-protein kinase ERL2						VIT_02s0025g03590	VIT_16s0039g01070		VIT_18s0001g11320	VIT_07s0031g00980		VIT_00s0687g00010	VIT_17s0000g08620		VIT_00s0253g00010	VIT_10s0071g01120			VIT_16s0039g01360		VIT_02s0025g03590	-	probable glutathione peroxidase 8
	VIT_18s0001g14310			VIT_01s0011g02960			VIT_04s0008g01590			VIT_05s0020g04680			VIT_18s0001g14310			VIT_13s0019g02780			VIT_18s0164g00010	-	protein EPIDERMAL PATTERNING FACTOR 2						VIT_09s0002g05150	VIT_19s0015g02730		VIT_13s0019g02770	VIT_15s0048g00350		VIT_10s0003g00650	VIT_17s0000g01720		VIT_08s0007g01020	VIT_02s0025g01560			VIT_01s0011g00750		VIT_09s0002g05150	-	auxin-induced protein 22A-like
	VIT_01s0010g00480			VIT_18s0001g14310			VIT_16s0050g01150			VIT_18s0001g06310			VIT_05s0020g04680			VIT_16s0022g02030			VIT_16s0050g02500	-	transcription factor SPEECHLESS						VIT_08s0007g01020	VIT_04s0008g02860		VIT_10s0116g00920	VIT_13s0064g01750		VIT_05s0077g00880	VIT_08s0007g07410		VIT_00s0780g00010	VIT_00s0199g00220			VIT_13s0067g02360		VIT_08s0007g01020	-	aldo-keto reductase family 4 member C9
	VIT_05s0020g04680			VIT_13s0019g03090			VIT_16s0098g01060			VIT_07s0031g01320			VIT_18s0001g06310			VIT_18s0164g00010			VIT_13s0019g02740	-	18.2 kDa class I heat shock protein						VIT_12s0035g02100	VIT_19s0093g00350		VIT_06s0004g01510	VIT_11s0016g02600		VIT_16s0039g01360	VIT_08s0007g08810		VIT_05s0077g01270	VIT_14s0108g00270			VIT_08s0058g00990		VIT_12s0035g02100	-	glutathione S-transferase zeta class
	VIT_18s0001g06310			VIT_13s0019g02930			VIT_13s0019g03090			VIT_11s0052g01190			VIT_07s0031g01320			VIT_16s0050g02500			VIT_09s0002g06790	-	26.5 kDa heat shock protein, mitochondrial						VIT_01s0010g03490	VIT_12s0121g00300		VIT_13s0067g00370	VIT_06s0004g00760		VIT_13s0067g02360	VIT_04s0023g03370		VIT_06s0004g06900	VIT_00s0271g00030			VIT_11s0037g00440		VIT_01s0010g03490	-	flavonoid 3',5'-methyltransferase-like
	VIT_07s0031g01320			VIT_06s0004g05770			VIT_13s0019g02930			VIT_03s0038g01270			VIT_11s0052g01190			VIT_13s0019g02740			VIT_13s0019g00860	-	15.7 kDa heat shock protein, peroxisomal-like						VIT_07s0005g01680	VIT_11s0052g00200		VIT_13s0047g01200	VIT_16s0022g01970		VIT_08s0058g00990	VIT_18s0001g14310		VIT_02s0025g02730	VIT_14s0030g00650			VIT_07s0129g00360		VIT_07s0005g01680	-	stachyose synthase
	VIT_11s0052g01190			VIT_09s0002g06790			VIT_06s0004g05770			VIT_11s0052g01200			VIT_03s0038g01270			VIT_09s0002g06790			VIT_05s0094g00210	-	protein transport protein Sec61 subunit beta-like						VIT_13s0019g02820	VIT_12s0142g00690		VIT_18s0041g00840	VIT_00s0225g00170		VIT_08s0040g02200	VIT_18s0001g12800		VIT_03s0088g00750	VIT_00s0391g00070			VIT_16s0022g01970		VIT_13s0019g02820	-	18.2 kDa class I heat shock protein
	VIT_03s0038g01270			VIT_05s0094g00210			VIT_18s0041g00790			VIT_11s0016g05640			VIT_11s0052g01200			VIT_13s0019g00860			VIT_02s0025g00360	-	1-aminocyclopropane-1-carboxylate synthase						VIT_02s0087g00710	VIT_09s0002g05870		VIT_01s0011g06290	VIT_06s0004g02620		VIT_14s0068g01920	VIT_18s0001g03430		VIT_13s0019g02200	VIT_01s0010g00480			VIT_06s0004g07770		VIT_02s0087g00710	HYD2	hypodontia, autosomal recessive (2)
	VIT_11s0052g01200			VIT_11s0052g01190			VIT_14s0060g01290			VIT_12s0121g00300			VIT_11s0016g05640			VIT_05s0094g00210			VIT_14s0108g01000	-	probable calcium-binding protein CML45						VIT_00s0521g00010	VIT_01s0010g00680		VIT_13s0106g00770	VIT_02s0109g00250		VIT_07s0129g00360	VIT_13s0067g02870		VIT_12s0055g01150	VIT_13s0019g04190			VIT_04s0023g02900		VIT_00s0521g00010	-	feruloyl CoA ortho-hydroxylase 2
	VIT_11s0016g05640			VIT_01s0011g03230			VIT_01s0011g03230			VIT_11s0052g01280			VIT_12s0121g00300			VIT_02s0025g00360			VIT_05s0020g04680	-	auxin-induced protein 22D						VIT_12s0055g01020	VIT_01s0011g05610		VIT_05s0029g00070	VIT_08s0040g01710		VIT_17s0000g07750	VIT_02s0025g04720		VIT_09s0002g03530	VIT_18s0001g01730			VIT_09s0054g01520		VIT_12s0055g01020	-	cationic peroxidase 2
	VIT_12s0121g00300			VIT_08s0007g03420			VIT_08s0007g03420			VIT_07s0141g00270			VIT_11s0052g01280			VIT_14s0108g01000			VIT_18s0001g06310	GDBRPK	serine/threonine-protein kinase SAPK2						VIT_18s0001g06840	VIT_15s0021g00050		VIT_14s0060g00810	VIT_00s0371g00100		VIT_08s0058g00980	VIT_11s0065g00350		VIT_04s0008g00120	VIT_06s0061g01300			VIT_00s0361g00060		VIT_18s0001g06840	-	cationic peroxidase 1
	VIT_11s0052g01280			VIT_06s0061g00390			VIT_06s0061g00390			VIT_04s0008g05560			VIT_07s0141g00270			VIT_05s0020g04680			VIT_07s0031g01320	-	transcription factor TGA1						VIT_10s0003g00650	VIT_06s0004g05770		VIT_00s0687g00010	VIT_06s0004g06110		VIT_06s0004g07770	VIT_18s0041g00900		VIT_02s0025g00510	VIT_07s0031g00980			VIT_00s0181g00200		VIT_10s0003g00650	-	peroxidase 19
	VIT_07s0141g00270			VIT_18s0164g00010			VIT_16s0050g02500			VIT_11s0052g01180			VIT_04s0008g05560			VIT_18s0001g06310			VIT_03s0038g01270	-	auxin-responsive protein SAUR21-like						VIT_05s0077g00880	VIT_07s0005g01390		VIT_02s0025g03590	VIT_07s0104g01830		VIT_00s0371g00100	VIT_06s0004g02620		VIT_06s0004g05460	VIT_15s0048g00350			VIT_12s0028g02810		VIT_05s0077g00880	-	peroxidase 29
	VIT_04s0008g05560			VIT_16s0050g02500						VIT_17s0000g07210			VIT_11s0052g01180			VIT_07s0031g01320			VIT_11s0052g01200	-	probable xyloglucan endotransglucosylase/hydrolase protein 23						VIT_16s0039g01360	VIT_13s0147g00060		VIT_09s0002g05150	VIT_15s0024g01650		VIT_04s0023g02900	VIT_02s0109g00250		VIT_18s0001g00280	VIT_13s0064g01750			VIT_15s0046g03580		VIT_16s0039g01360	-	phenylalanine ammonia-lyase
	VIT_11s0052g01180			VIT_07s0031g01320						VIT_18s0041g00790			VIT_16s0022g02030			VIT_03s0038g01270			VIT_11s0016g05640	-	auxin-responsive protein IAA9						VIT_13s0067g02360	VIT_14s0083g00970		VIT_08s0007g01020	VIT_16s0039g00970		VIT_17s0000g02680	VIT_05s0020g03320		VIT_13s0064g01480	VIT_06s0004g00760			VIT_17s0000g07790		VIT_13s0067g02360	-	peroxidase 4-like
	VIT_13s0019g02930			VIT_03s0038g01270									VIT_18s0164g00010			VIT_11s0052g01200			VIT_12s0121g00300	-	BRASSINOSTEROID INSENSITIVE 1-associated receptor kinase 1						VIT_08s0058g00990	VIT_05s0020g00810		VIT_12s0035g02100	VIT_07s0104g01800		VIT_00s0572g00020	VIT_08s0040g01710		VIT_18s0001g12900	VIT_16s0022g01970			VIT_01s0026g00630		VIT_08s0058g00990	-	cationic peroxidase 1
	VIT_14s0060g01290			VIT_11s0052g01200									VIT_16s0050g02500			VIT_11s0016g05640			VIT_11s0052g01280	-	xyloglucan endotransglucosylase/hydrolase protein 22						VIT_08s0040g02200	VIT_05s0020g03900		VIT_12s0055g01020	VIT_19s0093g00190		VIT_10s0003g03520	VIT_11s0016g05770		VIT_14s0066g01690	VIT_00s0225g00170			VIT_00s0394g00040		VIT_08s0040g02200	-	peroxidase 21
	VIT_17s0000g07210			VIT_11s0016g05640									VIT_13s0067g01940			VIT_12s0121g00300			VIT_07s0141g00270	-	auxin-induced protein 22D						VIT_14s0068g01920	VIT_07s0005g00560		VIT_19s0140g00120	VIT_08s0040g03040		VIT_17s0000g02950	VIT_00s2077g00020		VIT_18s0122g01160	VIT_06s0004g02620			VIT_03s0088g00810		VIT_14s0068g01920	-	peroxidase 55
	VIT_14s0068g00920			VIT_12s0121g00300									VIT_02s0025g00240			VIT_11s0052g01280			VIT_04s0008g05560	-	auxin-responsive protein IAA28						VIT_07s0129g00360	VIT_05s0062g00120		VIT_17s0000g06130	VIT_03s0097g00700		VIT_17s0000g06130	VIT_14s0108g00190		VIT_16s0115g00080	VIT_02s0109g00250			VIT_19s0014g05180		VIT_07s0129g00360	-	peroxidase 73
	VIT_18s0041g00790			VIT_11s0052g01280									VIT_13s0019g03090			VIT_07s0141g00270			VIT_11s0052g01180	-	probable xyloglucan endotransglucosylase/hydrolase protein 23						VIT_17s0000g07750	VIT_05s0094g00870		VIT_19s0014g00920	VIT_01s0011g03230		VIT_17s0000g08030	VIT_14s0108g00270		VIT_00s1937g00010	VIT_08s0040g01710			VIT_10s0116g00920		VIT_17s0000g07750	-	peroxidase 65-like
	VIT_13s0019g02740			VIT_07s0141g00270									VIT_13s0019g02930			VIT_04s0008g05560			VIT_08s0040g01710	PAL2	phenylalanine ammonia-lyase						VIT_08s0058g00980	VIT_09s0070g00050		VIT_10s0003g00650	VIT_05s0020g00220		VIT_19s0015g02700	VIT_02s0154g00480		VIT_12s0035g02100	VIT_00s0371g00100			VIT_08s0032g01220		VIT_08s0058g00980	-	cationic peroxidase 1
	VIT_09s0002g06790			VIT_04s0008g05560									VIT_13s0074g00740			VIT_11s0052g01180			VIT_06s0004g02620	PAL1	phenylalanine ammonia-lyase-like						VIT_06s0004g07770	VIT_08s0007g03020		VIT_00s0780g00010	VIT_04s0008g00220		VIT_04s0008g04940	VIT_06s0004g04470		VIT_01s0010g03510	VIT_06s0004g06110			VIT_03s0088g00910		VIT_06s0004g07770	-	Peroxidase 4
	VIT_13s0019g03090			VIT_11s0052g01180									VIT_01s0011g03230			VIT_08s0040g01710			VIT_16s0039g02040	4CL	4-coumarate:CoA ligase						VIT_00s0371g00100	VIT_01s0150g00580		VIT_09s0054g01520	VIT_02s0012g01270		VIT_19s0140g00120	VIT_13s0019g03090		VIT_01s0010g03490	VIT_07s0104g01830			VIT_09s0002g05840		VIT_00s0371g00100	-	probable mannitol dehydrogenase
	VIT_05s0094g00210												VIT_08s0007g03420			VIT_06s0004g02620			VIT_17s0000g07210	-	flavonoid 3' hydroxylase						VIT_04s0023g02900	VIT_12s0028g01800		VIT_05s0020g04680	VIT_08s0058g00470		VIT_16s0022g01970	VIT_12s0057g00670		VIT_10s0003g04240	VIT_15s0024g01650			VIT_12s0121g00300		VIT_04s0023g02900	-	cytochrome P450 84A1
	VIT_04s0008g03920												VIT_06s0061g00390			VIT_16s0039g02040			VIT_04s0023g03370	-	flavanone 3-hydroxylase						VIT_17s0000g02680	VIT_16s0022g01460		VIT_05s0077g01270	VIT_13s0067g01940		VIT_08s0058g00970	VIT_00s2574g00010		VIT_10s0071g01120	VIT_16s0039g00970			VIT_12s0142g00690		VIT_17s0000g02680	-	beta-glucosidase 44
	VIT_08s0040g01710												VIT_13s0019g02740			VIT_17s0000g07210			VIT_01s0011g02960	LAR1	leucoanthocyanidin reductase 1						VIT_05s0077g00520	VIT_18s0072g00340		VIT_09s0002g03530	VIT_17s0000g10100		VIT_16s0022g01570	VIT_16s0022g00510		VIT_07s0005g01680	VIT_07s0104g01800			VIT_17s0000g07420		VIT_05s0077g00520	-	gibberellin 2-beta-dioxygenase 2
	VIT_06s0004g02620												VIT_09s0002g06790			VIT_04s0023g03370			VIT_14s0068g00920	-	chalcone synthase						VIT_04s0008g04940	VIT_07s0129g00090		VIT_04s0008g04940	VIT_06s0009g02970		VIT_18s0041g00740	VIT_13s0147g00060		VIT_13s0019g02820	VIT_19s0093g00190			VIT_05s0020g00930		VIT_04s0008g04940	-	gibberellin 3-beta-dioxygenase 1
	VIT_16s0039g02040												VIT_05s0094g00210			VIT_01s0011g02960			VIT_18s0041g00790	-	anthocyanidin 5,3-O-glucosyltransferase-like						VIT_19s0140g00120	VIT_17s0000g09110		VIT_16s0022g01570	VIT_17s0000g04540		VIT_19s0014g00920	VIT_14s0083g00970		VIT_03s0063g00050	VIT_08s0040g03040			VIT_00s0317g00110		VIT_19s0140g00120	GA2ox3	gibberellin 2-beta-dioxygenase 1
	VIT_13s0074g00740												VIT_04s0008g03920			VIT_14s0068g00920			VIT_18s0001g14500	-	endoplasmin homolog						VIT_18s0041g00900	VIT_16s0100g00650		VIT_14s0108g01000	VIT_16s0039g00320		VIT_08s0056g00290	VIT_05s0020g00810		VIT_02s0087g00710	VIT_04s0008g02860			VIT_11s0052g01090		VIT_18s0041g00900	-	UDP-glycosyltransferase 88F5-like
	VIT_01s0011g03230												VIT_14s0060g01290			VIT_18s0041g00790			VIT_14s0060g01290	-	calreticulin						VIT_18s0041g01040	VIT_13s0064g00880		VIT_12s0028g02810	VIT_01s0011g04350		VIT_00s0515g00020	VIT_05s0020g03900		VIT_10s0003g03750	VIT_11s0118g00670			VIT_11s0016g05320		VIT_18s0041g01040	-	UDP-glycosyltransferase 88F5-like
	VIT_08s0007g03420												VIT_17s0000g07210			VIT_18s0001g14500			VIT_06s0004g06210	-	cytochrome P450 86A1						VIT_18s0041g00710	VIT_02s0012g00100		VIT_14s0030g00030	VIT_16s0050g02660		VIT_09s0018g00410	VIT_07s0005g00560		VIT_19s0014g05180	VIT_13s0147g00060			VIT_05s0077g00880		VIT_18s0041g00710	-	UDP-glycosyltransferase 88F3
	VIT_06s0061g00390												VIT_14s0068g00920			VIT_14s0060g01290			VIT_04s0023g01480	-	indole-3-pyruvate monooxygenase YUCCA6						VIT_18s0041g00790	VIT_03s0017g01350		VIT_18s0041g01040	VIT_18s0122g00510		VIT_17s0000g07560	VIT_05s0062g00120		VIT_10s0116g00920	VIT_14s0083g00970			VIT_06s0004g00760		VIT_18s0041g00790	-	anthocyanidin 5,3-O-glucosyltransferase-like
	VIT_16s0022g02030												VIT_18s0041g00790						VIT_12s0035g00900	-	protein TIFY 10A						VIT_00s0572g00020	VIT_05s0029g00020		VIT_05s0077g00840	VIT_08s0040g01440		VIT_03s0088g00910	VIT_05s0094g00870		VIT_03s0097g00700	VIT_05s0020g00810			VIT_08s0040g02200		VIT_00s0572g00020	-	(3S,6E)-nerolidol synthase 1
	VIT_18s0164g00010												VIT_08s0040g01710						VIT_10s0003g04240	-	tyrosine/DOPA decarboxylase 1						VIT_10s0003g03520	VIT_00s0551g00020		VIT_19s0014g04930	VIT_18s0001g05060		VIT_08s0058g00690	VIT_09s0070g00050		VIT_14s0108g01000	VIT_05s0020g03900			VIT_08s0040g01710		VIT_10s0003g03520	-	beta-amyrin synthase
	VIT_16s0050g02500												VIT_06s0004g02620						VIT_19s0014g02830	-	respiratory burst oxidase homolog protein C						VIT_04s0079g00690	VIT_14s0006g02830		VIT_08s0058g00990	VIT_03s0063g01860		VIT_19s0027g01740	VIT_08s0007g03020		VIT_19s0014g00920	VIT_07s0005g00560			VIT_06s0004g06110		VIT_04s0079g00690	GST4	glutathione S-transferase
	VIT_06s0004g05770												VIT_16s0039g02040						VIT_15s0021g00040	-	protein ECERIFERUM 1						VIT_14s0030g00030	VIT_04s0043g00440		VIT_05s0051g00180	VIT_18s0164g00010		VIT_17s0000g07420	VIT_01s0150g00580		VIT_08s0056g00290	VIT_05s0062g00120			VIT_04s0079g00690		VIT_14s0030g00030	-	glutathione synthetase, chloroplastic
													VIT_02s0025g00360						VIT_09s0054g00420	-	translocon-associated protein subunit beta						VIT_12s0028g00920	VIT_04s0008g00790		VIT_12s0055g01150	VIT_19s0014g03220		VIT_19s0027g01700	VIT_12s0028g01800		VIT_09s0018g00410	VIT_05s0094g00870			VIT_16s0039g00970		VIT_12s0028g00920	GST3	glutathione S-transferase 3
													VIT_14s0108g01000						VIT_06s0004g05460	-	probable protein phosphatase 2C 24						VIT_17s0000g06130	VIT_14s0108g00460		VIT_02s0025g02730	VIT_16s0050g02500		VIT_07s0031g00700	VIT_16s0022g01460		VIT_03s0088g00910	VIT_09s0070g00050			VIT_07s0104g01800		VIT_17s0000g06130	-	glutathione S-transferase U9
																			VIT_01s0011g05810	-	adagio protein 3						VIT_14s0060g02170	VIT_04s0023g03210		VIT_05s0077g00880	VIT_12s0059g01730		VIT_17s0000g07370	VIT_18s0072g00340		VIT_19s0027g01740	VIT_08s0007g03020			VIT_18s0001g00380		VIT_14s0060g02170	-	probable glutathione S-transferase
																			VIT_10s0116g00410	-	gibberellin 2-beta-dioxygenase 8						VIT_05s0051g00180	VIT_06s0061g01600		VIT_16s0039g01360	VIT_06s0004g05770		VIT_14s0108g01000	VIT_07s0129g00090		VIT_07s0031g00700	VIT_01s0150g00580			VIT_01s0011g04350		VIT_05s0051g00180	-	glutathione transferase GST 23
																			VIT_06s0004g06130	-	phosphomethylpyrimidine synthase, chloroplastic						VIT_19s0014g00920	VIT_16s0050g00610		VIT_13s0067g02360	VIT_07s0005g01390		VIT_12s0028g02810	VIT_17s0000g09110		VIT_12s0028g01940	VIT_12s0028g01800			VIT_08s0040g01440		VIT_19s0014g00920	-	probable disease resistance protein At4g27220
																			VIT_13s0067g02120	-	arogenate dehydrogenase 1, chloroplastic						VIT_08s0056g00290	VIT_09s0002g04440		VIT_08s0040g02200	VIT_04s0023g03370		VIT_14s0030g00030	VIT_16s0100g00650		VIT_12s0028g02810	VIT_16s0022g01460			VIT_05s0077g01270		VIT_08s0056g00290	-	calcium binding
																			VIT_15s0045g01520	-	protein ECERIFERUM 1						VIT_00s0515g00020	VIT_08s0040g01870		VIT_14s0068g01920	VIT_18s0001g14310		VIT_12s0028g00920	VIT_13s0064g00880		VIT_06s0004g01510	VIT_18s0072g00340			VIT_01s0010g02460		VIT_00s0515g00020	-	probable disease resistance RPP8-like protein 4
																			VIT_03s0038g01090	-	auxin-responsive protein SAUR21						VIT_09s0018g00410	VIT_15s0048g02610		VIT_07s0129g00360	VIT_18s0001g12800		VIT_14s0060g02170	VIT_02s0012g00100		VIT_13s0047g00260	VIT_07s0129g00090					VIT_09s0018g00410	-	putative cyclic nucleotide-gated ion channel 8
																			VIT_13s0019g02200	-	protein phosphatase 2C 37						VIT_17s0000g07560	VIT_11s0016g01380		VIT_17s0000g07750	VIT_13s0067g02870		VIT_05s0051g00180	VIT_03s0017g01350		VIT_05s0029g00070	VIT_17s0000g09110					VIT_17s0000g07560	EDS1	enhanced disease susceptibility 1
																			VIT_04s0008g00220	-	auxin-responsive protein IAA2						VIT_03s0088g00910	VIT_01s0150g00310		VIT_08s0058g00980	VIT_02s0025g04720			VIT_05s0029g00020		VIT_02s0012g02720	VIT_16s0100g00650					VIT_03s0088g00910	-	basic form of pathogenesis-related protein 1
																			VIT_13s0067g03390	-	two-component response regulator-like PRR37						VIT_08s0058g00690	VIT_00s0337g00060		VIT_06s0004g07770	VIT_18s0041g00900			VIT_00s0551g00020		VIT_14s0006g01400	VIT_13s0064g00880					VIT_08s0058g00690	WRKY33	probable WRKY transcription factor 26
																			VIT_10s0116g00530	-	thiamine thiazole synthase 2, chloroplastic						VIT_19s0027g01740	VIT_05s0020g03450		VIT_00s0371g00100	VIT_18s0041g01040			VIT_14s0006g02830		VIT_18s0122g00180	VIT_02s0012g00100					VIT_19s0027g01740	-	probable disease resistance protein At1g12280
																			VIT_16s0098g00900	-	two-component response regulator-like APRR5						VIT_17s0000g07420	VIT_07s0151g00900		VIT_04s0023g02900	VIT_17s0000g04150			VIT_04s0043g00440		VIT_19s0027g01700	VIT_03s0017g01350					VIT_17s0000g07420	-	protein EDS1
																			VIT_03s0038g03400	-	chitinase class I						VIT_19s0027g01700	VIT_19s0014g04760		VIT_17s0000g02680	VIT_18s0041g00790			VIT_04s0008g00790		VIT_00s0516g00010	VIT_05s0029g00020					VIT_19s0027g01700	-	disease resistance protein RPS5
																			VIT_04s0008g00660	-	protein EARLY FLOWERING 3						VIT_07s0031g00700	VIT_13s0019g00250		VIT_18s0041g00790	VIT_09s0002g03980			VIT_14s0108g00460		VIT_05s0029g00690	VIT_00s0551g00020					VIT_07s0031g00700	-	caltractin
																			VIT_11s0052g01730	-	probable 1-deoxy-D-xylulose-5-phosphate synthase 2, chloroplastic						VIT_17s0000g07370	VIT_16s0013g02020		VIT_10s0003g03520	VIT_01s0011g01020			VIT_04s0023g03210		VIT_00s0515g00020	VIT_14s0006g02830					VIT_17s0000g07370	-	protein EDS1
																			VIT_03s0038g01110	-	auxin-responsive protein SAUR21						VIT_16s0022g01570	VIT_11s0052g00290		VIT_08s0056g00290	VIT_09s0002g04950			VIT_06s0061g01600		VIT_17s0000g07560	VIT_04s0043g00440					VIT_16s0022g01570	-	3-ketoacyl-CoA synthase 5
																			VIT_08s0007g05740	-	regulatory protein NPR5						VIT_12s0028g02810	VIT_08s0007g06890		VIT_00s0515g00020	VIT_12s0057g00670			VIT_16s0050g00610		VIT_17s0000g07420	VIT_04s0008g00790					VIT_12s0028g02810	-	trans-resveratrol di-O-methyltransferase
																			VIT_03s0038g01130	-	auxin-induced protein 10A5-like						VIT_03s0097g00700	VIT_01s0010g03380		VIT_09s0018g00410	VIT_09s0002g06260			VIT_09s0002g04440		VIT_14s0066g01560	VIT_14s0108g00460					VIT_03s0097g00700	-	basic form of pathogenesis-related protein 1
																			VIT_07s0005g00090	-	putative indole-3-acetic acid-amido synthetase GH3.9						VIT_14s0108g01000	VIT_11s0016g02650		VIT_17s0000g07560	VIT_07s0141g00300			VIT_08s0040g01870		VIT_17s0000g07370	VIT_04s0023g03210					VIT_14s0108g01000	-	probable calcium-binding protein CML45
																			VIT_13s0067g00330	-	auxin transporter-like protein 2						VIT_17s0000g08030	VIT_00s1247g00020		VIT_03s0088g00910	VIT_07s0005g06210			VIT_15s0048g02610		VIT_19s0014g04930	VIT_06s0061g01600					VIT_17s0000g08030	-	spermidine synthase 2
																			VIT_19s0014g04690	-	indole-3-acetic acid-amido synthetase GH3.6-like						VIT_19s0015g02700	VIT_10s0003g03150		VIT_08s0058g00690	VIT_06s0009g01660			VIT_11s0016g01380		VIT_09s0054g01520	VIT_16s0050g00610					VIT_19s0015g02700	-	probable glutathione S-transferase
																			VIT_19s0085g00010	-	auxin-responsive protein SAUR71						VIT_16s0022g01970	VIT_17s0000g01520		VIT_19s0027g01740				VIT_01s0150g00310		VIT_11s0065g00030	VIT_09s0002g04440					VIT_16s0022g01970	-	anthocyanidin 3-O-glucosyltransferase 5
																			VIT_18s0001g01730	-	shikimate kinase 3, chloroplastic						VIT_08s0058g00970	VIT_03s0063g00130		VIT_17s0000g07420				VIT_00s0337g00060		VIT_07s0005g01980	VIT_08s0040g01870					VIT_08s0058g00970	-	cationic peroxidase 1
																			VIT_00s0642g00010	-	E3 ubiquitin-protein ligase CHIP						VIT_12s0055g01150	VIT_09s0002g01620		VIT_19s0027g01700				VIT_05s0020g03450		VIT_14s0060g00810	VIT_15s0048g02610					VIT_12s0055g01150	-	BRASSINOSTEROID INSENSITIVE 1-associated receptor kinase 1
																			VIT_19s0085g01050	-	17.6 kDa class I heat shock protein 3-like						VIT_02s0012g02720	VIT_15s0021g01000		VIT_07s0031g00700				VIT_07s0151g00900		VIT_10s0071g01100	VIT_11s0016g01380					VIT_02s0012g02720	-	disease resistance protein RPM1
																			VIT_16s0050g01680	-	UDP-glycosyltransferase 88B1-like						VIT_14s0006g01400	VIT_14s0068g01640		VIT_17s0000g07370				VIT_19s0014g04760		VIT_18s0001g12810	VIT_01s0150g00310					VIT_14s0006g01400	-	calcium-binding allergen Ole e 8-like
																			VIT_18s0001g14310	-	flavanone 3-dioxygenase-like						VIT_18s0122g00180	VIT_16s0115g00310		VIT_17s0000g08030				VIT_13s0019g00250		VIT_01s0026g00830	VIT_00s0337g00060					VIT_18s0122g00180	-	putative calcium-binding protein CML19
																			VIT_01s0010g00480	-	chorismate mutase 3, chloroplastic						VIT_02s0025g00510	VIT_13s0064g01240		VIT_19s0015g02700				VIT_16s0013g02020		VIT_07s0130g00220	VIT_05s0020g03450					VIT_02s0025g00510	-	respiratory burst oxidase homolog protein A
																			VIT_18s0001g04860	-	bifunctional aspartate aminotransferase and glutamate/aspartate-prephenate aminotransferase						VIT_00s0516g00010	VIT_15s0046g02690		VIT_14s0060g02170				VIT_11s0052g00290		VIT_12s0055g00810	VIT_07s0151g00900					VIT_00s0516g00010	-	RPM1-interacting protein 4
																			VIT_18s0001g03510	FLS3	flavonol synthase/flavanone 3-hydroxylase-like						VIT_05s0029g00690	VIT_17s0000g06980		VIT_18s0041g00740				VIT_08s0007g06890		VIT_12s0059g02420	VIT_19s0014g04760					VIT_05s0029g00690	-	RPM1-interacting protein 4
																			VIT_09s0002g02460	-	inorganic pyrophosphatase 2						VIT_14s0066g01560	VIT_08s0007g02620		VIT_16s0022g01970				VIT_01s0010g03380		VIT_10s0116g01780	VIT_13s0019g00250					VIT_14s0066g01560	-	cyclic nucleotide-gated ion channel 18
																			VIT_09s0002g02450	-	inorganic pyrophosphatase 2						VIT_10s0071g01100	VIT_11s0016g02600		VIT_08s0058g00970				VIT_11s0016g02650		VIT_02s0025g03590	VIT_16s0013g02020					VIT_10s0071g01100	-	alpha-galactosidase 1
																			VIT_03s0063g00370	-	ferredoxin--nitrite reductase, chloroplastic-like						VIT_00s0780g00010	VIT_04s0023g03370		VIT_11s0065g00030				VIT_00s1247g00020		VIT_12s0028g00920	VIT_11s0052g00290					VIT_00s0780g00010	-	ATP-dependent 6-phosphofructokinase 2
																			VIT_13s0158g00320	-	cytokinin dehydrogenase 9						VIT_19s0014g04930	VIT_18s0001g14310		VIT_07s0005g01680				VIT_10s0003g03150		VIT_05s0051g00180	VIT_08s0007g06890					VIT_19s0014g04930	-	(-)-germacrene D synthase
																			VIT_00s0252g00040	-	cytokinin dehydrogenase 1						VIT_09s0054g01520	VIT_18s0001g12800		VIT_02s0012g02720				VIT_17s0000g01520		VIT_15s0024g01540	VIT_01s0010g03380					VIT_09s0054g01520	-	beta-Amyrin Synthase 1
																			VIT_18s0001g03910	-	nitrate reductase [NADH]-like						VIT_11s0065g00030	VIT_18s0001g03430		VIT_14s0006g01400				VIT_03s0063g00130		VIT_09s0002g03520	VIT_11s0016g02650					VIT_11s0065g00030	-	lupeol synthase
																			VIT_08s0007g03240	-	alpha carbonic anhydrase 1, chloroplastic						VIT_01s0026g00830	VIT_13s0067g02870		VIT_18s0122g00180				VIT_09s0002g01620		VIT_09s0002g05150	VIT_00s1247g00020					VIT_01s0026g00830	-	peroxidase 41
																			VIT_18s0001g13200	-	cytokinin dehydrogenase 5						VIT_07s0130g00220	VIT_02s0025g04720		VIT_02s0025g00510				VIT_15s0021g01000		VIT_05s0020g04680	VIT_10s0003g03150					VIT_07s0130g00220	-	peroxidase 47
																			VIT_00s0252g00110	-	alpha carbonic anhydrase 4						VIT_12s0055g00810	VIT_11s0065g00350		VIT_00s0516g00010				VIT_14s0068g01640		VIT_03s0038g01270	VIT_17s0000g01520					VIT_12s0055g00810	-	peroxidase 43
																			VIT_07s0104g00270	IPT1	adenylate isopentenyltransferase 3, chloroplastic						VIT_12s0059g02420	VIT_18s0041g00900		VIT_05s0029g00690				VIT_16s0115g00310		VIT_11s0052g01200	VIT_03s0063g00130					VIT_12s0059g02420	-	peroxidase 27
																			VIT_08s0007g04800	-	alpha carbonic anhydrase 7						VIT_10s0116g01780	VIT_16s0050g00880		VIT_14s0066g01560				VIT_13s0064g01240		VIT_08s0007g05740	VIT_09s0002g01620					VIT_10s0116g01780	-	peroxidase 42-like
																			VIT_05s0020g02630	-	adenylate isopentenyltransferase 5, chloroplastic						VIT_13s0019g02200	VIT_14s0006g00650		VIT_18s0122g01160				VIT_15s0046g02690		VIT_03s0038g01130	VIT_15s0021g01000					VIT_13s0019g02200	-	protein phosphatase 2C 37
																											VIT_09s0002g03530	VIT_08s0007g00730		VIT_06s0004g06900				VIT_17s0000g06980		VIT_07s0005g00090	VIT_14s0068g01640					VIT_09s0002g03530	-	probable protein phosphatase 2C 6
																											VIT_04s0008g00120	VIT_08s0007g04690		VIT_15s0024g01540				VIT_08s0007g02620		VIT_04s0008g05560	VIT_16s0115g00310					VIT_04s0008g00120	-	class I extracellular chitinase
																											VIT_06s0004g05460	VIT_07s0104g01060		VIT_01s0026g00830				VIT_01s0011g06260		VIT_07s0141g00290	VIT_13s0064g01240					VIT_06s0004g05460	-	probable protein phosphatase 2C 24
																											VIT_18s0041g00740	VIT_17s0000g08620		VIT_07s0130g00220				VIT_14s0030g00660		VIT_01s0150g00300	VIT_15s0046g02690					VIT_18s0041g00740	-	anthocyanidin 5,3-O-glucosyltransferase-like
																											VIT_01s0011g03880	VIT_17s0000g01720		VIT_12s0055g00810				VIT_14s0030g00650		VIT_11s0052g01250	VIT_17s0000g06980					VIT_01s0011g03880	-	delta(7)-sterol-C5(6)-desaturase
																											VIT_05s0020g04680	VIT_08s0007g07410		VIT_12s0059g02420				VIT_00s0391g00070		VIT_19s0014g04690	VIT_08s0007g02620					VIT_05s0020g04680	-	auxin-induced protein 22D
																											VIT_03s0038g01270	VIT_08s0007g08810		VIT_10s0116g01780				VIT_01s0010g00480		VIT_03s0038g01080	VIT_17s0000g04540					VIT_03s0038g01270	-	auxin-responsive protein SAUR21-like
																											VIT_11s0052g01200	VIT_06s0004g02620		VIT_04s0008g00120				VIT_13s0019g04190		VIT_11s0016g00710	VIT_16s0039g00320					VIT_11s0052g01200	-	probable xyloglucan endotransglucosylase/hydrolase protein 23
																											VIT_08s0007g05740	VIT_02s0109g00250		VIT_06s0004g05460						VIT_04s0023g00580	VIT_01s0011g04350					VIT_08s0007g05740	-	regulatory protein NPR5
																											VIT_03s0038g01130	VIT_05s0020g03320		VIT_03s0038g01270						VIT_04s0023g00520	VIT_16s0050g02660					VIT_03s0038g01130	-	auxin-induced protein 10A5-like
																											VIT_07s0005g00090	VIT_08s0040g01710		VIT_11s0052g01200						VIT_07s0104g00800	VIT_18s0122g00510					VIT_07s0005g00090	-	putative indole-3-acetic acid-amido synthetase GH3.9
																											VIT_04s0008g05560	VIT_13s0067g00370		VIT_08s0007g05740							VIT_08s0040g01440					VIT_04s0008g05560	-	auxin-responsive protein IAA28
																											VIT_07s0141g00290	VIT_11s0016g05770		VIT_03s0038g01130							VIT_18s0001g05060					VIT_07s0141g00290	-	auxin-responsive protein IAA16
																											VIT_01s0150g00300	VIT_00s2077g00020		VIT_07s0005g00090							VIT_01s0011g03230					VIT_01s0150g00300	-	indole-3-acetic acid-amido synthetase GH3.17
																											VIT_11s0052g01250	VIT_14s0108g00270		VIT_04s0008g05560							VIT_05s0020g00220					VIT_11s0052g01250	-	xyloglucan endotransglucosylase/hydrolase 2
																											VIT_19s0014g04690	VIT_02s0154g00480		VIT_07s0141g00290							VIT_04s0008g00220					VIT_19s0014g04690	-	indole-3-acetic acid-amido synthetase GH3.6-like
																											VIT_03s0038g01080	VIT_06s0004g04470		VIT_01s0150g00300							VIT_02s0012g01270					VIT_03s0038g01080	-	auxin-induced protein X15
																											VIT_11s0016g00710	VIT_13s0019g03090		VIT_11s0052g01250							VIT_08s0058g00470					VIT_11s0016g00710	-	protein TIFY 10A
																											VIT_04s0023g00580	VIT_12s0057g00670		VIT_19s0014g04690							VIT_13s0067g01940					VIT_04s0023g00580	-	auxin-induced protein 15A-like
																											VIT_04s0023g00520	VIT_00s2574g00010		VIT_03s0038g01080							VIT_17s0000g10100					VIT_04s0023g00520	-	auxin-responsive protein SAUR22
																											VIT_07s0104g00800	VIT_16s0022g00510		VIT_11s0016g00710							VIT_03s0063g01860					VIT_07s0104g00800	-	probable indole-3-acetic acid-amido synthetase GH3.6
																											VIT_15s0024g01540	VIT_01s0011g06260		VIT_04s0023g00580							VIT_18s0164g00010					VIT_15s0024g01540	-	glutathione transferase GST 23
																											VIT_05s0077g01270	VIT_00s0391g00070		VIT_04s0023g00520							VIT_19s0014g03220					VIT_05s0077g01270	-	acetate/butyrate--CoA ligase AAE7, peroxisomal
																											VIT_06s0004g06900	VIT_01s0010g00480		VIT_07s0104g00800							VIT_16s0050g02500					VIT_06s0004g06900	-	pyruvate decarboxylase 1
																											VIT_02s0025g02730	VIT_13s0019g04190									VIT_12s0059g01730					VIT_02s0025g02730	-	alcohol dehydrogenase-like 3
																											VIT_18s0001g12900	VIT_18s0041g01040									VIT_18s0001g03430					VIT_18s0001g12900	-	jasmonate O-methyltransferase
																											VIT_18s0122g01160	VIT_17s0000g04150									VIT_11s0065g00350					VIT_18s0122g01160	-	12-oxophytodienoate reductase 2
																											VIT_10s0003g03750	VIT_18s0041g00790									VIT_07s0141g00530					VIT_10s0003g03750	NCED2	9-cis-epoxycarotenoid dioxygenase 2
																											VIT_18s0001g02720	VIT_07s0031g00980									VIT_16s0050g00880					VIT_18s0001g02720	-	3-ketoacyl-CoA synthase 11
																											VIT_18s0001g15450	VIT_01s0011g04350									VIT_14s0006g00650					VIT_18s0001g15450	ADH3	alcohol dehydrogenase 3
																												VIT_00s0199g00220									VIT_08s0007g00730					VIT_16s0100g00090	-	peroxidase 66-like
																												VIT_16s0050g02660									VIT_08s0007g04690					VIT_16s0022g02310	GA20ox3	gibberellin 20-oxidase
																												VIT_18s0122g00510									VIT_07s0104g01060					VIT_04s0008g01490	-	small heat shock protein 17.3 kDa
																												VIT_08s0040g01440									VIT_17s0000g08620					VIT_16s0050g01680	-	UDP-glycosyltransferase 88B1-like
																												VIT_18s0001g05060									VIT_17s0000g01720					VIT_19s0093g00110	-	probable glutathione S-transferase parC
																												VIT_01s0011g01020									VIT_08s0007g07410					VIT_06s0080g00110	-	alcohol-forming fatty acyl-CoA reductase
																												VIT_09s0002g04950									VIT_08s0007g08810					VIT_01s0137g00170	-	very-long-chain 3-oxoacyl-CoA reductase 1
																												VIT_09s0002g06260									VIT_01s0010g03720					VIT_14s0068g01540	-	serine/threonine-protein kinase CDL1
																												VIT_07s0141g00300									VIT_05s0020g03320					VIT_11s0016g00540	-	respiratory burst oxidase homolog protein E
																												VIT_07s0005g06210									VIT_01s0011g06260					VIT_16s0039g00990	-	probable glutathione S-transferase
																												VIT_06s0009g01660									VIT_02s0025g00240					VIT_13s0064g01660	-	beta-glucosidase 13
																												VIT_02s0012g01270									VIT_00s0642g00010					VIT_09s0054g01220	-	beta-amyrin synthase
																												VIT_18s0164g00010									VIT_02s0154g00480					VIT_15s0046g03550	-	(+)-neomenthol dehydrogenase
																												VIT_13s0067g01940									VIT_06s0004g04470					VIT_00s0441g00020	-	squalene epoxidase 3
																												VIT_19s0014g03220									VIT_13s0019g03090					VIT_04s0008g01500	-	17.3 kDa class II heat shock protein
																												VIT_16s0050g02500									VIT_00s2574g00010					VIT_18s0001g12880	-	jasmonate O-methyltransferase
																												VIT_12s0059g01730									VIT_16s0022g00510					VIT_06s0004g02300	-	calcium-dependent protein kinase 8
																												VIT_10s0071g01120									VIT_14s0108g00540					VIT_13s0067g03820	-	chalcone isomerase
																												VIT_02s0025g01560									VIT_11s0016g05770					VIT_07s0005g01970	-	galactinol synthase 1
																												VIT_07s0104g01830									VIT_00s2077g00020					VIT_14s0030g00660	SDH3	bifunctional 3-dehydroquinate dehydratase/shikimate dehydrogenase, chloroplastic
																												VIT_15s0024g01650									VIT_13s0084g00010					VIT_11s0016g05280	-	peroxidase 25-like
																												VIT_16s0039g00970									VIT_13s0067g00370					VIT_12s0057g01030	-	glucose-6-phosphate 1-dehydrogenase, chloroplastic
																												VIT_07s0104g01800									VIT_15s0046g03550					VIT_01s0146g00180	-	auxin-responsive protein SAUR71-like
																												VIT_19s0093g00190														VIT_04s0044g01110	-	alcohol dehydrogenase 2
																												VIT_08s0040g03040														VIT_16s0022g02030	-	LRR receptor-like serine/threonine-protein kinase ERL2
																												VIT_06s0004g00760														VIT_06s0004g01500	-	linoleate 13S-lipoxygenase 2-1, chloroplastic
																												VIT_16s0022g01970														VIT_09s0002g02210	-	protein HOTHEAD
																												VIT_00s0225g00170														VIT_08s0040g02420	-	40S ribosomal protein S23
																												VIT_00s0371g00100														VIT_06s0009g02970	-	flavonoid 3'5' hydroxylase
																												VIT_06s0004g06110														VIT_14s0066g02620	-	probable RNA 3'-terminal phosphate cyclase-like protein
																												VIT_01s0011g03230														VIT_11s0016g01520	PAL4	phenylalanine ammonia-lyase
																												VIT_05s0020g00220														VIT_15s0046g03580	-	uncharacterized LOC100243097
																												VIT_04s0008g00220														VIT_02s0025g02140	-	luminal-binding protein 5
																												VIT_17s0000g10100														VIT_13s0067g02120	-	arogenate dehydrogenase 1, chloroplastic
																												VIT_06s0061g01300														VIT_13s0019g01010	-	xanthoxin dehydrogenase
																												VIT_15s0048g00350														VIT_18s0072g00920	-	caffeic acid 3-O-methyltransferase
																																										VIT_18s0041g00920	-	UDP-glycosyltransferase 88F5-like
																																										VIT_17s0000g02930	-	probable glutathione S-transferase
																																										VIT_01s0011g02060	-	cytochrome P450 86B1
																																										VIT_07s0141g00060	-	3-ketoacyl-CoA synthase 20-like
																																										VIT_00s1569g00010	-	heat shock cognate protein 80-like
																																										VIT_09s0002g05840	-	probable disease resistance protein At1g12280
																																										VIT_01s0011g03870	-	delta(7)-sterol-C5(6)-desaturase
																																										VIT_16s0050g01580	-	UDP-glycosyltransferase 88A1
																																										VIT_01s0010g02290	-	25.3 kDa heat shock protein, chloroplastic-like
																																										VIT_09s0002g03980	-	probable disease resistance protein At5g63020
																																										VIT_14s0108g00190	-	aldose 1-epimerase
																																										VIT_00s0271g00030	-	(3S,6E)-nerolidol synthase 1-like
																																										VIT_14s0030g00650	SDH4	bifunctional 3-dehydroquinate dehydratase/shikimate dehydrogenase, chloroplastic
																																										VIT_13s0064g01750	-	beta-glucosidase 13
																																										VIT_19s0015g02890	-	probable glutathione S-transferase parC
																																										VIT_17s0000g04540	-	enolase 1, chloroplastic
																																										VIT_03s0063g01860	-	allene oxide synthase 3
																																										VIT_08s0058g00470	-	abscisic acid receptor PYL4
																																										VIT_16s0039g00320	-	alcohol dehydrogenase-like 6
																																										VIT_11s0118g00670	-	60S ribosomal protein L14-1
																																										VIT_07s0141g00530	-	U3 small nucleolar RNA-associated protein 18 homolog
																																										VIT_01s0010g03720	-	4-coumarate--CoA ligase-like 1
																																										VIT_14s0108g00540	-	ATP-dependent 6-phosphofructokinase 5, chloroplastic
																																										VIT_00s0642g00010	-	E3 ubiquitin-protein ligase CHIP
																																										VIT_18s0001g01730	-	shikimate kinase 3, chloroplastic
																																										VIT_02s0025g00240	BCH1	beta-carotene hydroxylase
																																										VIT_04s0008g01530	-	17.3 kDa class II heat shock protein
																																										VIT_00s0707g00010	-	15.4 kDa class V heat shock protein
																																										VIT_04s0008g01580	-	17.3 kDa class II heat shock protein
																																										VIT_13s0019g02850	-	18.2 kDa class I heat shock protein
																																										VIT_13s0019g00860	-	15.7 kDa heat shock protein, peroxisomal-like
																																										VIT_13s0019g02840	-	18.2 kDa class I heat shock protein
																																										VIT_02s0154g00490	-	small heat shock protein, chloroplastic
																																										VIT_18s0089g01270	-	22.0 kDa class IV heat shock protein
																																										VIT_13s0019g03000	-	18.1 kDa class I heat shock protein
																																										VIT_13s0019g02780	-	18.2 kDa class I heat shock protein
																																										VIT_04s0008g01590	-	17.3 kDa class II heat shock protein
																																										VIT_16s0050g01150	-	heat shock protein 83
																																										VIT_16s0098g01060	-	small heat shock protein, chloroplastic
																																										VIT_17s0000g02920	-	probable glutathione S-transferase
																																										VIT_16s0039g01070	-	probable glutathione S-transferase
																																										VIT_19s0015g02730	-	probable glutathione S-transferase
																																										VIT_04s0008g02860	-	gamma-glutamylcyclotransferase 2-1
																																										VIT_19s0093g00350	-	probable glutathione S-transferase parA-like
																																										VIT_12s0121g00300	-	BRASSINOSTEROID INSENSITIVE 1-associated receptor kinase 1
																																										VIT_11s0052g00200	-	probable disease resistance protein At4g27220
																																										VIT_12s0142g00690	-	mitogen-activated protein kinase kinase kinase 1
																																										VIT_09s0002g05870	-	probable disease resistance protein At1g12280
																																										VIT_01s0010g00680	-	heat shock protein 90-5, chloroplastic
																																										VIT_01s0011g05610	-	probable peroxygenase 4
																																										VIT_15s0021g00050	-	protein ECERIFERUM 1-like
																																										VIT_06s0004g05770	-	class I heat shock protein
																																										VIT_07s0005g01390	-	calreticulin
																																										VIT_13s0147g00060	-	40S ribosomal protein S25
																																										VIT_14s0083g00970	-	60S ribosomal protein L7a-like
																																										VIT_05s0020g00810	-	50S ribosomal protein L3-2, chloroplastic
																																										VIT_05s0020g03900	-	40S ribosomal protein S3a-1
																																										VIT_07s0005g00560	-	60S ribosomal protein L22-2
																																										VIT_05s0062g00120	-	40S ribosomal protein S8
																																										VIT_05s0094g00870	-	60S ribosomal protein L5
																																										VIT_09s0070g00050	-	40S ribosomal protein S12
																																										VIT_08s0007g03020	-	40S ribosomal protein S14-like
																																										VIT_01s0150g00580	-	60S ribosomal protein L10
																																										VIT_12s0028g01800	-	60S ribosomal protein L11
																																										VIT_16s0022g01460	-	40S ribosomal protein S20-2-like
																																										VIT_18s0072g00340	-	60S ribosomal protein L3
																																										VIT_07s0129g00090	-	60S ribosomal protein L26-1
																																										VIT_17s0000g09110	-	60S ribosomal protein L27a-3-like
																																										VIT_16s0100g00650	-	60S ribosomal protein L24
																																										VIT_13s0064g00880	-	60S ribosomal protein L44
																																										VIT_02s0012g00100	-	60S ribosomal protein L37a
																																										VIT_03s0017g01350	-	40S ribosomal protein S6
																																										VIT_05s0029g00020	-	60S ribosomal protein L13a-4-like
																																										VIT_00s0551g00020	-	60S ribosomal protein L15-1
																																										VIT_14s0006g02830	-	40S ribosomal protein S7-like
																																										VIT_04s0043g00440	RPS5	40S ribosomal protein S5
																																										VIT_04s0008g00790	-	60S ribosomal protein L28-1
																																										VIT_14s0108g00460	-	40S ribosomal protein S9-2
																																										VIT_04s0023g03210	-	60S ribosomal protein L8
																																										VIT_06s0061g01600	-	60S acidic ribosomal protein P2B-like
																																										VIT_16s0050g00610	-	60S ribosomal protein L36-3
																																										VIT_09s0002g04440	-	60S ribosomal protein L37-3
																																										VIT_08s0040g01870	-	60S ribosomal protein L12-like
																																										VIT_15s0048g02610	-	60S acidic ribosomal protein P1
																																										VIT_11s0016g01380	-	40S ribosomal protein S3-3
																																										VIT_01s0150g00310	-	40S ribosomal protein S27-2-like
																																										VIT_00s0337g00060	-	40S ribosomal protein S8
																																										VIT_05s0020g03450	-	40S ribosomal protein S18
																																										VIT_07s0151g00900	-	40S ribosomal protein S24-1-like
																																										VIT_19s0014g04760	-	60S ribosomal protein L8
																																										VIT_13s0019g00250	-	60S ribosomal protein L23a
																																										VIT_16s0013g02020	-	60S ribosomal protein L15-1
																																										VIT_11s0052g00290	-	60S ribosomal protein L7-2
																																										VIT_08s0007g06890	-	60S ribosomal protein L21-1
																																										VIT_01s0010g03380	-	60S ribosomal protein L17-2
																																										VIT_11s0016g02650	-	60S ribosomal protein L31
																																										VIT_00s1247g00020	-	50S ribosomal protein L25
																																										VIT_10s0003g03150	-	60S ribosomal protein L18a-like
																																										VIT_17s0000g01520	-	60S ribosomal protein L17-2
																																										VIT_03s0063g00130	-	40S ribosomal protein S16-like
																																										VIT_09s0002g01620	-	60S ribosomal protein L9
																																										VIT_15s0021g01000	-	60S ribosomal protein L37a
																																										VIT_14s0068g01640	-	60S ribosomal protein L7a-1
																																										VIT_16s0115g00310	-	50S ribosomal protein L35, chloroplastic-like
																																										VIT_13s0064g01240	-	60S ribosomal protein L31
																																										VIT_15s0046g02690	-	60S ribosomal protein L36-3-like
																																										VIT_17s0000g06980	-	40S ribosomal protein S19-3
																																										VIT_08s0007g02620	-	40S ribosomal protein S17
																																										VIT_04s0023g03370	-	flavanone 3-hydroxylase
																																										VIT_18s0001g14310	-	flavanone 3-dioxygenase-like
																																										VIT_18s0001g12800	-	dihydroflavonol reductase
																																										VIT_18s0001g03430	FLS5	flavonol synthase/flavanone 3-hydroxylase
																																										VIT_13s0067g02870	CHI2	probable chalcone--flavonone isomerase 3
																																										VIT_02s0025g04720	-	leucoanthocyanidin dioxygenase
																																										VIT_11s0065g00350	-	cytochrome P450 CYP73A100
																																										VIT_16s0050g00880	-	probable mediator of RNA polymerase II transcription subunit 36b
																																										VIT_14s0006g00650	-	WD repeat-containing protein 75
																																										VIT_08s0007g00730	-	U3 small nucleolar RNA-associated protein 21 homolog
																																										VIT_08s0007g04690	WDR3	WD repeat-containing protein 3
																																										VIT_07s0104g01060	-	protein SLOW WALKER 1
																																										VIT_17s0000g08620	-	U3 small nucleolar ribonucleoprotein protein MPP10
																																										VIT_17s0000g01720	-	nucleolar protein 56
																																										VIT_08s0007g07410	-	putative H/ACA ribonucleoprotein complex subunit 1-like protein 1
																																										VIT_08s0007g08810	-	60S ribosomal export protein NMD3
																																										VIT_06s0004g02620	PAL1	phenylalanine ammonia-lyase-like
																																										VIT_02s0109g00250	-	4-coumarate--CoA ligase-like 6
																																										VIT_05s0020g03320	-	primary amine oxidase
																																										VIT_08s0040g01710	PAL2	phenylalanine ammonia-lyase
																																										VIT_11s0016g05770	-	probable galactinol--sucrose galactosyltransferase 6
																																										VIT_14s0108g00270	-	aldose 1-epimerase
																																										VIT_02s0154g00480	-	23.6 kDa heat shock protein, mitochondrial
																																										VIT_06s0004g04470	-	heat shock cognate 70 kDa protein 2-like
																																										VIT_13s0019g03090	-	18.1 kDa class I heat shock protein
																																										VIT_12s0057g00670	-	heat shock protein 90-6, mitochondrial
																																										VIT_00s2574g00010	-	protein transport protein Sec61 subunit alpha
																																										VIT_16s0022g00510	-	23.6 kDa heat shock protein, mitochondrial
																																										VIT_01s0011g06260	-	anthranilate synthase beta subunit 1, chloroplastic
																																										VIT_00s0391g00070	-	3-deoxy-D-arabino-heptulosonate-7-phosphate synthase
																																										VIT_01s0010g00480	-	chorismate mutase 3, chloroplastic
																																										VIT_13s0019g04190	-	chorismate synthase 1, chloroplastic
																																										VIT_17s0000g04150	-	leucoanthocyanidin reductase 2
																																										VIT_07s0031g00980	-	bifunctional aspartate aminotransferase and glutamate/aspartate-prephenate aminotransferase
																																										VIT_01s0011g04350	-	fructose-bisphosphate aldolase 3, chloroplastic
																																										VIT_00s0199g00220	-	ATP-dependent 6-phosphofructokinase 5, chloroplastic
																																										VIT_16s0050g02660	-	plastidial pyruvate kinase 4, chloroplastic
																																										VIT_18s0122g00510	-	pyrophosphate--fructose 6-phosphate 1-phosphotransferase subunit alpha
																																										VIT_08s0040g01440	-	phosphoglycerate kinase
																																										VIT_18s0001g05060	-	2,3-bisphosphoglycerate-dependent phosphoglycerate mutase
																																										VIT_01s0011g01020	-	disease resistance protein RPM1
																																										VIT_09s0002g04950	-	probable disease resistance protein At1g61300
																																										VIT_09s0002g06260	-	probable disease resistance protein At5g63020
																																										VIT_07s0141g00300	-	calmodulin-like protein 3
																																										VIT_07s0005g06210	-	disease resistance protein RPM1
																																										VIT_06s0009g01660	-	disease resistance protein At4g27190-like
																																										VIT_02s0012g01270	-	abscisic acid receptor PYR1
																																										VIT_18s0164g00010	-	protein EPIDERMAL PATTERNING FACTOR 2
																																										VIT_13s0067g01940	-	abscisic acid receptor PYL4
																																										VIT_19s0014g03220	-	protein EPIDERMAL PATTERNING FACTOR 1
																																										VIT_16s0050g02500	-	transcription factor SPEECHLESS
																																										VIT_12s0059g01730	-	protein EPIDERMAL PATTERNING FACTOR 1
																																										VIT_02s0025g01560	-	UDP-glucose 4-epimerase GEPI48
																																										VIT_07s0104g01830	-	glutathione S-transferase
																																										VIT_15s0024g01650	-	probable glutathione S-transferase
																																										VIT_16s0039g00970	-	probable glutathione S-transferase
																																										VIT_07s0104g01800	-	glutathione S-transferase F13
																																										VIT_19s0093g00190	-	probable glutathione S-transferase
																																										VIT_08s0040g03040	-	glutathione S-transferase L3
																																										VIT_06s0004g00760	-	feruloyl CoA ortho-hydroxylase 1
																																										VIT_00s0225g00170	-	peroxidase 5
																																										VIT_06s0004g06110	-	beta-glucosidase BoGH3B
																																										VIT_01s0011g03230	-	transcription factor TGA2.3
																																										VIT_05s0020g00220	-	protein TRANSPORT INHIBITOR RESPONSE 1-like
																																										VIT_04s0008g00220	-	auxin-responsive protein IAA2
																																										VIT_17s0000g10100	-	two-component response regulator ORR26
																																										VIT_06s0061g01300	-	arogenate dehydratase/prephenate dehydratase 6, chloroplastic-like
																																										VIT_15s0048g00350	-	5-enolpyruvylshikimate-3-phosphate synthase
																																										VIT_00s0181g00140	-	bifunctional riboflavin kinase/FMN phosphatase
																																										VIT_17s0000g07790	-	UDP-glycosyltransferase 74B1
																																										VIT_12s0028g02210	-	bifunctional riboflavin kinase/FMN phosphatase
																																										VIT_01s0026g00630	-	UDP-glycosyltransferase 74B1
																																										VIT_01s0011g06290	-	purple acid phosphatase 3
																																										VIT_00s0181g00130	-	bifunctional riboflavin kinase/FMN phosphatase
																																										VIT_05s0049g01980	-	3-isopropylmalate dehydratase large subunit, chloroplastic
																																										VIT_01s0010g02460	-	glyceraldehyde-3-phosphate dehydrogenase, cytosolic
																																										VIT_06s0004g07660	-	alanine--glyoxylate aminotransferase 2 homolog 3, mitochondrial
																																										VIT_09s0002g07920	-	pyrophosphate-energized vacuolar membrane proton pump 1
																																										VIT_06s0061g00670	-	salutaridine reductase
																																										VIT_09s0002g05270	-	gibberellin 3-beta-dioxygenase 1-like
																																										VIT_13s0019g02140	-	tropinone reductase homolog At5g06060
																																										VIT_19s0014g04750	-	putative beta-glucosidase 41
																																										VIT_09s0054g01230	-	beta-Amyrin Synthase 1
																																										VIT_15s0045g01020	-	probable disease resistance protein RF9
																																										VIT_17s0000g05870	-	aldose 1-epimerase
																																										VIT_00s0181g00180	-	chlorophyll a-b binding protein 13, chloroplastic
																																										VIT_07s0005g01760	-	probable glycerol-3-phosphate acyltransferase 3
																																										VIT_00s0187g00310	-	V-type proton ATPase subunit e1
																																										VIT_15s0048g01320	GA20ox1	gibberellin 20 oxidase 1-D-like
																																										VIT_06s0004g05380	-	tropinone reductase homolog At5g06060
																																										VIT_09s0054g01410	-	beta-Amyrin Synthase 1
																																										VIT_12s0028g01880	-	O-methyltransferase
																																										VIT_04s0023g01480	-	indole-3-pyruvate monooxygenase YUCCA6
																																										VIT_09s0096g00760	-	probable disease resistance protein At5g63020
																																										VIT_07s0005g02220	-	chlorophyll a-b binding protein of LHCII type 1
																																										VIT_15s0021g00270	-	ent-kaurenoic acid oxidase 2
																																										VIT_12s0178g00140	-	diacylglycerol kinase 5
																																										VIT_02s0025g03330	-	ATPase 11, plasma membrane-type
																																										VIT_06s0004g01180	-	peroxidase A2
																																										VIT_18s0001g02440	-	aldehyde dehydrogenase family 3 member H1
																																										VIT_10s0003g03650	-	beta-amyrin synthase
																																										VIT_09s0002g03270	-	probable disease resistance protein At5g63020
																																										VIT_09s0096g00420	-	probable disease resistance protein At5g63020
																																										VIT_17s0000g04460	-	probable calcium-binding protein CML15
																																										VIT_18s0001g01630	-	probable calcium-binding protein CML44
																																										VIT_00s2576g00010	-	phosphoenolpyruvate carboxykinase [ATP]
																																										VIT_14s0066g02410	-	betaine aldehyde dehydrogenase 1, chloroplastic
																																										VIT_00s0187g00270	-	V-type proton ATPase subunit e1
																																										VIT_18s0001g04860	-	bifunctional aspartate aminotransferase and glutamate/aspartate-prephenate aminotransferase
																																										VIT_04s0044g00020	-	catalase
																																										VIT_19s0014g00160	-	chlorophyll a-b binding protein 40, chloroplastic-like
																																										VIT_07s0031g03170	-	1-acyl-sn-glycerol-3-phosphate acyltransferase PLS1
																																										VIT_10s0116g00410	-	gibberellin 2-beta-dioxygenase 8
																																										VIT_00s1995g00010	-	phosphoenolpyruvate carboxykinase [ATP]
																																										VIT_08s0058g00650	-	aldose reductase
																																										VIT_14s0066g01550	-	aldehyde dehydrogenase family 2 member B7, mitochondrial
																																										VIT_19s0085g00600	-	glyceraldehyde-3-phosphate dehydrogenase GAPCP1, chloroplastic
																																										VIT_08s0007g00920	-	tropinone reductase homolog
																																										VIT_19s0093g00310	-	probable glutathione S-transferase
																																										VIT_05s0049g01100	-	glutathione transferase GST 23
																																										VIT_05s0102g00120	-	probable glutathione peroxidase 2
																																										VIT_01s0011g00750	-	beta-glucosidase 40
																																										VIT_00s0181g00200	-	chlorophyll a-b binding protein 13, chloroplastic
																																										VIT_00s0394g00040	-	L-tryptophan--pyruvate aminotransferase 1
																																										VIT_08s0032g01220	-	calcium-dependent protein kinase 1
																																										VIT_05s0020g00930	-	uncharacterized LOC100242564
																																										VIT_00s0317g00110	-	caffeoylshikimate esterase
																																										VIT_11s0052g01090	-	4-coumarate--CoA ligase 2
																																										VIT_18s0001g00380	-	alcohol dehydrogenase-like 7
