# Supplementary material for: Transcriptomic and physiological analyses reveal different grape varieties response to high temperature stress
Source: Front Plant Sci. 2024 Mar 8;15:1313832. doi: 10.3389/fpls.2024.1313832 (PMC10957553; doi:10.3389/fpls.2024.1313832)
Supplement: Supplementary file 1 [file DataSheet_1.zip › supplementary materials/Table S5.xlsx]

## Sheet: DEGs
				Table S5 Genes involved in ROS scavenging in five grape cultivars.
				Gene ID	Description	CK_BH_vs_T_BH	CK_FL_vs_T_FL	CK_MG_vs_T_MG	CK_XH_vs_T_XH	CK_XY_vs_T_XY	T_BH_vs_T_FL	T_MG_vs_T_BH	T_MG_vs_T_FL	T_MG_vs_T_XH	T_XH_vs_T_BH	T_XH_vs_T_FL	T_XY_vs_T_BH	T_XY_vs_T_FL	T_XY_vs_T_MG	T_XY_vs_T_XH
				VIT_14s0060g02170	probable glutathione S-transferase			-1.78504				-1.41269		1.93558	-3.35873
				VIT_05s0049g01070	probable glutathione S-transferase		1.11158		1.29684	-1.64761	-3.11109		-2.43863			-2.92351	3.23113		2.56414	3.055
				VIT_05s0051g00110	probable glutathione S-transferase				-1.60286
				VIT_19s0015g02610	probable glutathione S-transferase parC		1.84689						-1.3641			-1.59255			1.03747	1.26973
				VIT_19s0015g02680	probable glutathione S-transferase													2.09646
				VIT_19s0015g02700	probable glutathione S-transferase	1.23935				-1.02353	-5.14192		-5.81353			-5.23522		-4.42562	1.39244
				VIT_19s0015g02730	probable glutathione S-transferase			1.99293			3.02694	-1.36054	1.66551	-1.75233		3.41753	-4.08727	-1.06829	-2.72917	-4.47489
				VIT_19s0015g02890	probable glutathione S-transferase parC	-4.47105			2.44225		4.90319	-3.10211	1.80533		-3.11266	1.79972	-5.22386		-2.12432	-2.10725
				VIT_19s0093g00110	probable glutathione S-transferase parC	3.02133			3.24246	-1.30715	-4.12139		-3.71521			-4.17941	-1.28209	-5.40677	-1.68807	-1.21259
				VIT_19s0093g00150	probable glutathione S-transferase					-1.01644	-1.34683		-2.10158			-1.43496			1.13865
				VIT_19s0093g00190	probable glutathione S-transferase								2.42493	1.76731					-3.2505	-1.48016
				VIT_19s0093g00310	probable glutathione S-transferase						-1.31584		-1.2155			-1.33662		-1.52739
				VIT_19s0093g00320	glutathione S-transferase	2.83732		-1.24004			-2.76817	3.86512	1.09927
				VIT_19s0093g00350	probable glutathione S-transferase parA-like		-1.60257				-2.75318	1.49504	-1.25782		2.13312			-2.09457		-1.46738
				VIT_19s0093g00400	probable glutathione S-transferase parA			-1.23053				1.43788		-1.35981	2.79104	1.83324	1.43753			-1.35222
				VIT_04s0079g00690	glutathione S-transferase				2.38042	-2.54984	3.08647	-2.87705			-2.81684		2.24637	5.3224	5.1229	5.06543
				VIT_01s0026g01340	glutathione S-transferase U17				1.46366
				VIT_01s0026g01380	glutathione S-transferase U17	1.17774	-1.44441	-1.29161	-2.9636				1.52453	-1.8984	2.63523	3.41587		1.14737		-2.26671
				VIT_01s0026g02370	glutathione S-transferase U10-like	1.239									1.4536
				VIT_01s0026g02390	glutathione S-transferase U10							2.16563
				VIT_01s0026g02400	glutathione S-transferase U10					1.32868		1.2299		1.04597
				VIT_12s0028g00920	glutathione S-transferase 3						-4.49031	1.18943	-3.30329			-4.10794	2.11639	-2.38106		1.73468
				VIT_08s0040g03040	glutathione S-transferase L3						-2.57083	-1.52104	-4.09645		-2.33652	-4.90673	-1.49138	-4.07279
				VIT_08s0007g01400	glutathione S-transferase U8-like			-1.87762	1.54676	-1.39694	-1.52874			1.39763		-2.02426	3.29675	1.76321	2.39126	3.80256
				VIT_08s0007g01410	glutathione S-transferase U8				2.10932
				VIT_08s0007g01420	probable glutathione S-transferase		1.26407			-1.25808	2.94556	-2.46375			-3.1159		-1.86092	1.08121		1.25735
				VIT_16s0039g00970	probable glutathione S-transferase						3.21523	-2.22317			-2.61089		-2.21116
				VIT_16s0039g00990	probable glutathione S-transferase									-1.57975	1.46328	1.45917				-2.27279
				VIT_16s0039g01070	probable glutathione S-transferase							1.36199			1.13298				-1.60649	-1.37723
				VIT_06s0004g05670	glutathione S-transferase U7							-1.03926	-1.10763		-1.16348	-1.22602				1.00777
				VIT_06s0004g05700	glutathione S-transferase U8			-1.07743		-1.56616	-1.06279	-1.97604	-3.04371		-1.88206	-2.94264		-1.9239	1.12411	1.03618
				VIT_07s0104g01800	glutathione S-transferase F13							-1.40367			-1.37016		-1.39637
				VIT_07s0104g01810	glutathione S-transferase F13				-2.88673								-1.02665			-1.12862
				VIT_07s0104g01820	glutathione S-transferase PARB					-1.25592
				VIT_07s0104g01830	glutathione S-transferase												-1.09684
				VIT_07s0005g00030	glutathione S-transferase		-1.2472				-1.20394
				VIT_07s0005g04870	probable glutathione S-transferase
				VIT_07s0005g04880	probable glutathione S-transferase		1.32969	-2.70335	-2.20601			4.38435	3.45831		3.43652	2.51174	2.74459	1.80786	-1.64198
				VIT_07s0005g04890	probable glutathione S-transferase					-1.14472	-3.33153	2.41646			2.86368		3.51299		1.09365
				VIT_15s0024g01650	probable glutathione S-transferase				-1.39582	-1.01749										-1.19053
				VIT_17s0000g02920	probable glutathione S-transferase						-1.17183	3.66275	2.49419	2.00052	1.662			-1.57615	-4.06525	-2.05558
				VIT_17s0000g02930	probable glutathione S-transferase				-1.8977						4.29184					-4.46587
				VIT_17s0000g02950	probable glutathione S-transferase	1.16098	1.01975										1.83185	2.16965	1.63199	1.63266
				VIT_17s0000g06110	glutathione S-transferase U9-like	-1.10829			3.94426						-2.7491
				VIT_17s0000g06120	glutathione S-transferase U9-like								1.80492
				VIT_17s0000g06130	glutathione S-transferase U9		-1.85744		1.36398		-4.63385		-5.19006		-1.43063	-6.05707	2.59523	-2.04151	3.14831	4.02269
				VIT_17s0000g06140	glutathione S-transferase U9-like												1.89589
				VIT_00s0153g00050	probable glutathione S-transferase						-2.36872	1.18538	-1.18581			-1.53893	2.37711		1.18957	1.54977
				VIT_00s0153g00070	probable glutathione S-transferase	-2.48663		-3.73847	-1.04385			2.82788		4.02993	-1.20564
				VIT_00s0240g00050	probable glutathione S-transferase				-2.52248
				VIT_14s0068g01920	peroxidase 55							-1.00702			-1.43187			1.16141	1.64786	2.07259
				VIT_18s0001g01140	peroxidase 64		1.27545			1.64918	1.93942	-2.41138		-1.2801	-1.14167		-1.49473
				VIT_18s0001g06840	cationic peroxidase 1					-1.65757			-1.07133	-1.42798	1.18687		2.72752	1.88446	2.96022	1.53768
				VIT_18s0001g06850	cationic peroxidase 1	-1.5464		-2.97044						2.99875	-2.7137					2.27128
				VIT_18s0001g13110	peroxidase 9			-1.80949	-1.21655	2.12067					3.19033					-3.04551
				VIT_18s0072g00160	peroxidase 12	-1.26576					1.11962				-1.23356
				VIT_05s0077g00720	peroxidase 40			-1.52275		3.63309			1.46201		1.43849	2.03135	-1.1717		-2.04356	-2.61694
				VIT_05s0077g00880	peroxidase 29						2.15803	-2.35896			-3.20628	-1.04653		1.68405	1.89344	2.7404
				VIT_13s0067g02360	peroxidase 4-like	-2.88503			1.54085	-2.24236		-3.70016	-2.83778	2.1483	-5.85268	-4.98401	1.80963	2.66723	5.50942	7.66533
				VIT_19s0085g01040	peroxidase 7						1.60273	-1.3753		-1.41136		1.63586	-1.35285			-1.37996
				VIT_04s0008g07040	peroxidase 46				1.98194
				VIT_04s0023g02570	peroxidase 72									1.03162	-1.77529					1.72073
				VIT_01s0010g00960	putative Peroxidase 48			1.22082					-1.00548			-1.28879
				VIT_01s0010g01090	peroxidase 11	-1.44937						-1.16159	-1.34539				-1.23937	-1.4302
				VIT_09s0002g04460	putative Peroxidase 48				1.0404	-1.37037		-1.02615			-1.01746
				VIT_12s0028g01840	peroxidase P7				-1.50322		1.3934
				VIT_12s0059g02420	peroxidase 27					-2.35727							1.00179	1.13402		1.17424
				VIT_12s0055g00810	peroxidase 43							1.01519			1.08649		1.02563
				VIT_12s0055g01000	peroxidase N1							1.14987			1.22266
				VIT_12s0055g01010	peroxidase N1	1.41614	-2.08196			-1.1681	-3.95063	2.26337	-1.68821		2.30635	-1.6382	2.95973
				VIT_12s0055g01020	cationic peroxidase 2	2.4747								-1.35234	1.08513		3.36544		3.62564	2.28285
				VIT_12s0055g01030	peroxidase N1									1.64699
				VIT_08s0058g00970	cationic peroxidase 1					-2.27607		-1.10728	-2.02493		-1.64765	-2.56088			1.81156	2.35312
				VIT_08s0058g00980	cationic peroxidase 1	1.61814		-1.52535			-2.84906	2.76454		1.3836	1.37506	-1.46951	3.86585	1.00828	1.09921	2.49048
				VIT_08s0058g00990	cationic peroxidase 1			1.4442			-1.40948	-1.86979	-3.2806		-2.86212	-4.26653
				VIT_08s0040g02200	peroxidase 21		1.04488					-1.31088						1.45145	1.98357	1.32488
				VIT_16s0022g02470	peroxidase 66				-1.32705					-1.78057	1.36648	1.60132	2.8974	3.12047	3.30295	1.52624
				VIT_16s0100g00090	peroxidase 66-like							1.13111	1.41855	1.48573					-1.9059
				VIT_16s0098g00820	peroxidase 5-like				1.88749
				VIT_06s0004g01180	peroxidase A2							1.23736	1.14552		1.25648	1.17017
				VIT_06s0004g07770	Peroxidase 4	-1.40267			1.43975	-2.12052		-1.69122	-1.19736		-2.36276	-1.86253			2.07763	2.75277
				VIT_07s0129g00360	peroxidase 73	1.19671			1.00329	1.14351	-1.00071		-1.05984			-1.3571			1.03744	1.34222
				VIT_07s0130g00220	peroxidase 47							1.57134	1.24831		1.67975	1.36268	1.58354	1.2549
				VIT_11s0016g05280	peroxidase 25-like	-2.38482	2.32116		2.17205		3.74141	-4.25891			-4.46354		-2.7482		1.50945	1.71868
				VIT_11s0016g05320	peroxidase 25	-1.4905	-1.13521		1.51556		1.5402	-3.01341	-1.48098		-3.50025	-1.96064		1.93746	3.42202	3.90808
				VIT_11s0052g00650	peroxidase 16	1.09659	1.3942		-1.18063					-1.68718	1.72076		1.26005		1.21969
				VIT_03s0063g01040	peroxidase 10		1.09309	2.12597	2.3291	-2.20959		1.27818		1.67847			2.37786	1.80381	1.09434	2.77678
				VIT_02s0012g00540	peroxidase 20					2.27914	-2.14108		-1.70046			-2.31434	1.05495	-1.09417		1.22967
				VIT_10s0116g01780	peroxidase 42-like												1.00579
				VIT_10s0003g00650	peroxidase 19	-3.05374		-1.03186			2.08129	-3.49742	-1.4192		-4.02663	-1.94312	-1.27924		2.21692	2.74389
				VIT_10s0042g00080	peroxidase 51	1.03059			1.12653	2.10313	-4.56652	2.29407	-2.27245	-1.28739	3.58148			-3.75318	-1.47781	-2.75606
				VIT_17s0000g07750	peroxidase 65-like														1.10332
				VIT_00s0225g00170	peroxidase 5	-2.06442			1.4968		2.44008	-1.41837	1.01957		-1.5674		-1.74054
				VIT_00s0226g00030	probable peroxidase 61					3.37836		1.20254	1.65628	1.63589			-2.22469	-1.77531	-3.42611	-1.78512
				VIT_00s0567g00020	peroxidase 10			-2.43606				2.43664
				VIT_05s0102g00120	probable glutathione peroxidase 2						-1.82905		-1.20178			-1.39452
				VIT_02s0025g03590	probable glutathione peroxidase 8								1.02315				1.26859	1.36025
				VIT_04s0023g03750	probable L-ascorbate peroxidase 3	1.07749
				VIT_08s0040g03150	cytosolic ascorbate peroxidase	1.29826
				VIT_12s0035g02100	glutathione S-transferase zeta class						-10.582	11.549		1.55992	9.97596		10.5485		-1.00096
				VIT_15s0048g00950	glutathione S-transferase zeta class											1.07274
				VIT_18s0122g01320	catalase isozyme 1	1.44086		1.11919		1.34041
				VIT_04s0044g00020	catalase					-1.06877			-1.17707	1.27633	-1.46304	-2.45492		-1.88411
				VIT_16s0013g00260	superoxide dismutase [Fe], chloroplastic													-1.38352
				VIT_02s0025g04830	copper chaperone for superoxide dismutase, chloroplastic/cytosolic					1.05812
