# Supplementary material for: Transcriptomic and physiological analyses reveal different grape varieties response to high temperature stress
Source: Front Plant Sci. 2024 Mar 8;15:1313832. doi: 10.3389/fpls.2024.1313832 (PMC10957553; doi:10.3389/fpls.2024.1313832)
Supplement: Supplementary file 1 [file DataSheet_1.zip › supplementary materials/Table S6.xlsx]

## Sheet: TFS
		Table S6 Transcription factor families differentially expressed in the grape cultivars
		GeneID	Family	Description	CK_BH_vs_T_BH	CK_FL_vs_T_FL	CK_MG_vs_T_MG	CK_XH_vs_T_XH	CK_XY_vs_T_XY	T_BH_vs_T_FL	T_MG_vs_T_BH	T_MG_vs_T_FL	T_MG_vs_T_XH	T_XH_vs_T_BH	T_XH_vs_T_FL	T_XY_vs_T_BH	T_XY_vs_T_FL	T_XY_vs_T_MG	T_XY_vs_T_XH
		VIT_01s0010g03930	WRKY	probable WRKY transcription factor 75	1.86974			1.62728	-1.88223							2.61514		1.96817	2.05074
		VIT_01s0011g00720	WRKY	probable WRKY transcription factor 57											1.11541
		VIT_01s0026g01730	WRKY	probable WRKY transcription factor 72				-1.21979	-1.98035							2.78848	2.64859	2.81651	2.09821
		VIT_02s0025g00420	WRKY	WRKY transcription factor 22	-1.03025	1.21992		1.66964			-2.64381	-1.86716		-3.00719	-2.22674	-1.01871		1.62178	1.99139
		VIT_02s0025g01280	WRKY	probable WRKY transcription factor 41		2.21295		1.63747									1.30448	1.18714	1.49676
		VIT_04s0008g01470	WRKY	probable WRKY transcription factor 50						-1.24545					-1.19507	1.6071		1.07444	1.558
		VIT_04s0008g05750	WRKY	WRKY transcription factor 18			-1.55577	-1.54364			2.23931	1.78986		1.65279	1.20868			-1.87316	-1.28675
		VIT_04s0008g05760	WRKY	probable WRKY transcription factor 40-like		-1.09564	-1.1702			-1.3474						1.23437
		VIT_04s0069g00970	WRKY	probable WRKY transcription factor 51	1.20617		1.8027	1.86414	-2.38857		-1.84088			-1.67		1.10308		2.94079	2.77603
		VIT_05s0077g00730	WRKY	probable WRKY transcription factor 48				1.20128								1.46141		1.01369	1.55008
		VIT_07s0005g01710	WRKY	probable WRKY transcription factor 23															-1.02707
		VIT_07s0031g01840	WRKY	probable WRKY transcription factor 13				-1.0171
		VIT_08s0007g00570	WRKY	probable WRKY transcription factor 49								-1.10891
		VIT_08s0058g00690	WRKY	probable WRKY transcription factor 26		1.02732	1.48824	1.37206						-1.20366	-1.02719			1.1518	1.52219
		VIT_08s0058g01390	WRKY	probable WRKY transcription factor 70		-1.18758	-1.48362		-1.94784							1.21663	1.04627		1.21401
		VIT_09s0018g00240	WRKY	probable WRKY transcription factor 40-like		1.43915					-1.83528	-1.44588		-2.54996	-2.15545	1.61194	1.99446	3.44543	4.16017
		VIT_10s0003g01600	WRKY	probable WRKY transcription factor 65	1.12365
		VIT_10s0003g02810	WRKY	probable WRKY transcription factor 71				1.09787	-1.95522						-1.45951	2.49913	2.01295	2.5168	3.48662
		VIT_10s0003g05740	WRKY	probable WRKY transcription factor 14									-1.14535			1.12603		1.6425
		VIT_10s0116g01200	WRKY	probable WRKY transcription factor 31			1.06896	1.46837
		VIT_12s0028g00270	WRKY	probable WRKY transcription factor 71				1.43218				-1.29621	1.47915	-2.28465	-2.77305			1.68386	3.17085
		VIT_12s0059g00880	WRKY	probable WRKY transcription factor 31				1.10666							-1.20486				1.18948
		VIT_13s0067g03130	WRKY	WRKY transcription factor 55			-1.65573		2.43146			-1.01648	1.24882	-1.4052	-2.26506				1.52407
		VIT_13s0067g03140	WRKY	probable WRKY transcription factor 70						-1.10709					-1.61165				1.44279
		VIT_14s0068g01770	WRKY	probable WRKY transcription factor 75	1.83426
		VIT_14s0108g00120	WRKY	probable WRKY transcription factor 72							1.60236	1.77902	1.26362					-1.09433
		VIT_15s0046g02150	WRKY	probable WRKY transcription factor 24				3.02826									1.24148		2.03108
		VIT_15s0046g02190	WRKY	WRKY transcription factor 22		1.35769		1.07971
		VIT_16s0050g02510	WRKY	probable WRKY transcription factor 53			1.55349	1.20235		-2.40309	1.78517				-1.41527	3.92099	1.50887	2.13436	2.93149
		VIT_17s0000g05810	WRKY	probable WRKY transcription factor 72	2.3481					-1.39161	1.02426
		VIT_19s0090g00840	WRKY	probable WRKY transcription factor 31				1.60291								1.21137	1.45408	1.21993
		VIT_00s0259g00210	Trihelix	trihelix transcription factor GTL1			1.08277		-1.5582							2.94066		2.32027	3.00344
		VIT_02s0025g03220	Trihelix	trihelix transcription factor GTL1							1.05458			1.01931
		VIT_07s0005g06670	Trihelix	trihelix transcription factor ASIL1													-1.06335
		VIT_08s0007g03820	Trihelix	trihelix transcription factor PTL	1.31916			-1.04734									1.02095
		VIT_08s0105g00400	Trihelix	trihelix transcription factor GT-3b	1.04999			1.09469		-1.77368		-1.89623			-2.05173	1.63365		1.75288	1.91834
		VIT_13s0074g00400	Trihelix	trihelix transcription factor PTL					-1.59279			1.22995			1.01743	1.37302	1.95997
		VIT_17s0000g10420	Trihelix	trihelix transcription factor GT-1							-1.5437	-1.23795		-1.38978	-1.07831	-1.21064
		VIT_14s0068g00330	TCP	transcription factor TCP13				1.25427
		VIT_01s0011g03070	RAV	AP2/ERF and B3 domain-containing transcription factor RAV1	2.03783	1.75914		1.71038	1.11287
		VIT_14s0083g00130	RAV	AP2/ERF and B3 domain-containing transcription factor RAV1											-1.6644
		VIT_02s0025g03770	NF-YC	nuclear transcription factor Y subunit C-3					-2.28392	3.19637		3.89038			2.89026		3.77343
		VIT_14s0006g02320	NF-YC	nuclear transcription factor Y subunit C-4	-1.11853			3.52121	-1.71339	2.23842	-1.93678			-2.28505		-1.17331	1.05416		1.11422
		VIT_00s0956g00020	NF-YB	nuclear transcription factor Y subunit B-6		-2.76259				-2.37673		-1.56444			-1.98368		-2.4782
		VIT_01s0010g01910	NF-YB	nuclear transcription factor Y subunit B-4				1.11719	-1.25952		-1.80579	-2.39239		-1.85135	-2.43126		-1.40837		1.03742
		VIT_05s0020g01350	NF-YB	nuclear transcription factor Y subunit B-5-like				-1.75268	-1.51372
		VIT_07s0031g01460	NF-YB	nuclear transcription factor Y subunit B-1							1.2853	2.204		1.15585	2.07943		1.39366
		VIT_07s0104g01640	NF-YB	nuclear transcription factor Y subunit B-5											1.12036		1.03744
		VIT_14s0060g02660	NF-YB	nuclear transcription factor Y subunit B-4		-2.84722			1.76224	-1.62188		-1.3291			-1.50885	-1.70039	-3.32518	-1.99491	-1.81443
		VIT_09s0002g01590	NF-YA	nuclear transcription factor Y subunit A-3														-1.145	-1.01776
		VIT_00s0375g00040	NAC	NAC transcription factor 25			2.44546	-1.94013					-2.64431	2.1802
		VIT_08s0007g07670	NAC	NAC transcription factor 47					-1.09807	1.7161	-1.01388				1.02655		1.17177
		VIT_12s0028g00860	NAC	transcription factor JUNGBRUNNEN 1		-1.17803		1.18618		-3.91746		-3.60306			-4.51712	4.61825		4.301	5.22257
		VIT_19s0014g03300	NAC	NAC transcription factor 56	-1.12298	-1.37333	3.21846		-3.29326			-1.71132	-2.30044	1.42703		1.45133		2.31146
		VIT_19s0027g00840	NAC	transcription factor JUNGBRUNNEN 1	1.83231	-1.47338				-1.60935							-1.05044
		VIT_19s0027g00870	NAC	transcription factor JUNGBRUNNEN 1	3.17659	2.2622				1.19029			-1.83832	1.2409	2.43491	-1.16351			-2.41263
		VIT_01s0026g01050	MYB_related	transcription factor MYB1R1		1.41599		1.1536	1.01449
		VIT_03s0180g00210	MYB_related	transcription factor MYB44		1.34973		1.26979
		VIT_10s0116g01760	MYB_related	MYB-like transcription factor ETC3				1.18772
		VIT_16s0050g02530	MYB_related	transcription factor TRY					1.02295
		VIT_00s1352g00010	MYB	transcription factor RAX3									1.02981	-1.22689	-1.83885	1.15492		1.34701	2.38419
		VIT_01s0011g03730	MYB	transcription factor MYB24		1.24697	-1.54479	2.64818		2.41912	-1.80276			-2.50157		-1.52608
		VIT_01s0127g00730	MYB	transcription factor WER		1.91334								-1.17046	-1.47838				1.06647
		VIT_02s0012g01650	MYB	transcription factor MYB39			-1.60474		1.70492
		VIT_02s0033g00410	MYB	transcription factor MYB90												-1.43555
		VIT_02s0033g00430	MYB	transcription factor MYB113				1.11618
		VIT_02s0033g00450	MYB	transcription factor MYB113-like	1.20466				-2.46217				-1.62463	1.15546	2.10014	1.10097	2.03744	1.56242
		VIT_04s0008g00620	MYB	transcription factor RAX1		-2.25354				-3.3247		-3.70434		-1.09158	-4.41492
		VIT_04s0008g01810	MYB	transcription factor MYB3					-1.27738
		VIT_04s0008g01820	MYB	transcription factor TT2	1.19141	1.11683
		VIT_04s0008g01840	MYB	transcription factor WER			-1.08323			1.20961		1.5698			1.48746	1.3198	2.51846		1.03599
		VIT_04s0008g01870	MYB	transcription factor MYB114	-1.0438				-1.12219	1.97636		1.16109			1.1328		1.78523
		VIT_05s0020g01100	MYB	transcription factor MYB86					-1.29735	1.81906	-1.03555						2.09093	1.31144	1.1394
		VIT_05s0077g00500	MYB	R2R3 transcription factor MYB108-like protein 1		1.44299	1.15297	2.91908								1.86182	1.57643	2.19795	1.65633
		VIT_05s0077g01360	MYB	transcription factor MYB12				2.05294		2.58793	-1.96846			-2.34776		-2.53212
		VIT_06s0004g02110	MYB	transcription factor MYB46	-1.14383					1.26049	-1.424			-1.59941		-1.65781
		VIT_06s0004g04140	MYB	transcription factor MYB59							-1.09074
		VIT_06s0061g00470	MYB	transcription factor RAX2						-1.83975		-1.29671			-1.4043		-1.42587
		VIT_06s0080g00790	MYB	transcription factor DIVARICATA				1.67154			-1.13147			-1.04785
		VIT_07s0005g01950	MYB	R2R3 transcription factor MYB108-like protein 2						-3.58496		-2.63689		1.37994	-2.20383	1.09434	-2.49877
		VIT_07s0005g03340	MYB	R2R3 Myb14 transcription factor							-1.42556	-1.78838			-1.21745		-1.23227
		VIT_08s0007g00410	MYB	transcription factor AS1				1.17458						-1.11416		-1.22796
		VIT_08s0007g05030	MYB	transcription factor RAX2						-1.68439		-1.99436		-1.07946	-2.75892	3.1745	1.48362	3.48195	4.25361
		VIT_09s0002g01380	MYB	transcription factor MYB114												-1.54865	-1.00682	-1.32162	-1.23596
		VIT_11s0016g01310	MYB	transcription factor TT2						-2.66217	1.64452	-1.01873	1.06952		-2.08851	1.23947	-1.42984
		VIT_11s0016g02780	MYB	transcription factor MYB36				1.83106						-1.01855
		VIT_11s0016g05660	MYB	transcription factor MYB82	1.06404			-1.42979					-1.51463	1.42341
		VIT_12s0059g00700	MYB	transcription factor GAMYB		1.02947				2.0136
		VIT_12s0134g00490	MYB	transcription factor MYB114		-1.63477	-1.58975	-1.29319	-4.09429	-2.80969	1.97007			2.00905		5.75816	2.94044	3.78613	3.75338
		VIT_14s0006g01280	MYB	R2R3 MYB transcription factor	1.92909	1.67894
		VIT_14s0006g01290	MYB	R2R3 MYB transcription factor	1.28453	1.06329		2.74913		1.89572				-1.39686			1.86985		1.38229
		VIT_14s0060g00240	MYB	transcription factor MYB86							1.02214			1.14665
		VIT_14s0066g01220	MYB	transcription factor WER				1.68236
		VIT_14s0083g00120	MYB	transcription factor AS1				1.76651						-1.08923		-1.29749	-1.17734
		VIT_14s0108g01010	MYB	transcription factor MYB35			2.41508		-1.66626	-2.24453	1.82533		1.65089		-2.07541	2.38388			2.21815
		VIT_16s0039g01710	MYB	transcription factor MYB39		-1.09251
		VIT_16s0050g00050	MYB	transcription factor LAF1			1.64513	-1.48387			-2.61933		-1.83668
		VIT_17s0000g06410	MYB	transcription factor MYB34				4.00531		-1.5041		-1.29681			-2.0405	1.39595		1.1824	1.93549
		VIT_17s0000g08550	MYB	transcription factor MYB98			-2.55383
		VIT_18s0001g05670	MYB	transcription factor MYB39				1.01754
		VIT_18s0001g08470	MYB	transcription factor RAX3		-2.05004	-1.78589					1.01721	1.00052
		VIT_18s0001g09850	MYB	transcription factor MYB44					-1.06779		1.19387			1.23089		1.09704
		VIT_18s0001g11170	MYB	transcription factor MYB44	1.05662
		VIT_19s0014g03820	MYB	transcription factor MYB35				2.46865				-1.3845	1.81725	-2.63554	-3.20195		-1.02641		2.1938
		VIT_19s0015g01280	MYB	transcription factor MYB80					1.36389		-1.51241	-1.10599				-1.68357	-1.28459		-1.11579
		VIT_19s0085g00940	MYB	transcription factor MYB26									1.04999
		VIT_00s0211g00180	MIKC_MADS	MADS-box transcription factor 23	-1.86011			-1.23732				1.01721			1.04319
		VIT_02s0025g02350	MIKC_MADS	MADS-box transcription factor 31	1.02383
		VIT_08s0007g08790	MIKC_MADS	MADS-box transcription factor 23				-1.27284			-2.00523	-2.92115	-1.52894		-1.38925
		VIT_16s0022g02330	MIKC_MADS	MADS-box transcription factor 6	-2.39331		-1.51454	-1.41027		3.93103		4.08791			3.51384	-1.77397	2.14894	-1.93344	-1.3492
		VIT_17s0000g01230	MIKC_MADS	MADS-box transcription factor 15	1.26756	1.0739				2.1613					1.80435		1.30656
		VIT_17s0000g04990	MIKC_MADS	truncated transcription factor CAULIFLOWER A	-1.85719		2.34384	3.86268		3.27876	-3.88075			-3.6228		-2.46066		1.41703	1.16425
		VIT_00s0179g00150	HSF	heat stress transcription factor A-6b	1.56942	1.82814	1.12407	1.402	2.24829
		VIT_02s0025g04170	HSF	heat stress transcription factor B-2b	-2.20387	-1.98186		-1.0352			-1.06481					-1.23844
		VIT_05s0020g04090	HSF	heat stress transcription factor A-6b				-2.76573			-1.35408		-1.40993			-2.43555		-1.08665	-2.49658
		VIT_08s0007g08750	HSF	heat stress transcription factor B-3			-4.20537			-3.59666	2.73953		1.35248	1.38025	-2.21154
		VIT_11s0016g03940	HSF	heat stress transcription factor C-1	-2.18747	-1.42751			-1.18001		-1.30258
		VIT_00s0999g00010	GeBP	probable transcription factor At1g61730								1.5524	1.40894					-1.56783
		VIT_12s0059g02690	GeBP	probable transcription factor At4g00390		1.23024	-2.16366	1.51684				1.50821	2.03546
		VIT_14s0060g01520	GATA	GATA transcription factor 16				1.34695								-1.46438	-1.0513
		VIT_01s0011g03110	G2-like	myb family transcription factor EFM	1.18563			1.42127		-1.10596					-1.09841
		VIT_01s0137g00050	G2-like	myb family transcription factor APL			1.1282	2.11524
		VIT_02s0033g00300	G2-like	myb family transcription factor PHL11					-1.39924	1.31978	-1.22528						1.84771	1.76227	1.35744
		VIT_06s0004g05120	G2-like	transcription factor PCL1	-2.81325	-2.68876	-1.76645	-2.21749	-2.42606
		VIT_07s0197g00060	G2-like	myb family transcription factor EFM					1.06625	-2.01003		-1.59038		1.10497			-1.96176		-1.0494
		VIT_08s0007g06310	G2-like	myb family transcription factor PHL5	-1.00387	-1.76077
		VIT_09s0070g00410	G2-like	myb family transcription factor PHL6	1.30573			-2.09474			1.94461	2.69439	-1.05935	2.99541	3.74828			-2.70375	-3.74607
		VIT_13s0156g00370	G2-like	myb family transcription factor PHL5	1.051					-1.12121			-2.6345	3.50636	2.39289
		VIT_13s0156g00390	G2-like	myb family transcription factor PHL5														3.52076	4.12541
		VIT_18s0076g00340	G2-like	transcription factor VIP1				-1.44821		2.58685		3.35577		1.4962	4.08494		2.40817		-1.6582
		VIT_00s0341g00070	ERF	ethylene-responsive transcription factor ERF039						-1.71318				1.17206		1.41111
		VIT_00s0341g00080	ERF	ethylene-responsive transcription factor ERF039					-2.50454		1.04774	1.19421		1.08377	1.23348	2.07173	2.20944	1.02225
		VIT_00s0632g00010	ERF	ethylene-responsive transcription factor ERF039						1.58941		1.11575			1.37969		2.21144	1.10022
		VIT_01s0011g03470	ERF	ethylene-responsive transcription factor ERF118													-1.10382
		VIT_01s0150g00120	ERF	ethylene-responsive transcription factor ERF113		-1.40673		1.00721
		VIT_02s0234g00130	ERF	ethylene-responsive transcription factor 2	1.52728	1.72991				1.52269							2.043	1.34631	1.05492
		VIT_03s0063g00460	ERF	ethylene-responsive transcription factor ERF109	2.17626	4.12286	-1.38333	2.60441	-2.98793	2.58514		2.50136			2.00186	1.99316	4.56853	2.07122	2.57888
		VIT_04s0008g02230	ERF	ethylene-responsive transcription factor ERF017		5.16884		1.54461		4.84339	-2.78665	2.05293	-2.059		4.11628
		VIT_04s0008g03400	ERF	ethylene-responsive transcription factor TINY-like	1.11552	1.23093
		VIT_05s0049g00510	ERF	ethylene-responsive transcription factor 1B	1.24832								1.28249	-1.05136	-1.64198	-1.0189	-1.62263	-1.25685
		VIT_05s0077g01860	ERF	ethylene-responsive transcription factor RAP2-3							-1.24274					-1.94865	-1.03968		-1.43652
		VIT_06s0004g00490	ERF	ethylene-responsive transcription factor RAP2-11						3.39566	-2.75495			-1.93975	1.45849	-2.71177
		VIT_07s0005g03200	ERF	ethylene-responsive transcription factor ERF098-like	-4.26472		-1.1381	-1.23429	-3.05769	1.51085	-1.82425		1.34051	-3.17514	-1.66535	-1.43414			1.73685
		VIT_07s0005g03220	ERF	ethylene-responsive transcription factor ERF098				-3.32531					-2.04461						-2.3985
		VIT_07s0031g00720	ERF	ethylene-responsive transcription factor ERF109-like	1.08267	2.55307				1.07109	1.05597	2.12365			1.35426
		VIT_07s0031g01980	ERF	ethylene-responsive transcription factor ERF110		1.36094		2.6584			-1.16485			-1.81535	-1.09574				1.51309
		VIT_08s0007g07250	ERF	ethylene-responsive transcription factor RAP2-11					-1.63519				1.1691	-1.10704		1.284	1.63549	1.21475	2.39153
		VIT_09s0002g09120	ERF	ethylene-responsive transcription factor ERF003	-1.42429	1.15801				2.15516	-1.86627			-2.63137		-2.57373
		VIT_09s0002g09140	ERF	ethylene-responsive transcription factor ERF003-like		-1.10966	-1.81622		-1.03797		1.17726	1.50472	1.90786						1.0186
		VIT_10s0003g00130	ERF	ethylene-responsive transcription factor 12						-1.47939		-1.12448
		VIT_10s0003g00140	ERF	ethylene-responsive transcription factor 4-like		1.61896											1.01645
		VIT_10s0003g00590	ERF	ethylene-responsive transcription factor ERF091					-1.0983				1.56724		-1.23129	1.56375	1.14454		2.38249
		VIT_11s0016g00660	ERF	ethylene-responsive transcription factor ERF017	2.32399	4.6236	-1.16512	2.88862	-3.15239	3.1242		2.45084		-1.11999	2.00521	2.30008	5.41401	2.96718	3.42127
		VIT_11s0016g00670	ERF	ethylene-responsive transcription factor ERF016	-1.19714	3.77588			-2.27922	4.43654	-2.36827	2.06414		-1.90155	2.53706		4.54057	2.47842	2.01074
		VIT_11s0016g05340	ERF	ethylene-responsive transcription factor WIN1	-1.06719	-2.65145	-2.07186	-2.69187	-1.82873	-1.53614		-2.12116		-1.32466	-2.85803	-2.49756	-4.04341	-1.91712	-1.17669
		VIT_11s0037g00010	ERF	AP2/ERF and B3 domain-containing transcription factor At1g50680							1.38377			1.83151	1.18463	1.17762
		VIT_12s0028g03270	ERF	ethylene-responsive transcription factor 4	1.52989	2.33486		1.82078		1.04497					1.00206		2.00483	1.02089	1.01407
		VIT_13s0067g01400	ERF	ethylene-responsive transcription factor ABI4			-1.09744						-1.08443
		VIT_14s0006g02290	ERF	ethylene-responsive transcription factor ERF038-like	-1.71763					1.52271	-1.22756			-1.1763		-1.95713
		VIT_14s0081g00520	ERF	ethylene-responsive transcription factor 9-like				1.69436								-1.43601	-1.13397	-1.2142
		VIT_14s0081g00730	ERF	ethylene-responsive transcription factor 1B	1.24881	-1.10186			-2.12634	-2.03067	1.20297		1.57717		-2.40486	1.15012			1.53061
		VIT_15s0021g01630	ERF	ethylene-responsive transcription factor 2-like	3.6914	3.06857	2.81468							1.20175
		VIT_15s0021g02110	ERF	ethylene-responsive transcription factor ERF038-like										-1.21532			1.11513		1.39865
		VIT_15s0046g00310	ERF	ethylene-responsive transcription factor ERF023						-1.14696							-1.03246
		VIT_16s0013g00890	ERF	ethylene-responsive transcription factor 2	1.20342					-1.42491		-1.07273					-1.01078
		VIT_16s0013g00950	ERF	ethylene-responsive transcription factor ERF105	2.27724	3.01191		1.25544		2.45843		1.84497			2.54482		3.09031	1.2485
		VIT_16s0013g00980	ERF	ethylene-responsive transcription factor ERF105		3.08659	-1.13622	1.05464	-1.84488	7.09748	-4.91057	2.18326		-4.54194	2.55782	-1.18168	5.90754	3.72681	3.36044
		VIT_16s0013g01000	ERF	ethylene-responsive transcription factor 5		1.6014	-1.04565			1.94569	-1.3886			-2.18064			1.98942	1.43751	2.22775
		VIT_16s0013g01050	ERF	ethylene-responsive transcription factor ERF105	1.4932	3.11563		1.35494		2.18653		1.56181			1.79815		2.60349	1.04554
		VIT_16s0013g01060	ERF	ethylene-responsive transcription factor 5-like	1.85735	4.86904		1.25241				-1.32611				1.22665		2.19336	1.7454
		VIT_16s0013g01070	ERF	ethylene-responsive transcription factor ERF105		2.20641		1.09584		2.76367	-2.57886			-2.11234			3.40901	3.23073	2.76304
		VIT_16s0013g01120	ERF	ethylene-responsive transcription factor 5	1.01722	1.20998		1.25341									1.56896		1.14211
		VIT_16s0050g02400	ERF	ethylene-responsive transcription factor CRF4-like	1.60641	1.15945	1.10655	1.37177
		VIT_16s0100g00380	ERF	CBF4 transcription factor	2.54707	3.88467		1.37182	-1.16044			1.24185	-1.17481	1.62433	2.41974	1.86284	2.64717	1.40821
		VIT_16s0100g00400	ERF	ethylene-responsive transcription factor ERF027	2.38972	4.15494		1.14652		1.33832		1.46608			1.90932	1.84643	3.17379	1.71269	1.2771
		VIT_17s0000g00200	ERF	ethylene-responsive transcription factor ERF113	1.34867	-1.24132		3.54796	-1.10611	-1.37177	-1.66604	-3.0329		-2.15796	-3.52403			2.09196	2.59217
		VIT_17s0000g04480	ERF	ethylene-responsive transcription factor 1-like		1.47703							1.07987			1.09676	1.02405		1.2601
		VIT_18s0001g03240	ERF	ethylene-responsive transcription factor ERF014-like		-2.09251
		VIT_18s0001g05250	ERF	ethylene-responsive transcription factor RAP2-4		1.12719		1.06999
		VIT_18s0001g05850	ERF	ethylene-responsive transcription factor ERF022			1.78016										-1.6354
		VIT_18s0001g05890	ERF	ethylene-responsive transcription factor ERF021-like			-1.57918	-1.60825		-1.05568	1.16792
		VIT_18s0089g01030	ERF	ethylene-responsive transcription factor ERF023-like											1.05792		1.42757
		VIT_19s0014g02240	ERF	ethylene-responsive transcription factor-like		2.25864		1.58022									1.38337		1.15165
		VIT_08s0007g00170	E2F/DP	transcription factor-like protein DPA						-1.07565		-1.43056			-1.08275		-1.58993
		VIT_18s0001g14110	E2F/DP	transcription factor E2FC	-1.35506						-1.16936			-1.33787		-1.22994
		VIT_11s0052g01850	C2H2	general transcription factor IIE subunit 1								-1.22435			-1.03802
		VIT_01s0011g03230	bZIP	transcription factor TGA2.3				1.01522						-1.24229		-1.61483	-1.12803
		VIT_04s0008g05210	bZIP	transcription factor HY5			1.01784	1.19381
		VIT_04s0023g02430	bZIP	bZIP transcription factor 44								-1.22168			-1.00983
		VIT_05s0077g01140	bZIP	bZIP transcription factor 53-like		-1.11104								1.09226
		VIT_07s0031g01320	bZIP	transcription factor TGA1	1.09968
		VIT_18s0001g13740	bZIP	transcription factor RF2b				-1.63313	1.12181		1.75719	2.016	-1.22954	2.98196	3.24658			-2.35795	-3.58303
		VIT_00s0479g00020	bHLH	transcription factor bHLH36					-1.62574			-1.36639			-1.24228	1.37861		1.84702	1.73012
		VIT_00s0824g00020	bHLH	transcription factor bHLH25		1.22323		-3.53602	-1.25068				-2.82958		2.40696		1.18119	1.61008	-1.2058
		VIT_00s0927g00010	bHLH	transcription factor bHLH25	-2.1425	2.82897	-1.03077			2.78775	-1.84541		1.44006	-3.29027		-1.68907	1.08608		1.60049
		VIT_00s1312g00010	bHLH	transcription factor bHLH93	1.3201	1.31285		1.84291			-1.2394			-1.39063		-1.0673
		VIT_00s1314g00010	bHLH	transcription factor bHLH18			-1.22354				1.80406			1.53089		1.01741
		VIT_01s0010g02070	bHLH	transcription factor bHLH111	1.82683											1.07466
		VIT_01s0011g02940	bHLH	transcription factor bHLH30							-1.0028			-1.11841
		VIT_01s0011g03720	bHLH	transcription factor bHLH75				1.0903			-1.09097			-1.18508
		VIT_01s0244g00010	bHLH	transcription factor bHLH137												1.12454	1.32806	1.58767	1.31692
		VIT_02s0025g02610	bHLH	transcription factor MYC4	2.82374				-2.3251							2.54294	2.65974	2.78977	2.59264
		VIT_03s0038g02540	bHLH	transcription factor ABORTED MICROSPORES	-1.39114									-1.25376		-1.39087
		VIT_03s0088g01240	bHLH	transcription factor bHLH18		-1.63471
		VIT_03s0091g00210	bHLH	transcription factor bHLH113	2.82043					-1.52907				1.19463
		VIT_04s0023g03430	bHLH	transcription factor bHLH121	-1.16764				-1.46277	1.43793							1.20323
		VIT_05s0020g02700	bHLH	transcription factor MUTE				1.81806								-1.59637	-1.82683
		VIT_05s0020g04780	bHLH	transcription factor bHLH92	2.32149			1.58004	-1.55885		-1.67566	-1.85593		-1.50213	-1.67754	1.12605		2.80143	2.63533
		VIT_05s0094g00480	bHLH	transcription factor bHLH113							1.06647			1.10301		1.12526
		VIT_06s0061g00720	bHLH	transcription factor FER-LIKE IRON DEFICIENCY-INDUCED TRANSCRIPTION FACTOR			2.13086				-1.1299	-1.04717	-2.14117	1.00457	1.09577			1.23376
		VIT_07s0005g02510	bHLH	transcription factor PIF3	1.13233														1.12253
		VIT_07s0031g00550	bHLH	transcription factor HEC2		1.51386		3.36705
		VIT_07s0031g02670	bHLH	transcription factor HBP-1b(c1)-like				2.20609
		VIT_07s0104g00250	bHLH	transcription factor bHLH69			1.0172				1.05026	1.03807
		VIT_07s0151g00450	bHLH	transcription factor bHLH74						1.00479
		VIT_07s0191g00240	bHLH	transcription factor bHLH94	1.2661			1.62691	-1.83338	-1.17903			1.77118	-1.48891	-2.66552				2.47088
		VIT_07s0205g00160	bHLH	transcription factor bHLH18							1.19724		1.06203
		VIT_07s0205g00180	bHLH	transcription factor bHLH18		-1.09832			-1.42535	1.09711	3.44939	4.54165	2.28642	1.15107	2.249	1.40104	2.48723	-2.04759
		VIT_07s0205g00190	bHLH	transcription factor NAI1						-1.47426		-1.39313			-1.33655	1.51152		1.42198	1.37916
		VIT_08s0007g05300	bHLH	transcription factor ORG2	-4.6768		3.80671		5.23563	-3.93904		-3.92174	-3.13971	3.15795			-4.27458		-3.48591
		VIT_08s0040g01240	bHLH	transcription factor bHLH106										-1.06672
		VIT_08s0058g00110	bHLH	transcription factor LAX PANICLE		1.39139								-1.06026			1.75212	1.55675	1.99132
		VIT_09s0002g02700	bHLH	transcription factor bHLH87	1.05347									1.00699
		VIT_11s0016g02070	bHLH	putative transcription factor bHLH041	-3.11742		-1.45511				-2.17163		1.63168	-3.81185
		VIT_11s0037g01230	bHLH	transcription factor IBH1								1.35161
		VIT_11s0052g00100	bHLH	transcription factor bHLH35					-1.85673							1.64238	1.25821	1.72814	1.54943
		VIT_12s0028g03550	bHLH	transcription factor bHLH36		-1.16131				-1.56887		-1.51005			-1.22226
		VIT_13s0047g00450	bHLH	transcription factor ORG2	-1.17158	-7.35536	4.69201	-5.74863	5.8936	-10.2379	2.52768	-7.7114	-6.29955	8.82525	-1.41157	5.58419	-4.66083	3.05361	-3.23381
		VIT_13s0073g00400	bHLH	transcription factor ORG2	-2.22427		3.08073	-5.37191					-5.66403	6.26638		7.24073		6.63197
		VIT_14s0006g01470	bHLH	putative transcription factor bHLH086						-2.28386	1.52532			1.5248
		VIT_14s0068g01580	bHLH	transcription factor bHLH30	-1.18144					1.16501	-1.86158			-1.58375		-1.64385
		VIT_14s0108g00420	bHLH	transcription factor PRE6					-1.92595		1.01787	1.02706				1.98595	1.98986		1.30945
		VIT_14s0108g00480	bHLH	transcription factor bHLH47					1.33456								-1.43812		-1.43611
		VIT_15s0107g00380	bHLH	transcription factor bHLH91	-1.85942			2.09282		3.05987	-2.0183	1.03389		-2.25142		-2.03649	1.01119
		VIT_16s0022g02240	bHLH	transcription factor bHLH118		1.96868						3.8454
		VIT_16s0022g02250	bHLH	transcription factor bHLH118		1.74784	2.14319	1.63312	-2.53823	2.76941	-2.16449			-2.0707		1.05521	3.81193	3.2171	3.12824
		VIT_16s0050g02500	bHLH	transcription factor SPEECHLESS				2.51279		1.39006	-1.47084			-1.53825		-2.01757
		VIT_17s0000g00430	bHLH	transcription factor bHLH137-like	1.13661						-1.13704			-1.42117
		VIT_17s0000g03550	bHLH	transcription factor bHLH93			-1.13664		-4.90772							1.67635	2.04029	1.53613
		VIT_17s0000g03580	bHLH	transcription factor BEE 3								1.10426			1.58756		1.49351
		VIT_17s0000g06000	bHLH	transcription factor bHLH47			1.35442		1.74178	-3.41368		-3.78958	-1.25293		-2.53778		-3.81956		-1.27261
		VIT_18s0001g06650	bHLH	transcription factor bHLH96		1.63051		1.89724	-1.07889					-1.29507	-1.65719
		VIT_18s0001g07410	bHLH	transcription factor bHLH30	1.24023
		VIT_18s0001g08040	bHLH	transcription factor bHLH93		1.43571	1.04224	1.13399	1.24042
		VIT_18s0001g10400	bHLH	transcription factor HEC1		1.00539
		VIT_15s0048g02370	B3	B3 domain-containing transcription factor NGA1				1.82266	1.28023
		VIT_00s0772g00020	AP2	AP2-like ethylene-responsive transcription factor AIL6						1.45449	-1.5578			-1.2089		-1.50229
		VIT_00s1291g00010	AP2	AP2-like ethylene-responsive transcription factor AIL6	1.49041		2.44377		-1.96302	-1.84715		-1.97781			-2.02806	3.00817	1.1491	3.12783	3.19082
		VIT_08s0040g03180	AP2	ethylene-responsive transcription factor RAP2-7	1.66952		1.18995	-1.29474			1.45728	1.13503		1.74039	1.42295	1.51331	1.18534
		VIT_13s0047g00340	AP2	ethylene-responsive transcription factor WRI1								1.07438			1.11015		1.18777
		VIT_14s0108g00050	AP2	AP2-like ethylene-responsive transcription factor At1g16060	2.28048			1.23125		-1.34725					-1.10887		-1.27924
		VIT_16s0013g01090	AP2	ethylene-responsive transcription factor 5-like	1.80346	1.54592			1.9742		-1.14915							1.45142	1.25945
		VIT_18s0001g08610	AP2	AP2-like ethylene-responsive transcription factor ANT				1.41427								-1.02231
