# Supplementary material for: Transcriptomic and physiological analyses reveal different grape varieties response to high temperature stress
Source: Front Plant Sci. 2024 Mar 8;15:1313832. doi: 10.3389/fpls.2024.1313832 (PMC10957553; doi:10.3389/fpls.2024.1313832)
Supplement: Supplementary file 1 [file DataSheet_1.zip › supplementary materials/Table S7.xlsx]

## Sheet: DEGs
	Table S7 Summary of genes depicted in Abscisic acid biosynthesis and signal transduction with LogFC (Control to Treament)
	Gene ID	Description	CK_BH_vs_T_BH	CK_FL_vs_T_FL	CK_MG_vs_T_MG	CK_XH_vs_T_XH	CK_XY_vs_T_XY	T_BH_vs_T_FL	T_MG_vs_T_BH	T_MG_vs_T_FL	T_MG_vs_T_XH	T_XH_vs_T_BH	T_XH_vs_T_FL	T_XY_vs_T_BH	T_XY_vs_T_FL	T_XY_vs_T_MG	T_XY_vs_T_XH
	VIT_02s0025g00240	beta-carotene hydroxylase		-5.81844	3.30492	-4.32599	5.52088	-8.21661		-8.4679	-4.64983	4.3995	-3.81446		-8.44813		-4.61706
	VIT_16s0050g01090	beta-carotene hydroxylase 2, chloroplastic	1.15589	1.05251		1.3394	1.25229
	VIT_02s0087g00910	probable carotenoid cleavage dioxygenase 4, chloroplastic		-1.20863
	VIT_05s0051g00670	9-cis-epoxycarotenoid dioxygenase NCED6, chloroplastic						1.99148	-1.85925			-1.45354
	VIT_10s0003g03750	9-cis-epoxycarotenoid dioxygenase 2		1.20815	1.0478		1.04695								1.14371
	VIT_19s0093g00550	9-cis-epoxycarotenoid dioxygenase 1	-1.0399	1.35745							-1.27614			1.22351	1.62186	1.99039
	VIT_02s0087g00710	hypodontia, autosomal recessive (2)	1.59583					-1.71371	2.37287			2.32468		2.84159	1.11989
	VIT_03s0063g00380	abscisic acid 8'-hydroxylase 4	1.02561		1.10495		1.37328
	VIT_06s0004g05050	abscisic acid 8'-hydroxylase 2														1.04919	1.07854
	VIT_07s0031g00690	abscisic acid 8'-hydroxylase 3-like				1.01754
	VIT_02s0012g01270	abscisic acid receptor PYR1		1.27332		1.05291	1.19457				1.14361	-1.35877		-1.31036		-1.10276
	VIT_08s0058g00470	abscisic acid receptor PYL4	1.86039	1.09114			1.14787					-1.27605	-1.21409	-1.28683	-1.23646
	VIT_13s0067g01940	abscisic acid receptor PYL4		1.33036		1.65961						-1.81992	-1.31818	-1.10705
	VIT_02s0025g01390	probable protein phosphatase 2C 51	-1.78615	2.06199			1.11183			1.14034			1.55051			-1.17172	-1.57156
	VIT_06s0004g05460	probable protein phosphatase 2C 24	-1.89417								-1.46677			1.09896	1.23275	1.92609
	VIT_09s0002g03530	probable protein phosphatase 2C 6									-1.13444		1.65021	1.37143	2.11606	1.60378
	VIT_13s0019g02200	protein phosphatase 2C 37				-1.26123	-1.14121					1.19245	1.28355	1.494	1.57372	1.13572
	VIT_16s0022g02210	probable protein phosphatase 2C 75				1.09303	1.34959					-1.07751		-1.21232
	VIT_00s0710g00020	serine/threonine-protein kinase SAPK2					1.30009	1.00244
	VIT_07s0031g03210	serine/threonine-protein kinase SRK2A							1.30725			1.97045	1.32561				-1.17229
	VIT_18s0001g06310	serine/threonine-protein kinase SAPK2	1.08435
	VIT_08s0007g03420	protein ABSCISIC ACID-INSENSITIVE 5			1.31885	2.69102									1.1378	1.45229	1.62215
	VIT_04s0044g00020	catalase					-1.06877			-1.17707	1.27633	-1.46304	-2.45492		-1.88411
	VIT_18s0122g01320	catalase isozyme 1	1.44086		1.11919		1.34041
