# Supplementary material for: Transcriptomic and physiological analyses reveal different grape varieties response to high temperature stress
Source: Front Plant Sci. 2024 Mar 8;15:1313832. doi: 10.3389/fpls.2024.1313832 (PMC10957553; doi:10.3389/fpls.2024.1313832)
Supplement: Supplementary file 1 [file DataSheet_1.zip › supplementary materials/Table S8.xlsx]

## Sheet: DEGs
		Table S8 Summary of genes depicted in Auxin biosynthesis and signal transduction with LogFC (Control to Treament))
		Gene ID	Description	CK_BH_vs_T_BH	CK_FL_vs_T_FL	CK_MG_vs_T_MG	CK_XH_vs_T_XH	CK_XY_vs_T_XY	T_BH_vs_T_FL	T_MG_vs_T_BH	T_MG_vs_T_FL	T_MG_vs_T_XH	T_XH_vs_T_BH	T_XH_vs_T_FL	T_XY_vs_T_BH	T_XY_vs_T_FL	T_XY_vs_T_MG	T_XY_vs_T_XH
		VIT_03s0038g02030	putative amidase C869.01	1.17943	-1.3535		1.01			-2.86269	-1.91805		-3.05521	-2.10339	-2.1475	-1.20704
		VIT_04s0008g00220	auxin-responsive protein IAA2	-1.14625			-2.32295	-1.45581	1.03861					1.29587	-1.20101		-1.00233	-1.45771
		VIT_04s0008g05560	auxin-responsive protein IAA28	2.24888					-1.58276	2.18788			1.9959		1.74796
		VIT_07s0141g00290	auxin-responsive protein IAA16												1.31677
		VIT_11s0016g04490	auxin-responsive protein IAA1	1.18383			1.30885
		VIT_11s0016g05640	auxin-responsive protein IAA9	2.52307	1.38806	1.22194		1.88255	-1.2215	1.73037			1.83656				-1.25887	-1.36145
		VIT_11s0052g00870	auxin-responsive protein IAA33			1.27352	1.73085	1.19442	1.17134
		VIT_14s0066g01550	aldehyde dehydrogenase family 2 member B7, mitochondrial							-1.33145	-1.91332		-1.73684	-2.31344			1.58761	1.99399
		VIT_18s0001g02440	aldehyde dehydrogenase family 3 member H1							1.00865
		VIT_04s0023g02810	aldehyde dehydrogenase family 3 member F1				1.24057
		VIT_06s0004g02060	aldehyde dehydrogenase family 3 member F1						-1.03839			-1.0123	1.82284		1.29822
		VIT_13s0067g00330	auxin transporter-like protein 2				-1.25404
		VIT_03s0038g02140	auxin transporter-like protein 2				1.03285						-1.08761
		VIT_18s0001g13930	auxin response factor 5										-1.28198
		VIT_18s0001g13930	auxin response factor 5										-1.28198
		VIT_07s0104g01230	auxin response factor 23	-1.79791	1.16147	2.01428	2.64208		2.13318	-1.41148			-1.94189			2.18224	1.47144	2.00873
		VIT_00s1203g00010	auxin response factor 12-like	-1.24914				1.11428	-4.95121	1.59711	-3.35908	2.50029		-5.86218	4.11376		2.51638	5.0211
		VIT_18s0001g13960	auxin-responsive protein SAUR50		1.3298						1.14203			1.05185			-1.07862
		VIT_19s0085g00010	auxin-responsive protein SAUR71				-1.6337			1.26243	1.08883		1.29361	1.1253
		VIT_04s0023g00490	auxin-responsive protein SAUR21				-1.41097	-1.5419		1.1566			1.5351		1.35745
		VIT_04s0023g00520	auxin-responsive protein SAUR22					-1.83186		1.0916					2.5576	2.45147	1.46602	1.83534
		VIT_04s0023g00530	auxin-responsive protein SAUR21				-1.03051
		VIT_04s0023g00540	auxin-responsive protein SAUR22	1.24153	-1.98602		-1.64213		-1.05986				1.15498		2.36019	1.29045		1.20301
		VIT_04s0023g00550	auxin-responsive protein SAUR23-like						1.18575		1.3634					1.43831
		VIT_04s0023g03230	auxin-responsive protein SAUR50-like		-1.04999				-1.04199	1.28943			1.49924					-1.11871
		VIT_01s0146g00180	auxin-responsive protein SAUR71-like		1.57129		3.39287	1.37009							-1.33811	-1.12676
		VIT_01s0146g00210	auxin-responsive protein SAUR71	1.16067				1.07124						1.02076				-1.07033
		VIT_09s0002g00670	auxin-responsive protein SAUR71	-1.15411	-1.45274	-1.20845	-1.37657							1.28658				-1.01785
		VIT_08s0040g01390	auxin-responsive protein SAUR50-like											-1.0128	1.00351			1.16504
		VIT_06s0061g00390	auxin-responsive protein SAUR50	-2.08421	1.08305		2.06796	-2.74098	1.53088	-2.79524	-1.26542	1.34923	-4.14972	-2.61509	1.15288	2.67514	3.94828	5.30282
		VIT_07s0031g02740	auxin-responsive protein SAUR32-like								1.12723		1.12802	1.58737
		VIT_15s0048g00530	auxin-responsive protein SAUR36											1.14147
		VIT_15s0048g02860	auxin-responsive protein SAUR32											1.07753
		VIT_03s0038g01090	auxin-responsive protein SAUR21				-1.84358						1.40019	1.62712		1.05867
		VIT_03s0038g01110	auxin-responsive protein SAUR21				-1.38303							1.0313
		VIT_03s0038g01160	auxin-responsive protein SAUR21		-1.70889	2.13015	-1.33272	-1.51372		1.18916			1.89121	1.47692	3.30205	2.87436	2.1107	1.40552
		VIT_03s0038g01190	auxin-responsive protein SAUR21	1.17357	-1.23553		-1.66913						1.02715		1.01484
		VIT_03s0038g01230	auxin-responsive protein SAUR21-like	1.80229				3.32433		1.59305	1.69047						-1.80175
		VIT_03s0038g01270	auxin-responsive protein SAUR21-like	2.43749	-1.2121			-1.38598	-1.30739	2.34213	1.03039	1.05593	1.28153		2.24154
		VIT_02s0154g00010	auxin-responsive protein SAUR36											1.07364		1.21083
		VIT_18s0001g00300	auxin-responsive protein SAUR62					-			1.01721			1.02297
		VIT_09s0002g00650	auxin-responsive protein SAUR50						-1.25361				1.09482			-1.29791	-1.00492	-1.13323
		VIT_03s0038g03470	auxin-responsive protein SAUR68-like				-1.63839	-2.48156		2.27574	3.03451	1.19237	1.07764	1.84652	3.13435	3.89269		2.04843
		VIT_03s0038g03480	auxin-responsive protein SAUR67-like	1.81266						2.07503	2.00601	1.18995			1.97472	1.90107		1.09289
		VIT_03s0038g03490	auxin-responsive protein SAUR68										2.17691	2.04319
		VIT_03s0038g03760	auxin-responsive protein SAUR68				-1.0665	1.01049				-1.151	2.01204	1.34166				-1.46878
		VIT_03s0038g03770	auxin-responsive protein SAUR64										1.03216
		VIT_03s0038g03780	auxin-responsive protein SAUR64-like		-1.16505					2.87317	1.69902		2.35794	1.18901	2.97191	1.79042
		VIT_18s0001g15190	probable indole-3-pyruvate monooxygenase YUCCA10		-1.27248				-1.17903
		VIT_04s0008g03920	indole-3-pyruvate monooxygenase YUCCA6		1.10255		1.32792
		VIT_04s0008g04870	probable indole-3-pyruvate monooxygenase YUCCA4	2.24761	1.3577	1.67832	2.74207		1.92905	-1.24987		1.09986	-2.35289		-2.12245
		VIT_04s0023g01480	indole-3-pyruvate monooxygenase YUCCA6			-1.19797	-1.39785				1.03519			1.03884
		VIT_07s0104g01260	probable indole-3-pyruvate monooxygenase YUCCA10					-1.18605	-2.70294	2.09121			1.23574	-1.46478	2.86871			1.63225
		VIT_07s0005g04800	probable indole-3-pyruvate monooxygenase YUCCA8			3.65829	3.53973	3.16353	-1.61053	1.26732		1.44527		-1.79623		-1.63769	-1.28699
		VIT_11s0016g03930	indole-3-pyruvate monooxygenase YUCCA2	-1.5119			1.37318		1.49531	-2.34055			-2.44567		-2.67197	-1.18633
		VIT_18s0041g02430	abscisic-aldehyde oxidase		-2.64144			-3.05688	-6.33977	6.19733		-2.40636	8.59131	2.25024	5.41532			-3.17831
		VIT_18s0001g13980	indole-3-acetic acid-induced protein ARG7-like				1.1395
		VIT_19s0014g04690	indole-3-acetic acid-amido synthetase GH3.6-like				-1.20787	-2.3259							2.11263	2.17413	2.37631	1.57307
		VIT_01s0150g00300	indole-3-acetic acid-amido synthetase GH3.17	2.81123	4.33367	-1.80896	-2.7016			2.24783	2.36604	-2.27764	4.52206	4.64783
		VIT_12s0059g01870	jasmonic acid-amido synthetase JAR1							1.10578
		VIT_07s0104g00800	probable indole-3-acetic acid-amido synthetase GH3.6						-1.03601	1.67672			1.54272		1.81887
		VIT_07s0005g00090	putative indole-3-acetic acid-amido synthetase GH3.9				-1.94352	-1.1876		1.17918			1.56054		1.32901
		VIT_07s0129g00660	probable indole-3-acetic acid-amido synthetase GH3.1		1.59308	1.92654	3.44714	-2.02982	1.30253	-2.78966	-1.49233	1.3244	-4.1175	-2.81715			2.17282	3.50396
		VIT_03s0091g00310	probable indole-3-acetic acid-amido synthetase GH3.1			-1.11874		-1.67923	1.44197		1.1264			1.27703		1.49718
		VIT_04s0043g00900	tyrosine/DOPA decarboxylase 1-like	1.08858					1.05844	-1.38499			-1.7791			1.14981	1.49011	1.88654
		VIT_04s0043g00930	tyrosine decarboxylase 1					2.47431		-1.38496	-1.07435		-1.90331	-1.58945	-2.38334	-2.07912	-1.00042
		VIT_10s0003g04240	tyrosine/DOPA decarboxylase 1				-1.59536	-1.73581	1.40722		1.25308			1.84687		1.93401
		VIT_01s0026g00630	UDP-glycosyltransferase 74B1	1.15129	1.01222	1.13971	1.84878		-1.37528		-2.05957			-2.30883			1.46414	1.71913
		VIT_17s0000g07790	UDP-glycosyltransferase 74B1		-1.18025			-1.21299	-1.82563		-1.29416				1.95113		1.41526	1.01363
		VIT_00s0225g00230	L-tryptophan--pyruvate aminotransferase 1			-1.20093	-1.91825			1.50755			2.50602
		VIT_00s0394g00040	L-tryptophan--pyruvate aminotransferase 1					1.17057	-1.14556		-1.29468			-1.17342
		VIT_14s0108g00020	auxin efflux carrier component 8				-1.20926							1.22578
		VIT_05s0062g01120	auxin efflux carrier component 3				-1.08623	-1.30623							1.49803	1.40453	1.05257
		VIT_04s0023g00320	auxin efflux carrier component 5	-3.23338	-2.72232	4.28906	-1.36144		1.85285	-2.84271		-2.6206		1.61958	-2.96798	-1.12299		-2.74108
		VIT_08s0040g01220	probable auxin efflux carrier component 1b		-1.80166	1.84456				-1.66368	-1.22483		-1.56918	-1.12367	-1.82533	-1.39142
		VIT_08s0040g01230	probable auxin efflux carrier component 1b				1.85559			-1.51833			-1.73137	-1.12603	-1.48609
		VIT_11s0052g00440	auxin efflux carrier component 2					-2.95589								3.69876	4.05268	3.41457
		VIT_10s0003g00090	auxin-repressed 12.5 kDa protein	-1.24476	-1.51571	-0.998274			-1.42041			1.05142		-1.67065		-1.30613
		VIT_14s0030g02310	auxin-induced protein 22D	1.07977			-1.01448						1.39964	1.01915
		VIT_05s0020g04680	auxin-induced protein 22D	1.47262						1.35599					1.04844
		VIT_07s0141g00270	auxin-induced protein 22D	1.59652
		VIT_09s0002g05150	auxin-induced protein 22A-like												1.06143		1.13243
		VIT_04s0023g00500	auxin-induced protein 10A5-like				-2.5445	-1.19167			1.25355	-1.42029	2.15817	2.6731		1.17727		-1.49343
		VIT_04s0023g00560	auxin-induced protein 15A			-1.13327		1.17037
		VIT_04s0023g00580	auxin-induced protein 15A-like	1.58542											1.22626	1.16436
		VIT_08s0007g03120	auxin-induced protein 15A			1.27592
		VIT_03s0038g00950	auxin-induced protein 15A-like							1.06671
		VIT_03s0038g01100	auxin-induced protein 15A-like				-1.11067
		VIT_03s0038g01130	auxin-induced protein 10A5-like		-1.18406		-1.69408						1.37748		1.57564	1.08729
		VIT_03s0038g01150	auxin-induced protein 10A5-like								1.16334			1.2819		1.15781
		VIT_03s0038g01210	auxin-induced protein 10A5-like	3.67098		2.7905	-2.3805	-1.43463					1.19522
		VIT_03s0038g01220	auxin-induced protein 15A			-1.19596		1.11428			2.2163					1.07753	-1.13786
		VIT_03s0038g01260	auxin-induced protein 15A-like				-2.0891				1.01993			1.49036		1.47548
		VIT_03s0038g01280	auxin-induced protein 15A				-1.95875	1.49315		1.88687	2.05702		1.54654	1.72209			-1.91408	-1.58124
		VIT_08s0058g01160	indole-3-acetic acid-induced protein ARG7-like					1.29809					3.05337		1.61314			-1.43221
		VIT_08s0040g01670	indole-3-acetic acid-induced protein ARG7-like									-1.05935		1.24841
		VIT_16s0098g01150	indole-3-acetic acid-induced protein ARG7-like										-1.15025
		VIT_11s0078g00400	auxin-induced protein 6B-like							1.61835	1.20566		1.87985	1.4732
		VIT_03s0038g01080	auxin-induced protein X15					-1.2724		1.88091	1.55918		1.84125	1.52564	2.061	1.73477
		VIT_03s0038g01180	auxin-induced protein X15	1.49978		1.20786	-1.65302					-1.17519	2.03689	2.00561	1.55043	1.50832
		VIT_00s0394g00040	L-tryptophan--pyruvate aminotransferase 1				1.17057	-1.14556		-1.29468			-1.17342
		VIT_17s0000g08990	tryptophan aminotransferase-related protein 2
		VIT_00s0225g00230	L-tryptophan--pyruvate aminotransferase 1		-1.20093	-1.91825			1.50755		-0.999479	2.50602
		VIT_17s0000g08990	tryptophan aminotransferase-related protein 2									-0.761927
