# Supplementary material for: Transcriptomic and physiological analyses reveal different grape varieties response to high temperature stress
Source: Front Plant Sci. 2024 Mar 8;15:1313832. doi: 10.3389/fpls.2024.1313832 (PMC10957553; doi:10.3389/fpls.2024.1313832)
Supplement: Supplementary file 1 [file DataSheet_1.zip › supplementary materials/Table S9.xlsx]

## Sheet: DEGs
			Table S9 Summary of genes depicted in Starch and sucrose metabolism with LogFC (control to treatment).
			Gene ID	Description	CK_BH_vs_T_BH	CK_FL_vs_T_FL	CK_MG_vs_T_MG	CK_XH_vs_T_XH	CK_XY_vs_T_XY	T_BH_vs_T_FL	T_MG_vs_T_BH	T_MG_vs_T_FL	T_MG_vs_T_XH	T_XH_vs_T_BH	T_XH_vs_T_FL	T_XY_vs_T_BH	T_XY_vs_T_FL	T_XY_vs_T_MG	T_XY_vs_T_XH
			VIT_05s0102g00710	fructokinase-2-like					-1.0769
			VIT_18s0001g00560	probable alpha-amylase 2													1.03876
			VIT_01s0026g01660	alpha-amylase 3, chloroplastic		-1.00036
			VIT_03s0063g00400	alpha-amylase		-1.25637	-1.03544			-2.38739	2.29516			1.91834		2.04823
			VIT_03s0063g00450	alpha-amylase		-1.5599			-2.65657	-3.78365	1.35072	-2.43257			-2.79087	4.75576		3.40317	3.76707
			VIT_05s0051g00010	beta-amylase 1, chloroplastic												1.24731
			VIT_02s0012g00170	beta-amylase 3, chloroplastic	-2.45667	-2.79691	-1.2463	-1.81901	-1.70461
			VIT_05s0077g00280	beta-amylase 1, chloroplastic			1.06871	1.69874						-1.1028
			VIT_06s0004g06020	alpha-glucan phosphorylase, H isozyme	-1.56585	-1.90872	-1.22234	-1.97918	-1.56499
			VIT_08s0007g03750	1,4-alpha-glucan-branching enzyme 2-2, chloroplastic/amyloplastic		-1.02241		-1.07659
			VIT_18s0001g05300	probable trehalose-phosphate phosphatase J				-1.39671						1.27186					-1.28505
			VIT_16s0050g02600	trehalose-phosphate phosphatase B							3.04224	2.09643	2.49769			1.3952		-1.64919
			VIT_15s0046g01000	probable trehalose-phosphate phosphatase I		-2.19139	1.08724					-2.57221	-2.81554
			VIT_02s0154g00110	probable trehalose-phosphate phosphatase F												1.22179	1.01176	1.25692	1.02665
			VIT_18s0001g15680	endoglucanase 25			1.47089	2.03473					2.54426
			VIT_18s0089g00210	endoglucanase 3		-1.09754				-2.14131		-2.92211			-2.51574	1.33522		2.11197	1.71469
			VIT_16s0022g00720	endoglucanase 8	-1.25279		-3.1825		-2.58333	1.52531		1.75965	1.0244			1.15082	2.66249		1.93568
			VIT_07s0005g00740	endoglucanase 17					-1.13844					-1.1424			1.00908	1.08135	1.5312
			VIT_02s0025g00560	endoglucanase B	-1.69678	-1.3165	1.00979		-1.56755			-1.29091			-1.41214	1.62292		2.08639	2.21529
			VIT_00s0340g00050	endoglucanase 12			-1.58972			-1.90205	2.00243			1.23844		2.98611	1.07581		1.74751
			VIT_00s2526g00010	endoglucanase 12					-2.55971				-1.30045	2.19036		4.05048		3.14864	1.85609
			VIT_18s0089g00410	sucrose-phosphate synthase 1	-1.59673	-1.51877		-1.10325	-1.52788	1.46453		1.65007			2.1451		1.43354
			VIT_05s0029g01140	probable sucrose-phosphate synthase 3		-1.03233	1.24513							1.12155
			VIT_05s0077g01930	sucrose synthase 2						1.95809							2.09646
			VIT_04s0079g00230	sucrose synthase 7	1.39758						1.34823	1.13434		1.08655		2.41928	2.19915	1.0693	1.32659
			VIT_17s0053g00700	sucrose synthase 7												1.71658	1.80579
			VIT_09s0002g02320	cell wall apoplastic invertase		-1.14118			-1.07065
			VIT_08s0007g03060	beta-fructofuranosidase, insoluble isoenzyme 1										1.53755	1.4135				-1.26721
			VIT_08s0040g00670	4-alpha-glucanotransferase DPE2	-1.12126	-1.42382		-1.34455
			VIT_07s0031g01540	4-alpha-glucanotransferase, chloroplastic/amyloplastic	-1.15824	-1.32025		-1.33355	-1.07672
